# Supplementary material for: The repressor Capicua is a barrier to lung tumor development driven by Kras/Trp53 mutations
Source: EMBO Mol Med. 2025 Nov 11;17(12):3377–406. doi: 10.1038/s44321-025-00326-z (PMC12686060; doi:10.1038/s44321-025-00326-z)
Supplement: Supplementary file 3 — DataSet EV1 [file 44321_2025_326_MOESM3_ESM.xlsx]

## Sheet: Legend
	Dataset EV1: ChIP-seq peaks of CIC binding to gene promoters in KPCic, KP and KP cells treated with trametinib, as determined byChIPseeker

## Sheet: KPCic
seqnames	start	end	width	strand	info	score	annotation	geneChr	geneStart	geneEnd	geneLength	geneStrand	geneId	transcriptId	distanceToTSS	ENSEMBL	SYMBOL	GENENAME	flank_txIds	flank_geneIds	flank_gene_distances
chr17	4626125	4626593	469	*	ChIP_MVW1_CIC_Ab_broad_peak_15	579	Distal Intergenic	17	4634978	4637471	2494	1	75117	ENSMUST00000232624.1	-8385	ENSMUSG00000116767	4930517M08Rik	RIKEN cDNA 4930517M08 gene	NA	NA	NA
chr1	24614911	24616125	1215	*	ChIP_MVW1_CIC_Ab_broad_peak_2	321	Exon (ENSMUST00000188231.1/ENSMUST00000188231.1, exon 1 of 1)	1	24263994	24587472	323479	2	12823	ENSMUST00000115244.8	-27439	ENSMUSG00000026141	Col19a1	collagen, type XIX, alpha 1	NA	NA	NA
chr1	24612364	24612672	309	*	ChIP_MVW1_CIC_Ab_broad_peak_1	136	Exon (ENSMUST00000187714.1/ENSMUST00000187714.1, exon 1 of 1)	1	24263994	24587472	323479	2	12823	ENSMUST00000115244.8	-24892	ENSMUSG00000026141	Col19a1	collagen, type XIX, alpha 1	NA	NA	NA
chr9	78480658	78481985	1328	*	ChIP_MVW1_CIC_Ab_broad_peak_55	136	Promoter	9	78478449	78481724	3276	2	13627	ENSMUST00000042235.14	0	ENSMUSG00000037742	Eef1a1	eukaryotic translation elongation factor 1 alpha 1	ENSMUST00000042235.14;ENSMUST00000129380.1;ENSMUST00000143570.1;ENSMUST00000144523.7;ENSMUST00000150960.1;ENSMUST00000154207.7;ENSMUST00000126614.1;ENSMUST00000156988.1	13627;13627;13627;13627;13627;13627;13627;13627	0;-942;-1157;0;-159;0;0;0
chr5	15630864	15631087	224	*	ChIP_MVW1_CIC_Ab_broad_peak_33	100	Intron (ENSMUST00000178227.5/ENSMUST00000178227.5, intron 2 of 2)	5	15620162	15623611	3450	1	360220	ENSMUST00000119100.1	10702	ENSMUSG00000070933	Speer4d	spermatogenesis associated glutamate (E)-rich protein 4D	NA	NA	NA
chr5	15644269	15644528	260	*	ChIP_MVW1_CIC_Ab_broad_peak_34	77	Intron (ENSMUST00000178227.5/ENSMUST00000178227.5, intron 2 of 2)	5	15652286	15657059	4774	2	381715	ENSMUST00000092696.4	12531	ENSMUSG00000069720	Speer4c2	spermatogenesis associated glutamate (E)-rich protein 4C2	NA	NA	NA
chr16	57391370	57391582	213	*	ChIP_MVW1_CIC_Ab_broad_peak_13	66	Intron (ENSMUST00000159816.7/78749, intron 1 of 4)	16	57302000	57606846	304847	2	66497	ENSMUST00000114371.4	215264	ENSMUSG00000022748	Cmss1	cms small ribosomal subunit 1	ENSMUST00000114371.4;ENSMUST00000159816.7;ENSMUST00000099667.2	66497;78749;78749	0;0;0
chr5	114172948	114173305	358	*	ChIP_MVW1_CIC_Ab_broad_peak_37	62	Intron (ENSMUST00000102582.7/100705, intron 2 of 52)	5	114146535	114250761	104227	1	100705	ENSMUST00000102582.7	26413	ENSMUSG00000042010	Acacb	acetyl-Coenzyme A carboxylase beta	ENSMUST00000102582.7;ENSMUST00000031583.14;ENSMUST00000146841.1	100705;100705;100705	0;0;-2601
chr17	56200007	56200207	201	*	ChIP_MVW1_CIC_Ab_broad_peak_20	41	Intron (ENSMUST00000223616.1/224897, intron 7 of 18)	17	56186807	56209208	22402	2	224897	ENSMUST00000223616.1	9001	ENSMUSG00000001229	Dpp9	dipeptidylpeptidase 9	ENSMUST00000223616.1;ENSMUST00000038794.5;ENSMUST00000233586.1	224897;224897;224897	0;0;0
chrX	106186813	106187256	444	*	ChIP_MVW1_CIC_Ab_broad_peak_64	41	Promoter	20	106187100	106203699	16600	1	18655	ENSMUST00000081593.12	0	ENSMUSG00000062070	Pgk1	phosphoglycerate kinase 1	ENSMUST00000081593.12;ENSMUST00000135949.1;ENSMUST00000133559.1	18655;18655;18655	0;0;-4372
chr11	3123924	3124160	237	*	ChIP_MVW1_CIC_Ab_broad_peak_5	39	Distal Intergenic	11	3125904	3129396	3493	1	236604	ENSMUST00000145164.7	-1744	ENSMUSG00000121500	Pisd-ps1	phosphatidylserine decarboxylase, pseudogene 1	ENSMUST00000145164.7;ENSMUST00000132408.7;ENSMUST00000119128.7;ENSMUST00000152828.1	236604;236604;236604;236604	-1744;-1776;-1846;-4812
chr17	57658573	57658772	200	*	ChIP_MVW1_CIC_Ab_broad_peak_21	36	Distal Intergenic	17	57769570	58410355	640786	1	620292	ENSMUST00000076038.6	-110798	ENSMUSG00000038048	Cntnap5c	contactin associated protein-like 5C	NA	NA	NA
chr6	131377378	131377583	206	*	ChIP_MVW1_CIC_Ab_broad_peak_48	36	Intron (ENSMUST00000032309.12/56449, intron 5 of 9)	6	131364855	131388438	23584	2	56449	ENSMUST00000032309.12	10855	ENSMUSG00000030189	Ybx3	Y box protein 3	ENSMUST00000032309.12;ENSMUST00000087865.3;ENSMUST00000205035.2	56449;56449;56449	0;0;0
chr8	20122669	20122925	257	*	ChIP_MVW1_CIC_Ab_broad_peak_52	36	Distal Intergenic	8	20262613	20283266	20654	2	547150	ENSMUST00000150051.7	160341	ENSMUSG00000121492	6820431F20Rik	cadherin 11 pseudogene	NA	NA	NA
chr12	4220784	4221512	729	*	ChIP_MVW1_CIC_Ab_broad_peak_8	35	Intron (ENSMUST00000111169.9/52504, intron 3 of 5)	12	4197822	4233965	36144	2	52504	ENSMUST00000111169.9	12453	ENSMUSG00000020652	Cenpo	centromere protein O	ENSMUST00000146261.1;ENSMUST00000111169.9;ENSMUST00000140975.7;ENSMUST00000146523.1;ENSMUST00000020981.11;ENSMUST00000128466.1;ENSMUST00000126017.1	52504;52504;52504;52504;52504;52504;52504	-4238;0;0;-4278;0;0;0
chr2	126147735	126148093	359	*	ChIP_MVW1_CIC_Ab_broad_peak_29	35	Intron (ENSMUST00000110446.8/75823, intron 1 of 16)	2	125983483	126152004	168522	2	75823	ENSMUST00000110446.8	3911	ENSMUSG00000027209	Fam227b	family with sequence similarity 227, member B	ENSMUST00000170908.7;ENSMUST00000110446.8;ENSMUST00000178118.7;ENSMUST00000110448.2;ENSMUST00000156413.1	69185;75823;75823;75823;75823	-4048;0;-1484;0;0
chrX	112370868	112371073	206	*	ChIP_MVW1_CIC_Ab_broad_peak_65	31	Intron (ENSMUST00000026599.9/68117, intron 8 of 8)	20	112311334	112372755	61422	1	68117	ENSMUST00000026599.9	59534	ENSMUSG00000025525	Apool	apolipoprotein O-like	ENSMUST00000026599.9;ENSMUST00000113415.1	68117;68117	0;0
chr17	36231279	36231601	323	*	ChIP_MVW1_CIC_Ab_broad_peak_18	29	Distal Intergenic	17	36255673	36256350	678	2	67676	ENSMUST00000173122.1	24749	ENSMUSG00000024446	Rpp21	ribonuclease P 21 subunit	NA	NA	NA
chr16	71276660	71276859	200	*	ChIP_MVW1_CIC_Ab_broad_peak_14	26	Distal Intergenic	16	71249884	71267176	17293	1	78221	ENSMUST00000231541.1	26776	ENSMUSG00000116982	4930567J20Rik	RIKEN cDNA 4930567J20 gene	NA	NA	NA
chr2	16682938	16683137	200	*	ChIP_MVW1_CIC_Ab_broad_peak_25	24	Intron (ENSMUST00000028081.12/67448, intron 9 of 13)	2	16356304	16755839	399536	1	67448	ENSMUST00000028081.12	326634	ENSMUSG00000026748	Plxdc2	plexin domain containing 2	ENSMUST00000028081.12;ENSMUST00000114703.9;ENSMUST00000114702.1;ENSMUST00000126173.1	67448;67448;67448;67448	0;0;0;0
chr5	131519591	131519939	349	*	ChIP_MVW1_CIC_Ab_broad_peak_38	24	Intron (ENSMUST00000161226.8/319974, intron 6 of 18)	5	131437333	132543344	1106012	2	319974	ENSMUST00000161226.8	1023405	ENSMUSG00000029673	Auts2	autism susceptibility candidate 2	ENSMUST00000161226.8;ENSMUST00000161804.7;ENSMUST00000182575.7;ENSMUST00000160071.8;ENSMUST00000161374.7;ENSMUST00000182974.7;ENSMUST00000159507.1;ENSMUST00000183153.1	319974;319974;319974;319974;319974;319974;319974;319974	0;0;0;0;0;0;0;0
chr5	133560004	133560204	201	*	ChIP_MVW1_CIC_Ab_broad_peak_39	24	Intron (ENSMUST00000196125.1/ENSMUST00000196125.1, intron 1 of 1)	5	134099711	134144343	44633	1	80909	ENSMUST00000016088.8	-539507	ENSMUSG00000015944	Castor2	cytosolic arginine sensor for mTORC1 subunit 2	NA	NA	NA
chr5	135394121	135394558	438	*	ChIP_MVW1_CIC_Ab_broad_peak_40	24	Promoter	5	135376141	135394546	18406	2	107939	ENSMUST00000111171.5	0	ENSMUSG00000053293	Pom121	nuclear pore membrane protein 121	ENSMUST00000111171.5	107939	0
chr6	132463609	132463918	310	*	ChIP_MVW1_CIC_Ab_broad_peak_49	24	Distal Intergenic	6	132361041	132364134	3094	2	667929	ENSMUST00000080849.5	-99475	ENSMUSG00000030143	Prb1c	proline-rich protein BstNI subfamily 1C	NA	NA	NA
chr17	29107486	29107770	285	*	ChIP_MVW1_CIC_Ab_broad_peak_17	23	Distal Intergenic	17	29114145	29148980	34836	1	442827	ENSMUST00000233717.1	-6375	ENSMUSG00000064147	Rab44	RAB44, member RAS oncogene family	NA	NA	NA
chr19	7417212	7417511	300	*	ChIP_MVW1_CIC_Ab_broad_peak_22	23	Promoter	19	7417625	7425904	8280	1	108899	ENSMUST00000159348.2	-114	ENSMUSG00000053080	Zfta	zinc finger translocation associated	ENSMUST00000159348.2;ENSMUST00000161907.1;ENSMUST00000191580.1;ENSMUST00000159346.1;ENSMUST00000160561.2	108899;108899;108899;108899;108899	-114;-2579;-2898;-2908;-3517
chr17	39843152	39848581	5430	*	ChIP_MVW1_CIC_Ab_broad_peak_19	21	Promoter	17	39846958	39848788	1831	1	100861531	ENSMUST00000182010.1	0	NA	Rn45s	45S pre-ribosomal RNA	ENSMUST00000192833.1;ENSMUST00000182010.1	100861531;100861531	0;0
chr6	47767877	47768500	624	*	ChIP_MVW1_CIC_Ab_broad_peak_43	21	Distal Intergenic	6	47803576	47803652	77	2	735289	ENSMUST00000102106.1	35152	ENSMUSG00000076060	Mir704	microRNA 704	NA	NA	NA
chr2	78021824	78022049	226	*	ChIP_MVW1_CIC_Ab_broad_peak_28	20	Distal Intergenic	2	78051177	78069406	18230	1	78158	ENSMUST00000145972.7	-29128	ENSMUSG00000054510	4930440I19Rik	RIKEN cDNA 4930440I19 gene	NA	NA	NA
chr5	15053722	15054417	696	*	ChIP_MVW1_CIC_Ab_broad_peak_31	20	Distal Intergenic	5	15028950	15032998	4049	2	66773	ENSMUST00000167908.1	-20724	ENSMUSG00000091897	Gm17019	predicted gene 17019	NA	NA	NA
chr13	35741512	35741739	228	*	ChIP_MVW1_CIC_Ab_broad_peak_11	19	5' UTR	13	35659833	35874063	214231	1	12593	ENSMUST00000075220.13	81679	ENSMUSG00000059288	Cdyl	chromodomain protein, Y chromosome-like	ENSMUST00000075220.13;ENSMUST00000225602.1;ENSMUST00000163595.2	12593;12593;12593	0;0;0
chr6	47772295	47773126	832	*	ChIP_MVW1_CIC_Ab_broad_peak_44	19	Distal Intergenic	6	47803576	47803652	77	2	735289	ENSMUST00000102106.1	30526	ENSMUSG00000076060	Mir704	microRNA 704	NA	NA	NA
chr6	133105407	133105609	203	*	ChIP_MVW1_CIC_Ab_broad_peak_50	19	Promoter	6	133105492	133107429	1938	1	381820	ENSMUST00000186945.2	0	ENSMUSG00000072704	Smim10l1	small integral membrane protein 10 like 1	ENSMUST00000100864.6;ENSMUST00000191462.1;ENSMUST00000187237.1;ENSMUST00000186945.2	381820;381820;381820;381820	0;0;0;0
chr12	24831338	24831674	337	*	ChIP_MVW1_CIC_Ab_broad_peak_9	18	Promoter	12	24831609	24964397	132789	1	67216	ENSMUST00000221952.1	0	ENSMUSG00000020646	Mboat2	membrane bound O-acyltransferase domain containing 2	ENSMUST00000222198.1;ENSMUST00000221952.1;ENSMUST00000220497.1;ENSMUST00000078902.7;ENSMUST00000110942.10;ENSMUST00000222994.1	67216;67216;67216;67216;67216;67216	0;0;0;0;0;0
chr13	12814016	12814323	308	*	ChIP_MVW1_CIC_Ab_broad_peak_10	17	Distal Intergenic	13	12790816	12800079	9264	2	18812	ENSMUST00000099805.2	-13937	ENSMUSG00000056457	Prl2c3	prolactin family 2, subfamily c, member 3	NA	NA	NA
chr5	108694704	108694903	200	*	ChIP_MVW1_CIC_Ab_broad_peak_36	17	5' UTR	5	108692382	108703536	11155	1	116701	ENSMUST00000196222.4	2322	ENSMUSG00000008090	Fgfrl1	fibroblast growth factor receptor-like 1	ENSMUST00000196222.4;ENSMUST00000197255.1;ENSMUST00000112560.7;ENSMUST00000013633.11	116701;116701;116701;116701	0;0;0;0
chr1	27139831	27140030	200	*	ChIP_MVW1_CIC_Ab_broad_peak_3	16	Distal Intergenic	1	26681814	26687460	5647	2	210940	ENSMUST00000097801.3	-452371	ENSMUSG00000073722	Spata31e2	spermatogenesis associated 31 subfamily E member 2	NA	NA	NA
chr11	98342359	98342558	200	*	ChIP_MVW1_CIC_Ab_broad_peak_6	16	Distal Intergenic	11	98348404	98357796	9393	1	19049	ENSMUST00000078694.12	-5846	ENSMUSG00000061718	Ppp1r1b	protein phosphatase 1, regulatory inhibitor subunit 1B	NA	NA	NA
chr6	130375710	130376030	321	*	ChIP_MVW1_CIC_Ab_broad_peak_46	15	Intron (ENSMUST00000032288.5/16627, intron 6 of 8)	6	130363917	130386874	22958	2	16627	ENSMUST00000032288.5	10844	ENSMUSG00000079853	Klra1	killer cell lectin-like receptor, subfamily A, member 1	ENSMUST00000032288.5;ENSMUST00000127570.1	16627;16627	0;-243
chr1	85216242	85216863	622	*	ChIP_MVW1_CIC_Ab_broad_peak_4	13	Intron (ENSMUST00000159114.1/ENSMUST00000159114.1, intron 2 of 2)	1	85112267	85270178	157912	2	620078	ENSMUST00000161267.7	53315	ENSMUSG00000052477	Sp140l2	Sp140 nuclear body protein like 2	ENSMUST00000161267.7;ENSMUST00000113407.9;ENSMUST00000161424.3;ENSMUST00000113402.3	620078;665378;665378;665378	0;16629;16545;16534
chr13	118386820	118387108	289	*	ChIP_MVW1_CIC_Ab_broad_peak_12	13	Promoter	13	118378381	118387252	8872	2	59054	ENSMUST00000022245.9	144	ENSMUSG00000021731	Mrps30	mitochondrial ribosomal protein S30	ENSMUST00000022245.9	59054	0
chr2	77917772	77918249	478	*	ChIP_MVW1_CIC_Ab_broad_peak_27	13	Intron (ENSMUST00000111824.7/80744, intron 11 of 19)	2	77881159	77946180	65022	2	80744	ENSMUST00000111824.7	27931	ENSMUSG00000027014	Cwc22	CWC22 spliceosome-associated protein	ENSMUST00000111824.7;ENSMUST00000111821.8;ENSMUST00000065889.9;ENSMUST00000137494.7;ENSMUST00000111819.7;ENSMUST00000111818.7;ENSMUST00000144727.7	80744;80744;80744;80744;80744;80744;80744	0;0;0;0;0;0;0
chr6	145236086	145236574	489	*	ChIP_MVW1_CIC_Ab_broad_peak_51	13	Intron (ENSMUST00000032399.11/16653, intron 2 of 4)	6	145216699	145250239	33541	2	16653	ENSMUST00000032399.11	13665	ENSMUSG00000030265	Kras	Kirsten rat sarcoma viral oncogene homolog	ENSMUST00000032399.11;ENSMUST00000203147.2;ENSMUST00000111710.7;ENSMUST00000156486.1	16653;16653;16653;16653	0;0;0;0
chr8	25601978	25602634	657	*	ChIP_MVW1_CIC_Ab_broad_peak_53	13	Promoter	8	25602284	25674916	72633	1	234135	ENSMUST00000136107.8	0	ENSMUSG00000054823	Nsd3	nuclear receptor binding SET domain protein 3	ENSMUST00000155861.7;ENSMUST00000136107.8;ENSMUST00000146919.7;ENSMUST00000139966.7;ENSMUST00000142395.7;ENSMUST00000143445.1;ENSMUST00000079160.7;ENSMUST00000210321.1;ENSMUST00000211001.1;ENSMUST00000210810.1;ENSMUST00000211422.1;ENSMUST00000210616.1;ENSMUST00000210234.1;ENSMUST00000210914.1	234135;234135;234135;234135;234135;234135;270035;270035;270035;270035;270035;270035;270035;270035	0;0;0;0;0;0;-4465;-4465;-4402;-4482;-4396;-4482;-4414;-4959
chr17	26253060	26253308	249	*	ChIP_MVW1_CIC_Ab_broad_peak_16	12	Promoter	17	26253222	26266393	13172	1	66978	ENSMUST00000155151.2	0	ENSMUSG00000024188	Luc7l	Luc7-like	ENSMUST00000025023.14;ENSMUST00000114976.8;ENSMUST00000140427.7;ENSMUST00000119928.7;ENSMUST00000154235.7;ENSMUST00000133032.7;ENSMUST00000148894.1;ENSMUST00000155151.2	66978;66978;66978;66978;66978;66978;66978;66978	0;0;0;0;0;0;0;0
chr2	26933340	26933592	253	*	ChIP_MVW1_CIC_Ab_broad_peak_26	12	Promoter	2	26921962	26933383	11422	2	20932	ENSMUST00000153641.7	0	ENSMUSG00000014867	Surf4	surfeit gene 4	ENSMUST00000015011.9;ENSMUST00000153641.7;ENSMUST00000154651.1;ENSMUST00000153771.7;ENSMUST00000055406.8	20932;20932;20932;279029;279029	0;0;0;-455;-477
chr6	47763353	47763552	200	*	ChIP_MVW1_CIC_Ab_broad_peak_42	12	Distal Intergenic	6	47803576	47803652	77	2	735289	ENSMUST00000102106.1	40100	ENSMUSG00000076060	Mir704	microRNA 704	NA	NA	NA
chr9	23223185	23223786	602	*	ChIP_MVW1_CIC_Ab_broad_peak_54	12	Promoter	9	23223286	23229349	6064	1	73230	ENSMUST00000217648.1	0	ENSMUSG00000031963	Bmper	BMP-binding endothelial regulator	ENSMUST00000071982.6;ENSMUST00000217648.1	73230;73230	0;0
chr9	96631042	96631452	411	*	ChIP_MVW1_CIC_Ab_broad_peak_56	12	Promoter	9	96539300	96631617	92318	2	114713	ENSMUST00000034984.7	165	ENSMUSG00000032413	Rasa2	RAS p21 protein activator 2	ENSMUST00000034984.7;ENSMUST00000128346.7	114713;114713	0;0
chr11	107027921	107028295	375	*	ChIP_MVW1_CIC_Ab_broad_peak_7	11	Promoter	11	107028223	107030443	2221	1	69066	ENSMUST00000106767.2	0	ENSMUSG00000078607	1810010H24Rik	RIKEN cDNA 1810010H24 gene	ENSMUST00000057892.14;ENSMUST00000106762.7;ENSMUST00000106763.7;ENSMUST00000140447.3;ENSMUST00000106767.2	207165;207165;207165;69066;69066	103627;103832;103832;0;0
chr19	34220577	34220998	422	*	ChIP_MVW1_CIC_Ab_broad_peak_23	11	Intron (ENSMUST00000054956.14/76630, intron 2 of 10)	19	34192229	34240333	48105	1	76630	ENSMUST00000054956.14	28348	ENSMUSG00000024776	Stambpl1	STAM binding protein like 1	ENSMUST00000054956.14;ENSMUST00000129535.7;ENSMUST00000125232.1;ENSMUST00000119603.1	76630;76630;76630;76630	0;0;0;0
chr2	14055319	14056155	837	*	ChIP_MVW1_CIC_Ab_broad_peak_24	11	Promoter	2	13850282	14056036	205755	2	30963	ENSMUST00000131730.6	0	ENSMUSG00000063275	Hacd1	3-hydroxyacyl-CoA dehydratase 1	ENSMUST00000131730.6;ENSMUST00000091429.11;ENSMUST00000114753.7;ENSMUST00000074854.8	30963;30963;30963;30963	0;0;0;0
chr5	15038981	15039627	647	*	ChIP_MVW1_CIC_Ab_broad_peak_30	11	Distal Intergenic	5	15028950	15032998	4049	2	66773	ENSMUST00000167908.1	-5983	ENSMUSG00000091897	Gm17019	predicted gene 17019	NA	NA	NA
chr5	15481471	15481788	318	*	ChIP_MVW1_CIC_Ab_broad_peak_32	11	Distal Intergenic	5	15524456	15529222	4767	2	100861755	ENSMUST00000196384.1	47434	ENSMUSG00000106445	Gm21190	predicted gene, 21190	NA	NA	NA
chr5	15679178	15679737	560	*	ChIP_MVW1_CIC_Ab_broad_peak_35	11	Promoter	5	15680710	15714596	33887	1	75858	ENSMUST00000162113.1	-973	ENSMUSG00000089871	Speer4cos	spermatogenesis associated glutamate (E)-rich protein 4C, opposite strand transcript	ENSMUST00000162113.1	75858	-973
chr6	5425333	5425754	422	*	ChIP_MVW1_CIC_Ab_broad_peak_41	11	Intron (ENSMUST00000043294.11/65255, intron 4 of 5)	6	5383386	5433022	49637	1	65255	ENSMUST00000043294.11	41947	ENSMUSG00000042607	Asb4	ankyrin repeat and SOCS box-containing 4	ENSMUST00000043294.11	65255	0
chr6	130967037	130967495	459	*	ChIP_MVW1_CIC_Ab_broad_peak_47	11	Distal Intergenic	6	131219223	131247362	28140	2	16633	ENSMUST00000032306.14	279867	ENSMUSG00000030187	Klra2	killer cell lectin-like receptor, subfamily A, member 2	NA	NA	NA
chr6	100287578	100287974	397	*	ChIP_MVW1_CIC_Ab_broad_peak_45	10	Promoter	6	100228565	100287485	58921	2	56353	ENSMUST00000101118.3	-93	ENSMUSG00000072872	Rybp	RING1 and YY1 binding protein	ENSMUST00000101118.3;ENSMUST00000205164.1	56353;56353	-93;-830

## Sheet: KP
seqnames	start	end	width	strand	info	score	annotation	geneChr	geneStart	geneEnd	geneLength	geneStrand	geneId	transcriptId	distanceToTSS	ENSEMBL	SYMBOL	GENENAME	flank_txIds	flank_geneIds	flank_gene_distances
chr9	78480590	78482042	1453	*	ChIP_MSL1_CIC_Ab_broad_peak_368	509	Promoter	9	78478449	78481724	3276	2	13627	ENSMUST00000042235.14	0	ENSMUSG00000037742	Eef1a1	eukaryotic translation elongation factor 1 alpha 1	ENSMUST00000042235.14;ENSMUST00000129380.1;ENSMUST00000143570.1;ENSMUST00000144523.7;ENSMUST00000150960.1;ENSMUST00000154207.7;ENSMUST00000126614.1;ENSMUST00000156988.1	13627;13627;13627;13627;13627;13627;13627;13627	0;-874;-1089;0;-91;0;0;0
chr17	4626139	4626593	455	*	ChIP_MSL1_CIC_Ab_broad_peak_139	339	Distal Intergenic	17	4634978	4637471	2494	1	75117	ENSMUST00000232624.1	-8385	ENSMUSG00000116767	4930517M08Rik	RIKEN cDNA 4930517M08 gene	NA	NA	NA
chr16	11144012	11144221	210	*	ChIP_MSL1_CIC_Ab_broad_peak_131	104	Exon (ENSMUST00000102303.1/ENSMUST00000102303.1, exon 1 of 1)	16	11136592	11176393	39802	2	106205	ENSMUST00000037633.14	32172	ENSMUSG00000037965	Zc3h7a	zinc finger CCCH type containing 7 A	ENSMUST00000037633.14;ENSMUST00000138282.1;ENSMUST00000143121.1;ENSMUST00000140898.7;ENSMUST00000140755.7;ENSMUST00000138185.7;ENSMUST00000143926.1;ENSMUST00000140775.1;ENSMUST00000128083.7	106205;106205;106205;106205;106205;106205;106205;106205;106205	0;-3121;-2105;0;0;31879;3139;7197;30756
chr6	47752709	47753564	856	*	ChIP_MSL1_CIC_Ab_broad_peak_296	88	Distal Intergenic	6	47803576	47803652	77	2	735289	ENSMUST00000102106.1	50088	ENSMUSG00000076060	Mir704	microRNA 704	NA	NA	NA
chr17	27561903	27562567	665	*	ChIP_MSL1_CIC_Ab_broad_peak_145	84	3' UTR	17	27556663	27563034	6372	1	111241	ENSMUST00000117254.8	5240	ENSMUSG00000078249	Hmga1b	high mobility group AT-hook 1B	ENSMUST00000154473.8;ENSMUST00000231365.1;ENSMUST00000232276.1;ENSMUST00000145183.2;ENSMUST00000080190.8;ENSMUST00000232203.1;ENSMUST00000231948.1;ENSMUST00000231753.1;ENSMUST00000138728.1;ENSMUST00000117254.8;ENSMUST00000118599.8;ENSMUST00000232265.1;ENSMUST00000232013.1;ENSMUST00000114888.10;ENSMUST00000231874.1;ENSMUST00000119486.8;ENSMUST00000231825.1;ENSMUST00000231866.1;ENSMUST00000231780.1…	106672;106672;106672;106672;106672;106672;106672;106672;106672;111241;15361;15361;15361;15361;15361;15361;15361;15361;15361;15361;15361;15361;15361;15361;15361;15361	3189;2556;3099;3100;3141;3109;3159;3150;3182;0;0;0;0;0;0;0;0;0;0;0;0;0;0;0;0;0
chr6	47757847	47758088	242	*	ChIP_MSL1_CIC_Ab_broad_peak_297	77	Distal Intergenic	6	47803576	47803652	77	2	735289	ENSMUST00000102106.1	45564	ENSMUSG00000076060	Mir704	microRNA 704	NA	NA	NA
chr8	22859045	22859759	715	*	ChIP_MSL1_CIC_Ab_broad_peak_348	77	Promoter	8	22859535	22943259	83725	1	244349	ENSMUST00000110696.7	0	ENSMUSG00000031540	Kat6a	K(lysine) acetyltransferase 6A	ENSMUST00000110696.7;ENSMUST00000238975.1;ENSMUST00000044331.6	244349;244349;244349	0;0;0
chrX	106186721	106187205	485	*	ChIP_MSL1_CIC_Ab_broad_peak_375	75	Promoter	20	106187100	106203699	16600	1	18655	ENSMUST00000081593.12	0	ENSMUSG00000062070	Pgk1	phosphoglycerate kinase 1	ENSMUST00000081593.12;ENSMUST00000135949.1;ENSMUST00000133559.1	18655;18655;18655	0;0;-4423
chr6	47667832	47668391	560	*	ChIP_MSL1_CIC_Ab_broad_peak_288	71	Distal Intergenic	6	47552386	47595341	42956	2	14056	ENSMUST00000133043.2	-72491	ENSMUSG00000029687	Ezh2	enhancer of zeste 2 polycomb repressive complex 2 subunit	NA	NA	NA
chr8	34806932	34807395	464	*	ChIP_MSL1_CIC_Ab_broad_peak_349	71	Promoter	8	34807297	34819894	12598	1	319520	ENSMUST00000033930.4	0	ENSMUSG00000031530	Dusp4	dual specificity phosphatase 4	ENSMUST00000033930.4	319520	0
chr6	47767781	47768084	304	*	ChIP_MSL1_CIC_Ab_broad_peak_299	70	Distal Intergenic	6	47803576	47803652	77	2	735289	ENSMUST00000102106.1	35568	ENSMUSG00000076060	Mir704	microRNA 704	NA	NA	NA
chr11	87426703	87427282	580	*	ChIP_MSL1_CIC_Ab_broad_peak_43	69	Exon (ENSMUST00000082761.1/ENSMUST00000082761.1, exon 1 of 1)	11	87405065	87555823	150759	1	83560	ENSMUST00000060835.11	21638	ENSMUSG00000010342	Tex14	testis expressed gene 14 intercellular bridge forming factor	ENSMUST00000060835.11;ENSMUST00000156483.1	83560;83560	0;0
chr12	54710189	54710933	745	*	ChIP_MSL1_CIC_Ab_broad_peak_65	66	Exon (ENSMUST00000177653.1/ENSMUST00000177653.1, exon 1 of 1)	12	54673471	54695897	22427	2	66266	ENSMUST00000067272.8	-14292	ENSMUSG00000054302	Eapp	E2F-associated phosphoprotein	NA	NA	NA
chr6	47743605	47744709	1105	*	ChIP_MSL1_CIC_Ab_broad_peak_294	63	Distal Intergenic	6	47803576	47803652	77	2	735289	ENSMUST00000102106.1	58943	ENSMUSG00000076060	Mir704	microRNA 704	NA	NA	NA
chr6	47685174	47686415	1242	*	ChIP_MSL1_CIC_Ab_broad_peak_292	62	Distal Intergenic	6	47552386	47595341	42956	2	14056	ENSMUST00000133043.2	-89833	ENSMUSG00000029687	Ezh2	enhancer of zeste 2 polycomb repressive complex 2 subunit	NA	NA	NA
chr6	47654876	47655816	941	*	ChIP_MSL1_CIC_Ab_broad_peak_285	61	Distal Intergenic	6	47552386	47595341	42956	2	14056	ENSMUST00000133043.2	-59535	ENSMUSG00000029687	Ezh2	enhancer of zeste 2 polycomb repressive complex 2 subunit	NA	NA	NA
chr6	47772166	47773039	874	*	ChIP_MSL1_CIC_Ab_broad_peak_300	61	Distal Intergenic	6	47803576	47803652	77	2	735289	ENSMUST00000102106.1	30613	ENSMUSG00000076060	Mir704	microRNA 704	NA	NA	NA
chr6	47763061	47763622	562	*	ChIP_MSL1_CIC_Ab_broad_peak_298	59	Distal Intergenic	6	47803576	47803652	77	2	735289	ENSMUST00000102106.1	40030	ENSMUSG00000076060	Mir704	microRNA 704	NA	NA	NA
chr11	87422862	87423101	240	*	ChIP_MSL1_CIC_Ab_broad_peak_42	57	Exon (ENSMUST00000093684.1/ENSMUST00000093684.1, exon 1 of 1)	11	87405065	87555823	150759	1	83560	ENSMUST00000060835.11	17797	ENSMUSG00000010342	Tex14	testis expressed gene 14 intercellular bridge forming factor	ENSMUST00000060835.11;ENSMUST00000156483.1	83560;83560	0;0
chr11	101645503	101645935	433	*	ChIP_MSL1_CIC_Ab_broad_peak_51	53	Exon (ENSMUST00000083317.1/ENSMUST00000083317.1, exon 1 of 1)	11	101633737	101635960	2224	1	66599	ENSMUST00000155222.1	11766	ENSMUSG00000010362	Rdm1	RAD52 motif 1	NA	NA	NA
chr6	47739702	47740199	498	*	ChIP_MSL1_CIC_Ab_broad_peak_293	53	Distal Intergenic	6	47803576	47803652	77	2	735289	ENSMUST00000102106.1	63453	ENSMUSG00000076060	Mir704	microRNA 704	NA	NA	NA
chr4	154908520	154908722	203	*	ChIP_MSL1_CIC_Ab_broad_peak_261	51	Distal Intergenic	4	154897335	154899135	1801	2	66469	ENSMUST00000132281.1	-9385	ENSMUSG00000029059	Prxl2b	peroxiredoxin like 2B	NA	NA	NA
chr6	47672321	47672797	477	*	ChIP_MSL1_CIC_Ab_broad_peak_289	51	Distal Intergenic	6	47552386	47595341	42956	2	14056	ENSMUST00000133043.2	-76980	ENSMUSG00000029687	Ezh2	enhancer of zeste 2 polycomb repressive complex 2 subunit	NA	NA	NA
chr15	83149671	83149923	253	*	ChIP_MSL1_CIC_Ab_broad_peak_119	50	Promoter	15	83149644	83149794	151	1	104307	ENSMUST00000083242.1	27	ENSMUSG00000065176	Rnu12	RNA U12, small nuclear	ENSMUST00000083242.1;ENSMUST00000162834.2;ENSMUST00000018186.15;ENSMUST00000058793.13;ENSMUST00000100375.10;ENSMUST00000129372.1;ENSMUST00000149802.1;ENSMUST00000150926.1	104307;109754;109754;73826;73826;73826;73826;73826	0;20254;22669;-287;-340;-370;-342;-335
chr6	47663552	47664202	651	*	ChIP_MSL1_CIC_Ab_broad_peak_287	50	Distal Intergenic	6	47552386	47595341	42956	2	14056	ENSMUST00000133043.2	-68211	ENSMUSG00000029687	Ezh2	enhancer of zeste 2 polycomb repressive complex 2 subunit	NA	NA	NA
chr6	47676485	47676900	416	*	ChIP_MSL1_CIC_Ab_broad_peak_290	50	Distal Intergenic	6	47552386	47595341	42956	2	14056	ENSMUST00000133043.2	-81144	ENSMUSG00000029687	Ezh2	enhancer of zeste 2 polycomb repressive complex 2 subunit	NA	NA	NA
chr8	55122982	55123251	270	*	ChIP_MSL1_CIC_Ab_broad_peak_351	50	Distal Intergenic	8	54954843	55060871	106029	1	234267	ENSMUST00000033915.8	168139	ENSMUSG00000031517	Gpm6a	glycoprotein m6a	NA	NA	NA
chr16	22438463	22439943	1481	*	ChIP_MSL1_CIC_Ab_broad_peak_133	47	Promoter	16	22381309	22439719	58411	2	104156	ENSMUST00000079601.12	0	ENSMUSG00000013089	Etv5	ets variant 5	ENSMUST00000079601.12;ENSMUST00000168774.7;ENSMUST00000165506.1;ENSMUST00000170393.1	104156;104156;104156;104156	0;-1949;0;0
chr3	96245350	96247456	2107	*	ChIP_MSL1_CIC_Ab_broad_peak_229	46	Promoter	3	96245554	96248509	2956	1	15077	ENSMUST00000090779.3	0	ENSMUSG00000093769	H3c14	H3 clustered histone 14	ENSMUST00000090779.3;ENSMUST00000176059.1;ENSMUST00000177796.1;ENSMUST00000078756.6	15077;15077;15077;15267	0;0;0;0
chr6	47748441	47749026	586	*	ChIP_MSL1_CIC_Ab_broad_peak_295	44	Distal Intergenic	6	47803576	47803652	77	2	735289	ENSMUST00000102106.1	54626	ENSMUSG00000076060	Mir704	microRNA 704	NA	NA	NA
chr8	19784600	19785050	451	*	ChIP_MSL1_CIC_Ab_broad_peak_345	44	Exon (ENSMUST00000212002.1/ENSMUST00000212002.1, exon 1 of 1)	8	19729576	19753527	23952	1	626415	ENSMUST00000098909.4	55024	ENSMUSG00000096265	Potefam3e	POTE ankyrin domain family member 3E	NA	NA	NA
chr18	38601268	38601528	261	*	ChIP_MSL1_CIC_Ab_broad_peak_168	43	Promoter	18	38586247	38601415	15169	2	24066	ENSMUST00000025295.7	0	ENSMUSG00000024427	Spry4	sprouty RTK signaling antagonist 4	ENSMUST00000025295.7	24066	0
chr11	87443204	87443464	261	*	ChIP_MSL1_CIC_Ab_broad_peak_44	42	Exon (ENSMUST00000200547.1/ENSMUST00000200547.1, exon 1 of 1)	11	87405065	87555823	150759	1	83560	ENSMUST00000060835.11	38139	ENSMUSG00000010342	Tex14	testis expressed gene 14 intercellular bridge forming factor	ENSMUST00000060835.11;ENSMUST00000156483.1	83560;83560	0;0
chr12	54737825	54738896	1072	*	ChIP_MSL1_CIC_Ab_broad_peak_70	42	Exon (ENSMUST00000178469.1/ENSMUST00000178469.1, exon 1 of 1)	12	54756875	54760483	3609	2	72183	ENSMUST00000219722.1	21587	ENSMUSG00000005656	Snx6	sorting nexin 6	NA	NA	NA
chr3	96219883	96220837	955	*	ChIP_MSL1_CIC_Ab_broad_peak_227	42	Promoter	3	96220361	96220880	520	2	319176	ENSMUST00000090782.3	43	ENSMUSG00000068855	H2ac20	H2A clustered histone 20	ENSMUST00000090782.3;ENSMUST00000090781.7;ENSMUST00000073115.4;ENSMUST00000177442.1	319176;319190;621893;69168	0;-282;0;-174
chr3	96268720	96268992	273	*	ChIP_MSL1_CIC_Ab_broad_peak_231	40	Promoter	3	96268654	96269141	488	1	319154	ENSMUST00000098843.2	66	ENSMUSG00000074403	H3c13	H3 clustered histone 13	ENSMUST00000098843.2;ENSMUST00000177113.1	319154;319189	0;0
chr15	68258321	68258667	347	*	ChIP_MSL1_CIC_Ab_broad_peak_112	39	Promoter	15	68083764	68258856	175093	2	380993	ENSMUST00000162054.8	189	ENSMUSG00000022335	Zfat	zinc finger and AT hook domain containing	ENSMUST00000162054.8;ENSMUST00000162173.7;ENSMUST00000160248.7;ENSMUST00000159430.1;ENSMUST00000161139.1	380993;380993;380993;380993;380993	0;0;0;0;0
chr17	27555226	27556176	951	*	ChIP_MSL1_CIC_Ab_broad_peak_144	39	Promoter	17	27556497	27562846	6350	1	15361	ENSMUST00000118599.8	-321	ENSMUSG00000046711	Hmga1	high mobility group AT-hook 1	ENSMUST00000117254.8;ENSMUST00000118599.8;ENSMUST00000232265.1;ENSMUST00000232013.1;ENSMUST00000114888.10;ENSMUST00000231874.1;ENSMUST00000119486.8;ENSMUST00000231825.1;ENSMUST00000231866.1;ENSMUST00000231780.1;ENSMUST00000232253.1;ENSMUST00000232552.1;ENSMUST00000117600.8;ENSMUST00000231243.1;ENSMUST00000231358.1;ENSMUST00000118570.1;ENSMUST00000231796.1	111241;15361;15361;15361;15361;15361;15361;15361;15361;15361;15361;15361;15361;15361;15361;15361;15361	0;0;0;0;0;0;0;0;0;0;0;0;0;0;0;0;0
chr3	51340394	51340645	252	*	ChIP_MSL1_CIC_Ab_broad_peak_214	39	Promoter	3	51255231	51340644	85414	2	69257	ENSMUST00000062009.13	0	ENSMUSG00000037174	Elf2	E74-like factor 2	ENSMUST00000194641.5;ENSMUST00000062009.13;ENSMUST00000183338.6;ENSMUST00000194209.1	69257;69257;69257;69257	0;0;0;0
chr6	71632978	71633423	446	*	ChIP_MSL1_CIC_Ab_broad_peak_306	39	Promoter	6	71589037	71632990	43954	2	104263	ENSMUST00000207023.1	0	ENSMUSG00000053470	Kdm3a	lysine (K)-specific demethylase 3A	ENSMUST00000065509.10;ENSMUST00000167220.3;ENSMUST00000207023.1;ENSMUST00000205289.1	104263;104263;104263;104263	-73;-292;0;-292
chr15	102973245	102973473	229	*	ChIP_MSL1_CIC_Ab_broad_peak_129	38	Promoter	15	102973350	102973434	85	1	723958	ENSMUST00000083554.2	0	ENSMUSG00000065488	Mir196a-2	microRNA 196a-2	ENSMUST00000174869.1;ENSMUST00000173306.1;ENSMUST00000001706.6;ENSMUST00000001699.7;ENSMUST00000083554.2	15424;15427;15427;209448;723958	0;-2966;-3559;6449;0
chr1	86487368	86487583	216	*	ChIP_MSL1_CIC_Ab_broad_peak_11	37	Distal Intergenic	1	86526726	86530712	3987	1	19231	ENSMUST00000045897.14	-39143	ENSMUSG00000026238	Ptma	prothymosin alpha	NA	NA	NA
chr15	79347320	79348255	936	*	ChIP_MSL1_CIC_Ab_broad_peak_115	37	Promoter	15	79347520	79359076	11557	1	17133	ENSMUST00000096350.10	0	ENSMUSG00000042622	Maff	v-maf musculoaponeurotic fibrosarcoma oncogene family, protein F (avian)	ENSMUST00000229130.1;ENSMUST00000096350.10;ENSMUST00000163691.2;ENSMUST00000229285.1	17133;17133;17133;17133	0;0;0;0
chr3	53463619	53463822	204	*	ChIP_MSL1_CIC_Ab_broad_peak_216	37	Promoter	3	53463666	53481755	18090	1	212127	ENSMUST00000058577.4	0	ENSMUSG00000049504	Proser1	proline and serine rich 1	ENSMUST00000056749.13;ENSMUST00000130348.1;ENSMUST00000129497.1;ENSMUST00000153342.1;ENSMUST00000058577.4;ENSMUST00000141418.1	212114;212114;212114;212114;212127;212127	-287;-296;-1636;-322;0;-110
chr6	47659314	47660135	822	*	ChIP_MSL1_CIC_Ab_broad_peak_286	37	Distal Intergenic	6	47552386	47595341	42956	2	14056	ENSMUST00000133043.2	-63973	ENSMUSG00000029687	Ezh2	enhancer of zeste 2 polycomb repressive complex 2 subunit	NA	NA	NA
chr6	116337904	116338188	285	*	ChIP_MSL1_CIC_Ab_broad_peak_316	37	Promoter	6	116338024	116409540	71517	1	71779	ENSMUST00000079012.12	0	ENSMUSG00000025702	Marchf8	membrane associated ring-CH-type finger 8	ENSMUST00000079012.12;ENSMUST00000101032.9;ENSMUST00000123405.7;ENSMUST00000204657.2;ENSMUST00000203116.1;ENSMUST00000203193.2;ENSMUST00000126376.7	71779;71779;71779;71779;71779;71779;71779	0;0;0;0;0;0;0
chr6	136804076	136804367	292	*	ChIP_MSL1_CIC_Ab_broad_peak_325	37	Promoter	6	136801553	136804415	2863	2	320332	ENSMUST00000179285.2	48	ENSMUSG00000096010	H4c16	H4 histone 16	ENSMUST00000074556.6;ENSMUST00000179285.2	232440;320332	-3877;0
chr11	101641651	101642293	643	*	ChIP_MSL1_CIC_Ab_broad_peak_50	36	Exon (ENSMUST00000082768.1/ENSMUST00000082768.1, exon 1 of 1)	11	101633737	101635960	2224	1	66599	ENSMUST00000155222.1	7914	ENSMUSG00000010362	Rdm1	RAD52 motif 1	NA	NA	NA
chr16	4559627	4560199	573	*	ChIP_MSL1_CIC_Ab_broad_peak_130	36	Promoter	16	4544661	4559854	15194	2	83383	ENSMUST00000005862.8	0	ENSMUSG00000005718	Tfap4	transcription factor AP4	ENSMUST00000005862.8;ENSMUST00000230875.1	83383;83383	0;-844
chr5	149247976	149248224	249	*	ChIP_MSL1_CIC_Ab_broad_peak_279	36	Exon (ENSMUST00000196719.1/ENSMUST00000196719.1, exon 1 of 1)	5	149264767	149288153	23387	1	11690	ENSMUST00000071130.4	-16543	ENSMUSG00000060063	Alox5ap	arachidonate 5-lipoxygenase activating protein	NA	NA	NA
chr6	47680916	47681431	516	*	ChIP_MSL1_CIC_Ab_broad_peak_291	36	Distal Intergenic	6	47552386	47595341	42956	2	14056	ENSMUST00000133043.2	-85575	ENSMUSG00000029687	Ezh2	enhancer of zeste 2 polycomb repressive complex 2 subunit	NA	NA	NA
chr7	73618065	73618708	644	*	ChIP_MSL1_CIC_Ab_broad_peak_337	36	Distal Intergenic	7	73539203	73558395	19193	2	69170	ENSMUST00000184587.3	-59670	ENSMUSG00000101970	Chaserr	CHD2 adjacent suppressive regulatory RNA	NA	NA	NA
chr1	72226146	72226492	347	*	ChIP_MSL1_CIC_Ab_broad_peak_5	35	Exon (ENSMUST00000178786.1/ENSMUST00000178786.1, exon 1 of 1)	1	72159442	72212307	52866	2	381269	ENSMUST00000048860.8	-13839	ENSMUSG00000039395	Mreg	melanoregulin	NA	NA	NA
chr18	65427478	65427683	206	*	ChIP_MSL1_CIC_Ab_broad_peak_169	35	Exon (ENSMUST00000175542.1/ENSMUST00000175542.1, exon 1 of 1)	18	65430938	65477805	46868	1	240354	ENSMUST00000224056.2	-3255	ENSMUSG00000032688	Malt1	MALT1 paracaspase	ENSMUST00000224056.2;ENSMUST00000049248.6;ENSMUST00000224265.1;ENSMUST00000225085.1;ENSMUST00000237739.1;ENSMUST00000236284.1	240354;240354;240354;240354;240354;240354	-3255;-3266;-3279;-3325;-3328;-3691
chr6	113696780	113697290	511	*	ChIP_MSL1_CIC_Ab_broad_peak_315	34	Promoter	6	113697050	113711069	14020	1	381801	ENSMUST00000089018.10	0	ENSMUSG00000056952	Tatdn2	TatD DNase domain containing 2	ENSMUST00000059286.13;ENSMUST00000089023.10;ENSMUST00000089022.8;ENSMUST00000113024.2;ENSMUST00000203381.1;ENSMUST00000143948.1;ENSMUST00000089018.10;ENSMUST00000204753.2;ENSMUST00000113022.7	108960;108960;108960;108960;108960;108960;381801;381801;381801	58313;58292;58252;27002;6035;4021;0;-274;-383
chr11	87448537	87449068	532	*	ChIP_MSL1_CIC_Ab_broad_peak_45	33	Exon (ENSMUST00000198628.1/ENSMUST00000198628.1, exon 1 of 1)	11	87405065	87555823	150759	1	83560	ENSMUST00000060835.11	43472	ENSMUSG00000010342	Tex14	testis expressed gene 14 intercellular bridge forming factor	ENSMUST00000060835.11;ENSMUST00000156483.1	83560;83560	0;0
chr8	126593892	126594108	217	*	ChIP_MSL1_CIC_Ab_broad_peak_362	33	Promoter	8	126588296	126593986	5691	2	270110	ENSMUST00000054960.7	0	ENSMUSG00000051495	Irf2bp2	interferon regulatory factor 2 binding protein 2	ENSMUST00000054960.7	270110	0
chr9	120933144	120933481	338	*	ChIP_MSL1_CIC_Ab_broad_peak_374	33	Promoter	9	120933400	120960507	27108	1	12387	ENSMUST00000007130.14	0	ENSMUSG00000006932	Ctnnb1	catenin beta 1	ENSMUST00000130466.7;ENSMUST00000007130.14;ENSMUST00000154356.7;ENSMUST00000154687.7;ENSMUST00000178812.8;ENSMUST00000130845.8;ENSMUST00000145093.1;ENSMUST00000140589.2;ENSMUST00000214011.1	12387;12387;12387;12387;12387;12387;12387;78060;78060	0;0;0;-5;-91;-142;-337;-2340;-2377
chr11	61854862	61855244	383	*	ChIP_MSL1_CIC_Ab_broad_peak_34	32	Promoter	11	61775649	61855073	79425	2	29869	ENSMUST00000004920.3	0	ENSMUSG00000004798	Ulk2	unc-51 like kinase 2	ENSMUST00000004920.3;ENSMUST00000129025.7	29869;29869	0;-360
chr13	23530974	23531456	483	*	ChIP_MSL1_CIC_Ab_broad_peak_83	32	Promoter	13	23531050	23531519	470	1	69386	ENSMUST00000102972.5	0	ENSMUSG00000060981	H4c8	H4 clustered histone 8	ENSMUST00000073261.2;ENSMUST00000102972.5;ENSMUST00000080859.7	319173;69386;97908	-2450;0;-3966
chr13	23544498	23544854	357	*	ChIP_MSL1_CIC_Ab_broad_peak_84	32	Exon (ENSMUST00000075558.4/260423, exon 1 of 1)	13	23544052	23545312	1261	1	260423	ENSMUST00000075558.4	446	ENSMUSG00000100210	H3c7	H3 clustered histone 7	ENSMUST00000075558.4;ENSMUST00000224359.1	260423;319182	0;-1106
chr6	117906916	117907987	1072	*	ChIP_MSL1_CIC_Ab_broad_peak_317	32	5' UTR	6	117900324	117923849	23526	1	98758	ENSMUST00000177743.7	6592	ENSMUSG00000042079	Hnrnpf	heterogeneous nuclear ribonucleoprotein F	ENSMUST00000177743.7;ENSMUST00000167182.7;ENSMUST00000179224.7;ENSMUST00000035493.13;ENSMUST00000177918.7;ENSMUST00000163168.8	98758;98758;98758;98758;98758;98758	0;0;0;0;0;0
chrX	112370870	112371094	225	*	ChIP_MSL1_CIC_Ab_broad_peak_376	32	Intron (ENSMUST00000026599.9/68117, intron 8 of 8)	20	112311334	112372755	61422	1	68117	ENSMUST00000026599.9	59536	ENSMUSG00000025525	Apool	apolipoprotein O-like	ENSMUST00000026599.9;ENSMUST00000113415.1	68117;68117	0;0
chr1	38129295	38130185	891	*	ChIP_MSL1_CIC_Ab_broad_peak_1	31	Promoter	1	38052786	38129662	76877	2	56210	ENSMUST00000027251.11	0	ENSMUSG00000026082	Rev1	REV1, DNA directed polymerase	ENSMUST00000194892.1;ENSMUST00000027251.11;ENSMUST00000192594.5;ENSMUST00000193697.5;ENSMUST00000195383.1	329123;56210;56210;56210;56210	-1898;0;-994;-978;0
chr1	191718035	191718250	216	*	ChIP_MSL1_CIC_Ab_broad_peak_15	31	5' UTR	1	191717834	191719398	1565	1	226856	ENSMUST00000133076.6	201	ENSMUSG00000026623	Lpgat1	lysophosphatidylglycerol acyltransferase 1	ENSMUST00000133076.6;ENSMUST00000110855.7;ENSMUST00000138494.1;ENSMUST00000110856.7;ENSMUST00000130876.1	226856;226856;226856;226856;226856	0;0;0;-139;-271
chr13	3694915	3695130	216	*	ChIP_MSL1_CIC_Ab_broad_peak_79	31	Distal Intergenic	13	3634099	3642825	8727	1	142688	ENSMUST00000141967.1	60816	ENSMUSG00000033781	Asb13	ankyrin repeat and SOCS box-containing 13	NA	NA	NA
chr14	16249335	16249534	200	*	ChIP_MSL1_CIC_Ab_broad_peak_96	31	Promoter	14	16249280	16311926	62647	1	59007	ENSMUST00000022310.6	55	ENSMUSG00000021785	Ngly1	N-glycanase 1	ENSMUST00000022310.6;ENSMUST00000224154.1;ENSMUST00000153109.1;ENSMUST00000224656.1;ENSMUST00000022311.11;ENSMUST00000112624.2	59007;59007;59007;59007;71147;71147	0;0;0;0;0;-161
chr17	84187641	84188246	606	*	ChIP_MSL1_CIC_Ab_broad_peak_162	31	Promoter	17	84183931	84187947	4017	2	12193	ENSMUST00000060366.6	0	ENSMUSG00000045817	Zfp36l2	zinc finger protein 36, C3H type-like 2	ENSMUST00000060366.6;ENSMUST00000047524.9;ENSMUST00000234547.1	12193;240174;240174	0;277870;180534
chr3	95314970	95315525	556	*	ChIP_MSL1_CIC_Ab_broad_peak_225	31	Promoter	3	95315084	95323599	8516	1	76893	ENSMUST00000015858.11	0	ENSMUSG00000015714	Cers2	ceramide synthase 2	ENSMUST00000129267.7;ENSMUST00000015858.11;ENSMUST00000133748.1;ENSMUST00000154055.7;ENSMUST00000156850.2;ENSMUST00000139498.7;ENSMUST00000139866.1;ENSMUST00000134702.2	76893;76893;76893;76893;76893;76893;76893;76893	0;0;0;0;-1825;-2496;-3267;-4608
chr8	11008836	11009640	805	*	ChIP_MSL1_CIC_Ab_broad_peak_343	31	Intron (ENSMUST00000180750.7/619321, intron 1 of 4)	8	11007850	11054536	46687	1	619321	ENSMUST00000180750.7	986	ENSMUSG00000096938	9530052E02Rik	RIKEN cDNA 9530052E02 gene	ENSMUST00000040514.7;ENSMUST00000180750.7	384783;619321	-378;0
chr13	23571420	23571799	380	*	ChIP_MSL1_CIC_Ab_broad_peak_86	30	Promoter	13	23571396	23572013	618	1	319181	ENSMUST00000079251.7	24	ENSMUSG00000058385	H2bc8	H2B clustered histone 8	ENSMUST00000105105.3;ENSMUST00000090776.6;ENSMUST00000102969.5;ENSMUST00000105106.1;ENSMUST00000079251.7	319149;319165;319166;319180;319181	-3964;-2582;-200;2397;0
chr19	41829726	41830186	461	*	ChIP_MSL1_CIC_Ab_broad_peak_187	30	Promoter	19	41829970	41832583	2614	1	14296	ENSMUST00000087155.4	0	ENSMUSG00000067199	Frat1	frequently rearranged in advanced T cell lymphomas	ENSMUST00000087155.4	14296	0
chr3	144205014	144205477	464	*	ChIP_MSL1_CIC_Ab_broad_peak_245	30	Promoter	3	144188530	144205220	16691	2	16911	ENSMUST00000120539.7	0	ENSMUSG00000028266	Lmo4	LIM domain only 4	ENSMUST00000121796.7;ENSMUST00000120539.7;ENSMUST00000121112.5;ENSMUST00000196264.4;ENSMUST00000197652.1;ENSMUST00000134961.1;ENSMUST00000124891.1	16911;16911;16911;16911;16911;16911;16911	-2618;0;-2682;0;-2051;0;-2714
chr11	86579286	86581496	2211	*	ChIP_MSL1_CIC_Ab_broad_peak_40	29	Distal Intergenic	11	86584067	86584158	92	2	387140	ENSMUST00000083521.1	2662	ENSMUSG00000065455	Mir21a	microRNA 21a	ENSMUST00000083521.1;ENSMUST00000018315.9;ENSMUST00000123590.7;ENSMUST00000145846.1;ENSMUST00000150176.1;ENSMUST00000153971.1	387140;75909;75909;75909;75909;75909	2662;102340;20767;5498;5385;20799
chr15	80133027	80133233	207	*	ChIP_MSL1_CIC_Ab_broad_peak_117	29	Promoter	15	80133127	80148668	15542	1	66513	ENSMUST00000230479.1	0	ENSMUSG00000022414	Tab1	TGF-beta activated kinase 1/MAP3K7 binding protein 1	ENSMUST00000230479.1;ENSMUST00000023050.8;ENSMUST00000229320.1	66513;66513;66513	0;0;0
chr19	41847246	41848378	1133	*	ChIP_MSL1_CIC_Ab_broad_peak_188	29	Promoter	19	41845972	41848132	2161	2	212398	ENSMUST00000059231.3	0	ENSMUSG00000047604	Frat2	frequently rearranged in advanced T cell lymphomas 2	ENSMUST00000059231.3	212398	0
chr4	119539398	119539781	384	*	ChIP_MSL1_CIC_Ab_broad_peak_255	29	Promoter	4	119539661	119629119	89459	1	230700	ENSMUST00000044564.14	0	ENSMUSG00000032998	Foxj3	forkhead box J3	ENSMUST00000176012.7;ENSMUST00000044564.14;ENSMUST00000162267.7;ENSMUST00000106310.8;ENSMUST00000161196.1;ENSMUST00000138845.8;ENSMUST00000131413.1;ENSMUST00000137560.7;ENSMUST00000160219.1;ENSMUST00000079611.12;ENSMUST00000149305.7;ENSMUST00000137671.7;ENSMUST00000177165.1	230700;230700;230700;230700;230700;230700;230700;230700;230700;433752;433752;433752;433752	0;0;0;0;0;0;0;0;-741;-629;-4153;-268;0
chr13	21717637	21717972	336	*	ChIP_MSL1_CIC_Ab_broad_peak_80	28	Promoter	13	21717659	21718069	411	1	319152	ENSMUST00000188775.1	0	ENSMUSG00000101355	H3c10	H3 clustered histone 10	ENSMUST00000188775.1;ENSMUST00000091756.1;ENSMUST00000224651.1;ENSMUST00000070124.4	319152;319185;319186;319191	0;-1494;-4072;1215
chr3	41563411	41563634	224	*	ChIP_MSL1_CIC_Ab_broad_peak_213	28	Promoter	3	41563411	41591734	28324	1	269424	ENSMUST00000193080.5	0	ENSMUSG00000025764	Jade1	jade family PHD finger 1	ENSMUST00000026865.14;ENSMUST00000194181.5;ENSMUST00000195846.5;ENSMUST00000163764.7;ENSMUST00000193080.5;ENSMUST00000170711.7;ENSMUST00000168086.6;ENSMUST00000194348.1;ENSMUST00000191952.1	269424;269424;269424;269424;269424;269424;269424;269424;269424	0;0;0;0;0;0;-1220;-1264;-1286
chr3	58576829	58577117	289	*	ChIP_MSL1_CIC_Ab_broad_peak_217	28	Promoter	3	58576636	58593133	16498	1	69227	ENSMUST00000107924.1	193	ENSMUSG00000075700	Selenot	selenoprotein T	ENSMUST00000107924.1;ENSMUST00000125815.1	69227;69227	0;0
chr3	95658536	95659234	699	*	ChIP_MSL1_CIC_Ab_broad_peak_226	28	Promoter	3	95658788	95663176	4389	1	17210	ENSMUST00000037947.14	0	ENSMUSG00000038612	Mcl1	myeloid cell leukemia sequence 1	ENSMUST00000037947.14;ENSMUST00000178686.1	17210;17210	0;0
chr3	144720198	144720483	286	*	ChIP_MSL1_CIC_Ab_broad_peak_246	28	Promoter	3	144686911	144720323	33413	2	54673	ENSMUST00000198254.4	0	ENSMUSG00000037062	Sh3glb1	SH3-domain GRB2-like B1 (endophilin)	ENSMUST00000199531.4;ENSMUST00000198254.4;ENSMUST00000163279.5;ENSMUST00000199854.4	54673;54673;54673;54673	-88;0;0;0
chr4	33247750	33247949	200	*	ChIP_MSL1_CIC_Ab_broad_peak_250	28	Exon (ENSMUST00000049357.9/108767, exon 1 of 2)	4	33245423	33248510	3088	2	108767	ENSMUST00000049357.9	561	ENSMUSG00000040128	Pnrc1	proline-rich nuclear receptor coactivator 1	ENSMUST00000049357.9;ENSMUST00000155616.1;ENSMUST00000137589.1	108767;108767;108767	0;-175;0
chr10	126978576	126979028	453	*	ChIP_MSL1_CIC_Ab_broad_peak_30	27	Promoter	10	126978717	126999969	21253	1	52468	ENSMUST00000105256.9	0	ENSMUSG00000078429	Ctdsp2	CTD small phosphatase 2	ENSMUST00000105256.9;ENSMUST00000219917.1	52468;52468	0;-1
chr12	4907176	4907382	207	*	ChIP_MSL1_CIC_Ab_broad_peak_59	27	Promoter	12	4879349	4907264	27916	2	217379	ENSMUST00000142867.7	0	ENSMUSG00000020634	Ubxn2a	UBX domain protein 2A	ENSMUST00000020962.11;ENSMUST00000142867.7;ENSMUST00000141360.1	217379;217379;217379	0;0;0
chr15	91908822	91909802	981	*	ChIP_MSL1_CIC_Ab_broad_peak_124	27	5' UTR	15	91838326	91934555	96230	1	223809	ENSMUST00000160242.7	70496	ENSMUSG00000047295	Smgc	submandibular gland protein C	ENSMUST00000160242.7	223809	0
chr19	41482546	41483174	629	*	ChIP_MSL1_CIC_Ab_broad_peak_186	27	Promoter	19	41482637	41562261	79625	1	212391	ENSMUST00000067795.12	0	ENSMUSG00000025019	Lcor	ligand dependent nuclear receptor corepressor	ENSMUST00000067795.12;ENSMUST00000237208.1;ENSMUST00000238398.1	212391;212391;212391	0;0;0
chr5	122158014	122158457	444	*	ChIP_MSL1_CIC_Ab_broad_peak_272	27	Promoter	5	122158278	122175273	16996	1	19047	ENSMUST00000102528.10	0	ENSMUSG00000004455	Ppp1cc	protein phosphatase 1 catalytic subunit gamma	ENSMUST00000102528.10;ENSMUST00000128309.7;ENSMUST00000086294.10;ENSMUST00000132555.7;ENSMUST00000197730.1;ENSMUST00000135090.2	19047;19047;19047;19047;434233;434233	0;0;0;0;-136;-500
chr8	20424655	20424942	288	*	ChIP_MSL1_CIC_Ab_broad_peak_347	27	Promoter	8	20385782	20424814	39033	2	381598	ENSMUST00000140111.7	0	ENSMUSG00000121345	2610005L07Rik	cadherin 11 pseudogene	ENSMUST00000140111.7	381598	0
chr1	72244208	72244519	312	*	ChIP_MSL1_CIC_Ab_broad_peak_6	26	Exon (ENSMUST00000177868.1/ENSMUST00000177868.1, exon 1 of 1)	1	72159442	72212307	52866	2	381269	ENSMUST00000048860.8	-31901	ENSMUSG00000039395	Mreg	melanoregulin	NA	NA	NA
chr11	101658304	101658802	499	*	ChIP_MSL1_CIC_Ab_broad_peak_52	26	Exon (ENSMUST00000084010.1/ENSMUST00000084010.1, exon 1 of 1)	11	101665541	101667832	2292	1	80981	ENSMUST00000039388.2	-6739	ENSMUSG00000034936	Arl4d	ADP-ribosylation factor-like 4D	NA	NA	NA
chr12	54718814	54719301	488	*	ChIP_MSL1_CIC_Ab_broad_peak_67	26	Exon (ENSMUST00000101973.1/ENSMUST00000101973.1, exon 1 of 1)	12	54673471	54695897	22427	2	66266	ENSMUST00000067272.8	-22917	ENSMUSG00000054302	Eapp	E2F-associated phosphoprotein	NA	NA	NA
chr17	36231290	36231594	305	*	ChIP_MSL1_CIC_Ab_broad_peak_153	26	Distal Intergenic	17	36255673	36256350	678	2	67676	ENSMUST00000173122.1	24756	ENSMUSG00000024446	Rpp21	ribonuclease P 21 subunit	NA	NA	NA
chr3	34081121	34081333	213	*	ChIP_MSL1_CIC_Ab_broad_peak_211	26	Promoter	3	34056020	34081312	25293	2	67713	ENSMUST00000011029.11	0	ENSMUSG00000027679	Dnajc19	DnaJ heat shock protein family (Hsp40) member C19	ENSMUST00000011029.11;ENSMUST00000108195.9;ENSMUST00000120805.7;ENSMUST00000197111.1;ENSMUST00000117223.3	67713;67713;67713;67713;67713	0;0;0;-941;0
chr3	96238690	96240468	1779	*	ChIP_MSL1_CIC_Ab_broad_peak_228	26	Promoter	3	96239749	96240276	528	2	15267	ENSMUST00000074976.7	0	ENSMUSG00000064220	H2ac18	H2A clustered histone 18	ENSMUST00000074976.7;ENSMUST00000167403.3	15267;97114	0;0
chr6	86487465	86487825	361	*	ChIP_MSL1_CIC_Ab_broad_peak_307	26	Exon (ENSMUST00000189386.1/381792, exon 1 of 2)	6	86483376	86488204	4829	2	381792	ENSMUST00000188135.1	379	ENSMUSG00000101655	2310040G24Rik	RIKEN cDNA 2310040G24 gene	ENSMUST00000188135.1;ENSMUST00000189386.1	381792;381792	0;0
chr7	73557788	73558493	706	*	ChIP_MSL1_CIC_Ab_broad_peak_336	26	Promoter	7	73539203	73558395	19193	2	69170	ENSMUST00000184587.3	0	ENSMUSG00000101970	Chaserr	CHD2 adjacent suppressive regulatory RNA	ENSMUST00000184587.3;ENSMUST00000184554.7;ENSMUST00000190028.6;ENSMUST00000183916.7;ENSMUST00000187421.6;ENSMUST00000184855.7;ENSMUST00000184655.3	69170;69170;69170;69170;69170;69170;69170	0;0;0;-1868;0;0;0
chr9	98251518	98251718	201	*	ChIP_MSL1_CIC_Ab_broad_peak_371	26	Distal Intergenic	9	98287435	98399516	112082	1	74080	ENSMUST00000134253.7	-35717	ENSMUSG00000032456	Nmnat3	nicotinamide nucleotide adenylyltransferase 3	NA	NA	NA
chr10	120979276	120979491	216	*	ChIP_MSL1_CIC_Ab_broad_peak_29	25	Promoter	10	120923413	120979332	55920	2	380664	ENSMUST00000119944.7	0	ENSMUSG00000048661	Lemd3	LEM domain containing 3	ENSMUST00000119944.7;ENSMUST00000119093.1	380664;380664	0;0
chr13	21831801	21832176	376	*	ChIP_MSL1_CIC_Ab_broad_peak_82	25	Promoter	13	21831767	21832196	430	2	319161	ENSMUST00000102979.1	20	ENSMUSG00000069305	H4c18	H4 clustered histone 18	ENSMUST00000102979.1;ENSMUST00000081342.6;ENSMUST00000180288.1;ENSMUST00000110467.1;ENSMUST00000110476.4	319161;665433;665596;665596;665596	0;1331;-1567;-1582;-1595
chr19	21271988	21272829	842	*	ChIP_MSL1_CIC_Ab_broad_peak_180	25	Promoter	19	21272278	21286840	14563	1	22682	ENSMUST00000237651.1	0	ENSMUSG00000024750	Zfand5	zinc finger, AN1-type domain 5	ENSMUST00000237651.1;ENSMUST00000149144.7;ENSMUST00000025659.11;ENSMUST00000141568.1;ENSMUST00000133175.1	22682;22682;22682;22682;22682	0;0;-417;-3151;-3211
chr19	46961993	46962390	398	*	ChIP_MSL1_CIC_Ab_broad_peak_190	25	Promoter	19	46886829	46962308	75480	2	76952	ENSMUST00000168536.8	0	ENSMUSG00000025041	Nt5c2	5'-nucleotidase, cytosolic II	ENSMUST00000235234.1;ENSMUST00000168536.8;ENSMUST00000086961.14;ENSMUST00000236501.1;ENSMUST00000235596.1;ENSMUST00000172239.2;ENSMUST00000235926.1;ENSMUST00000236783.1;ENSMUST00000237639.1;ENSMUST00000236924.1;ENSMUST00000235296.1;ENSMUST00000238106.1;ENSMUST00000237658.1	76952;76952;76952;76952;76952;76952;76952;76952;76952;76952;76952;76952;76952	0;0;0;-73;0;0;0;0;0;0;0;0;0
chr3	96488562	96489231	670	*	ChIP_MSL1_CIC_Ab_broad_peak_234	25	Exon (ENSMUST00000178300.1/ENSMUST00000178300.1, exon 1 of 1)	3	96525172	96529210	4039	1	69585	ENSMUST00000049208.10	-35941	ENSMUSG00000038403	Hjv	hemojuvelin BMP co-receptor	NA	NA	NA
chr5	44226744	44226954	211	*	ChIP_MSL1_CIC_Ab_broad_peak_264	25	Promoter	5	44217829	44226626	8798	2	231225	ENSMUST00000196151.1	-118	ENSMUSG00000046985	Tapt1	transmembrane anterior posterior transformation 1	ENSMUST00000055128.11;ENSMUST00000199374.4;ENSMUST00000196151.1	231225;231225;231225	-122;-127;-118
chr10	17723038	17724148	1111	*	ChIP_MSL1_CIC_Ab_broad_peak_17	24	Promoter	10	17723218	17725674	2457	1	17684	ENSMUST00000038107.8	0	ENSMUSG00000039910	Cited2	Cbp/p300-interacting transactivator, with Glu/Asp-rich carboxy-terminal domain, 2	ENSMUST00000038107.8;ENSMUST00000218370.1	17684;17684	0;0
chr11	101785170	101785607	438	*	ChIP_MSL1_CIC_Ab_broad_peak_53	24	Promoter	11	101769742	101785310	15569	2	18612	ENSMUST00000164750.7	0	ENSMUSG00000017724	Etv4	ets variant 4	ENSMUST00000164750.7;ENSMUST00000017868.6;ENSMUST00000107176.7;ENSMUST00000129160.7;ENSMUST00000131862.7;ENSMUST00000129995.7;ENSMUST00000140970.7;ENSMUST00000131117.7;ENSMUST00000149099.7;ENSMUST00000137179.1;ENSMUST00000154512.1	18612;18612;18612;18612;18612;18612;18612;18612;18612;18612;18612	0;0;0;-309;0;-679;0;-782;0;0;-322
chr12	54696865	54697156	292	*	ChIP_MSL1_CIC_Ab_broad_peak_64	24	Promoter	12	54673471	54695897	22427	2	66266	ENSMUST00000067272.8	-968	ENSMUSG00000054302	Eapp	E2F-associated phosphoprotein	ENSMUST00000161592.7;ENSMUST00000163433.7;ENSMUST00000110713.9;ENSMUST00000067272.8;ENSMUST00000162106.7;ENSMUST00000160085.1	66266;66266;66266;66266;66266;66266	-984;-981;-1044;-968;-1022;-1003
chr12	54729666	54730040	375	*	ChIP_MSL1_CIC_Ab_broad_peak_68	24	Exon (ENSMUST00000178333.1/ENSMUST00000178333.1, exon 1 of 1)	12	54756875	54760483	3609	2	72183	ENSMUST00000219722.1	30443	ENSMUSG00000005656	Snx6	sorting nexin 6	NA	NA	NA
chr19	5843441	5845614	2174	*	ChIP_MSL1_CIC_Ab_broad_peak_176	24	Promoter	19	5824708	5845478	20771	2	66961	ENSMUST00000173672.1	0	ENSMUSG00000092274	Neat1	nuclear paraspeckle assembly transcript 1 (non-protein coding)	ENSMUST00000173672.1;ENSMUST00000183800.1;ENSMUST00000185071.1;ENSMUST00000183841.1;ENSMUST00000025728.12	66961;66961;66961;66961;67457	0;0;0;0;29660
chr2	72978898	72979830	933	*	ChIP_MSL1_CIC_Ab_broad_peak_200	24	Promoter	2	72979424	72988442	9019	1	100503849	ENSMUST00000135297.7	0	ENSMUSG00000063714	Sp3os	trans-acting transcription factor 3, opposite strand	ENSMUST00000135297.7;ENSMUST00000123087.7;ENSMUST00000146195.1;ENSMUST00000102689.9;ENSMUST00000066003.6;ENSMUST00000133615.1	100503849;100503849;100503849;20687;20687;20687	0;0;0;0;0;0
chr3	31094138	31095576	1439	*	ChIP_MSL1_CIC_Ab_broad_peak_210	24	Promoter	3	31095058	31122573	27516	1	20482	ENSMUST00000118470.7	0	ENSMUSG00000027660	Skil	SKI-like	ENSMUST00000118470.7;ENSMUST00000144756.7;ENSMUST00000029194.11;ENSMUST00000123532.1;ENSMUST00000117728.7;ENSMUST00000118204.1	20482;20482;20482;20482;20482;20482	0;0;0;0;0;-1257
chr3	105687300	105687550	251	*	ChIP_MSL1_CIC_Ab_broad_peak_238	24	Promoter	3	105679620	105687452	7833	2	53975	ENSMUST00000200078.4	0	ENSMUSG00000027905	Ddx20	DEAD box helicase 20	ENSMUST00000090680.10;ENSMUST00000200078.4;ENSMUST00000132008.1	53975;53975;53975	0;0;0
chr3	152395774	152396634	861	*	ChIP_MSL1_CIC_Ab_broad_peak_248	24	Promoter	3	152396003	152462826	66824	1	108946	ENSMUST00000106100.8	0	ENSMUSG00000039068	Zzz3	zinc finger, ZZ domain containing 3	ENSMUST00000106103.7;ENSMUST00000138115.7;ENSMUST00000106100.8;ENSMUST00000150802.7;ENSMUST00000197987.4;ENSMUST00000200570.4;ENSMUST00000089982.10;ENSMUST00000106101.1;ENSMUST00000117492.8;ENSMUST00000026507.12;ENSMUST00000197748.4;ENSMUST00000197325.1	108946;108946;108946;108946;108946;108946;108946;108946;170822;170822;170822;170822	0;0;0;0;0;0;-50;-60;49296;49296;49285;13726
chr6	50566739	50566938	200	*	ChIP_MSL1_CIC_Ab_broad_peak_302	24	Promoter	6	50566643	50594865	28223	1	73183	ENSMUST00000147260.7	96	ENSMUSG00000085776	5430402O13Rik	RIKEN cDNA 5430402O13 gene	ENSMUST00000161401.1;ENSMUST00000077766.5;ENSMUST00000147260.7;ENSMUST00000126537.2	13063;13063;73183;73183	-201;-790;0;0
chr10	81192483	81192706	224	*	ChIP_MSL1_CIC_Ab_broad_peak_25	23	Exon (ENSMUST00000178422.8/13144, exon 9 of 9)	10	81183005	81193197	10193	1	13144	ENSMUST00000178422.8	9478	ENSMUSG00000034974	Dapk3	death-associated protein kinase 3	ENSMUST00000178422.8;ENSMUST00000217936.1;ENSMUST00000220076.1;ENSMUST00000219133.1;ENSMUST00000047665.6;ENSMUST00000219329.1;ENSMUST00000218157.1;ENSMUST00000218698.1;ENSMUST00000219850.1;ENSMUST00000218227.1;ENSMUST00000219944.1;ENSMUST00000129834.1;ENSMUST00000129950.1;ENSMUST00000150782.1	13144;13144;13144;13144;13144;13144;13144;13144;13144;13144;13144;69678;69678;69678	0;9466;0;9220;0;9143;9139;8635;0;0;0;-1903;-1977;-1985
chr11	52000351	52000724	374	*	ChIP_MSL1_CIC_Ab_broad_peak_32	23	Promoter	11	51985497	52000484	14988	2	22210	ENSMUST00000020657.12	0	ENSMUSG00000020390	Ube2b	ubiquitin-conjugating enzyme E2B	ENSMUST00000109079.8;ENSMUST00000063303.10;ENSMUST00000109077.8;ENSMUST00000109080.8;ENSMUST00000109081.8;ENSMUST00000121591.7;ENSMUST00000109078.7;ENSMUST00000063321.12;ENSMUST00000135076.7;ENSMUST00000143228.7;ENSMUST00000120374.7;ENSMUST00000109076.1;ENSMUST00000020657.12;ENSMUST00000109086.7;ENSMUST00000124699.1;ENSMUST00000147833.1	213084;213084;213084;213084;213084;213084;213084;213084;213084;213084;213084;213084;22210;22210;22210;22210	-3497;-3497;-3497;-3497;-3497;-3497;-3501;-3517;-3530;-3541;-3566;-3625;0;0;0;0
chr11	86582180	86582800	621	*	ChIP_MSL1_CIC_Ab_broad_peak_41	23	Distal Intergenic	11	86584067	86584158	92	2	387140	ENSMUST00000083521.1	1358	ENSMUSG00000065455	Mir21a	microRNA 21a	ENSMUST00000083521.1;ENSMUST00000018315.9;ENSMUST00000123590.7;ENSMUST00000145846.1;ENSMUST00000150176.1;ENSMUST00000153971.1	387140;75909;75909;75909;75909;75909	1358;101036;19463;4194;4081;19495
chr12	17544784	17545304	521	*	ChIP_MSL1_CIC_Ab_broad_peak_61	23	Promoter	12	17544794	17551084	6291	1	18263	ENSMUST00000171737.2	0	ENSMUSG00000011179	Odc1	ornithine decarboxylase, structural 1	ENSMUST00000171737.2;ENSMUST00000222617.1;ENSMUST00000221701.1;ENSMUST00000220947.1;ENSMUST00000221613.1;ENSMUST00000220849.1;ENSMUST00000221354.1;ENSMUST00000222250.1	18263;18263;18263;18263;18263;18263;18263;18263	0;0;-1843;-1946;-2385;-2513;-3336;-4154
chr13	23684193	23684517	325	*	ChIP_MSL1_CIC_Ab_broad_peak_88	23	Promoter	13	23684199	23692908	8710	1	68024	ENSMUST00000018246.5	0	ENSMUSG00000018102	H2bc4	H2B clustered histone 4	ENSMUST00000171127.3;ENSMUST00000018246.5	319164;68024	-245;0
chr14	34502468	34502873	406	*	ChIP_MSL1_CIC_Ab_broad_peak_99	23	Promoter	14	34410734	34502687	91954	2	12166	ENSMUST00000049005.14	0	ENSMUSG00000021796	Bmpr1a	bone morphogenetic protein receptor, type 1A	ENSMUST00000049005.14;ENSMUST00000171343.8;ENSMUST00000171551.1	12166;12166;12166	0;0;0
chr15	62328372	62328588	217	*	ChIP_MSL1_CIC_Ab_broad_peak_110	23	Intron (ENSMUST00000181416.8/19296, intron 6 of 9)	15	62038050	62378096	340047	1	19296	ENSMUST00000181416.8	290322	ENSMUSG00000097039	Pvt1	Pvt1 oncogene	ENSMUST00000181416.8	19296	0
chr17	39843116	39845976	2861	*	ChIP_MSL1_CIC_Ab_broad_peak_154	23	Promoter	17	39843013	39846341	3329	1	100861531	ENSMUST00000192833.1	103	NA	Rn45s	45S pre-ribosomal RNA	ENSMUST00000192833.1;ENSMUST00000182010.1	100861531;100861531	0;0
chr2	126147746	126148089	344	*	ChIP_MSL1_CIC_Ab_broad_peak_201	23	Intron (ENSMUST00000110446.8/75823, intron 1 of 16)	2	125983483	126152004	168522	2	75823	ENSMUST00000110446.8	3915	ENSMUSG00000027209	Fam227b	family with sequence similarity 227, member B	ENSMUST00000170908.7;ENSMUST00000110446.8;ENSMUST00000178118.7;ENSMUST00000110448.2;ENSMUST00000156413.1	69185;75823;75823;75823;75823	-4052;0;-1495;0;0
chr2	179976709	179977054	346	*	ChIP_MSL1_CIC_Ab_broad_peak_205	23	Promoter	2	179976853	179979013	2161	1	66730	ENSMUST00000150145.1	0	ENSMUSG00000085704	4921531C22Rik	RIKEN cDNA 4921531C22 gene	ENSMUST00000041618.12;ENSMUST00000227325.1;ENSMUST00000153188.1;ENSMUST00000150145.1	228980;228980;66730;66730	-63;-63;0;0
chr4	133754306	133754592	287	*	ChIP_MSL1_CIC_Ab_broad_peak_257	23	Intron (ENSMUST00000008024.6/93760, intron 1 of 19)	4	133679941	133756769	76829	2	93760	ENSMUST00000008024.6	2177	ENSMUSG00000007880	Arid1a	AT-rich interaction domain 1A	ENSMUST00000105897.9;ENSMUST00000145664.8;ENSMUST00000008024.6;ENSMUST00000138473.2	93760;93760;93760;93760	-695;-695;0;-324
chr5	3341310	3341524	215	*	ChIP_MSL1_CIC_Ab_broad_peak_262	23	Promoter	5	3341485	3344453	2969	1	12571	ENSMUST00000199156.1	0	ENSMUSG00000040274	Cdk6	cyclin dependent kinase 6	ENSMUST00000199156.1;ENSMUST00000197607.1;ENSMUST00000165117.7;ENSMUST00000197385.1;ENSMUST00000042410.4	12571;12571;12571;12571;12571	0;-2208;-2369;-2392;-2788
chr6	108659422	108660679	1258	*	ChIP_MSL1_CIC_Ab_broad_peak_313	23	Promoter	6	108660629	108666925	6297	1	20893	ENSMUST00000032194.10	0	ENSMUSG00000030103	Bhlhe40	basic helix-loop-helix family, member e40	ENSMUST00000032194.10;ENSMUST00000166346.1;ENSMUST00000163617.1;ENSMUST00000137478.3	20893;20893;20893;75394	0;-120;-195;0
chr8	47673790	47674021	232	*	ChIP_MSL1_CIC_Ab_broad_peak_350	23	Intron (ENSMUST00000080353.2/69260, intron 1 of 1)	8	47667178	47675158	7981	2	69260	ENSMUST00000080353.2	1137	ENSMUSG00000063049	Ing2	inhibitor of growth family, member 2	ENSMUST00000146625.2;ENSMUST00000080353.2;ENSMUST00000125536.1	69260;69260;69260	-101;0;0
chr10	80139100	80139341	242	*	ChIP_MSL1_CIC_Ab_broad_peak_22	22	Promoter	10	80135158	80139178	4021	2	100503659	ENSMUST00000123967.1	0	ENSMUSG00000035640	Cbarp	calcium channel, voltage-dependent, beta subunit associated regulatory protein	ENSMUST00000169546.8;ENSMUST00000170219.8;ENSMUST00000105369.7;ENSMUST00000147778.8;ENSMUST00000146180.1;ENSMUST00000132317.7;ENSMUST00000132523.7;ENSMUST00000123967.1;ENSMUST00000149242.7;ENSMUST00000128488.7;ENSMUST00000128465.7;ENSMUST00000136260.7;ENSMUST00000127515.1;ENSMUST00000138776.7;ENSMUST00000142853.2;ENSMUST00000105367.7;ENSMUST00000003156.14;ENSMUST00000105366.1	100503659;100503659;100503659;100503659;100503659;100503659;100503659;100503659;100503659;100503659;100503659;100503659;100503659;100503659;100503659;66043;66043;66043	-1713;-1713;0;0;-4419;-3512;0;0;-1176;-1189;-1748;-1453;-1506;-484;0;-2116;-2974;-3029
chr12	54714242	54714777	536	*	ChIP_MSL1_CIC_Ab_broad_peak_66	22	Exon (ENSMUST00000179675.1/ENSMUST00000179675.1, exon 1 of 1)	12	54673471	54695897	22427	2	66266	ENSMUST00000067272.8	-18345	ENSMUSG00000054302	Eapp	E2F-associated phosphoprotein	NA	NA	NA
chr15	88861935	88862992	1058	*	ChIP_MSL1_CIC_Ab_broad_peak_121	22	Promoter	15	88862186	88865726	3541	1	223775	ENSMUST00000042818.10	0	ENSMUSG00000035828	Pim3	proviral integration site 3	ENSMUST00000042818.10	223775	0
chr15	102100316	102100590	275	*	ChIP_MSL1_CIC_Ab_broad_peak_128	22	Promoter	15	102100413	102115996	15584	1	209039	ENSMUST00000228958.1	0	ENSMUSG00000037003	Tns2	tensin 2	ENSMUST00000228958.1;ENSMUST00000229592.1;ENSMUST00000169627.8;ENSMUST00000046144.9;ENSMUST00000230474.1;ENSMUST00000169681.2	209039;209039;209039;209039;209039;75705	0;-1638;-2344;-2398;-3835;26543
chr16	23107378	23107663	286	*	ChIP_MSL1_CIC_Ab_broad_peak_134	22	Promoter	16	23107444	23113947	6504	1	13682	ENSMUST00000023599.12	0	ENSMUSG00000022884	Eif4a2	eukaryotic translation initiation factor 4A2	ENSMUST00000157899.1;ENSMUST00000197708.1;ENSMUST00000157310.1;ENSMUST00000023599.12;ENSMUST00000168891.7;ENSMUST00000147117.7;ENSMUST00000134816.1;ENSMUST00000187168.6;ENSMUST00000141392.7;ENSMUST00000130775.7;ENSMUST00000232287.1;ENSMUST00000077605.11;ENSMUST00000140017.7;ENSMUST00000130113.7;ENSMUST00000152129.7;ENSMUST00000149328.7;ENSMUST00000123413.7;ENSMUST00000131871.7;ENSMUST00000130483.…	100216532;100217420;100217420;13682;13682;13682;13682;13682;13682;13682;13682;13682;13682;13682;13682;13682;13682;13682;13682;13682;13682;13682;13682;13682;13682;13682;13682;13682	-1290;-3090;-3093;0;0;-91;-95;-95;-96;-96;-96;-96;-104;-108;-110;-114;-114;-115;-116;-129;-254;-919;-1568;-2313;-2382;-2570;-3009;-3036
chr17	35000817	35001049	233	*	ChIP_MSL1_CIC_Ab_broad_peak_152	22	Promoter	17	35000987	35016322	15336	1	22321	ENSMUST00000087315.13	0	ENSMUSG00000007029	Vars1	valyl-tRNA synthetase 1	ENSMUST00000087315.13;ENSMUST00000173584.7;ENSMUST00000174260.7;ENSMUST00000172570.1;ENSMUST00000172637.7;ENSMUST00000172656.1;ENSMUST00000172741.1	22321;22321;22321;22321;22321;22321;22321	0;-2;-268;-1608;-1665;-3245;-3663
chr18	35562077	35562499	423	*	ChIP_MSL1_CIC_Ab_broad_peak_167	22	Promoter	18	35562138	35577876	15739	1	17184	ENSMUST00000235769.1	0	ENSMUSG00000037236	Matr3	matrin 3	ENSMUST00000235679.1;ENSMUST00000235750.1;ENSMUST00000235801.1;ENSMUST00000237021.1;ENSMUST00000235585.1;ENSMUST00000237907.1;ENSMUST00000236097.1;ENSMUST00000235976.1;ENSMUST00000235176.1;ENSMUST00000237592.1;ENSMUST00000237230.1;ENSMUST00000237589.1;ENSMUST00000235769.1;ENSMUST00000236860.1;ENSMUST00000166793.9;ENSMUST00000237780.1;ENSMUST00000236507.1;ENSMUST00000235960.1;ENSMUST00000236327.1;…	100503380;100503380;100503380;100503380;100503380;100503380;100503380;100503380;17184;17184;17184;17184;17184;17184;17184;17184;17184;17184;17184;17184;17184;17184;17184;17184;17184;17184;17184;436583;436583	8706;8669;0;8665;8665;0;0;5938;0;0;0;0;0;0;0;0;0;0;0;0;0;0;0;0;0;-184;-190;5045;4945
chr2	71644205	71644468	264	*	ChIP_MSL1_CIC_Ab_broad_peak_199	22	Distal Intergenic	2	71719417	71730966	11550	1	381371	ENSMUST00000079720.5	-74949	ENSMUSG00000064263	Platr26	pluripotency associated transcript 26	NA	NA	NA
chr5	125389512	125390008	497	*	ChIP_MSL1_CIC_Ab_broad_peak_273	22	Promoter	5	125385965	125390014	4050	2	22190	ENSMUST00000136312.1	6	ENSMUSG00000008348	Ubc	ubiquitin C	ENSMUST00000136312.1;ENSMUST00000156249.1;ENSMUST00000108707.2	22190;22190;22190	0;0;-326
chr5	145140118	145140327	210	*	ChIP_MSL1_CIC_Ab_broad_peak_277	22	Promoter	5	145128769	145140238	11470	2	231887	ENSMUST00000031627.8	0	ENSMUSG00000029623	Pdap1	PDGFA associated protein 1	ENSMUST00000031627.8;ENSMUST00000123111.7;ENSMUST00000143439.1;ENSMUST00000148781.1;ENSMUST00000162594.7;ENSMUST00000160004.1;ENSMUST00000162308.7;ENSMUST00000159018.7;ENSMUST00000160075.1;ENSMUST00000161974.1;ENSMUST00000160840.1	231887;231887;231887;231887;231889;231889;231889;231889;231889;231889;231889	0;-3422;-4646;-120;-35;-69;-70;-81;-88;-1821;-4477
chr7	38183506	38184338	833	*	ChIP_MSL1_CIC_Ab_broad_peak_331	22	Promoter	7	38183653	38197568	13916	1	72244	ENSMUST00000178876.7	0	ENSMUSG00000054676	1600014C10Rik	RIKEN cDNA 1600014C10 gene	ENSMUST00000165308.7;ENSMUST00000178207.7;ENSMUST00000178890.1;ENSMUST00000179525.7;ENSMUST00000178876.7;ENSMUST00000067854.9;ENSMUST00000177983.1;ENSMUST00000179992.7;ENSMUST00000179503.2	72244;72244;72244;72244;72244;72244;72244;72244;72244	0;0;0;0;0;0;0;0;0
chr7	81571559	81571758	200	*	ChIP_MSL1_CIC_Ab_broad_peak_338	22	Exon (ENSMUST00000207123.1/434204, exon 1 of 7)	7	81571266	81591848	20583	1	434204	ENSMUST00000207123.1	293	ENSMUSG00000045795	Whamm	WAS protein homolog associated with actin, golgi membranes and microtubules	ENSMUST00000042318.5;ENSMUST00000207123.1;ENSMUST00000165460.1;ENSMUST00000209044.1	244091;434204;434204;434204	-4615;0;0;-186
chr12	54734404	54734670	267	*	ChIP_MSL1_CIC_Ab_broad_peak_69	21	Exon (ENSMUST00000179155.1/ENSMUST00000179155.1, exon 1 of 1)	12	54756875	54760483	3609	2	72183	ENSMUST00000219722.1	25813	ENSMUSG00000005656	Snx6	sorting nexin 6	NA	NA	NA
chr12	69361344	69361559	216	*	ChIP_MSL1_CIC_Ab_broad_peak_73	21	Exon (ENSMUST00000175032.2/ENSMUST00000175032.2, exon 1 of 1)	12	69310522	69357165	46644	2	66244	ENSMUST00000021368.9	-4179	ENSMUSG00000020982	Nemf	nuclear export mediator factor	ENSMUST00000021368.9;ENSMUST00000220674.1;ENSMUST00000222763.1;ENSMUST00000220484.1;ENSMUST00000222065.1	66244;66244;66244;66244;66244	-4179;-4202;-4206;-4195;-4210
chr13	23555218	23556114	897	*	ChIP_MSL1_CIC_Ab_broad_peak_85	21	3' UTR	13	23553262	23560686	7425	1	14957	ENSMUST00000045301.8	1956	ENSMUSG00000052565	H1f3	H1.3 linker histone, cluster member	ENSMUST00000045301.8;ENSMUST00000102971.1	14957;319157	0;-3570
chr14	20546045	20546544	500	*	ChIP_MSL1_CIC_Ab_broad_peak_97	21	Promoter	14	20500030	20546512	46483	2	19056	ENSMUST00000022355.10	0	ENSMUSG00000021816	Ppp3cb	protein phosphatase 3, catalytic subunit, beta isoform	ENSMUST00000159027.7;ENSMUST00000161445.7;ENSMUST00000022355.10;ENSMUST00000161989.1;ENSMUST00000129237.1;ENSMUST00000128848.7;ENSMUST00000142099.7;ENSMUST00000141265.7;ENSMUST00000035340.13;ENSMUST00000022356.11	19056;19056;19056;19056;75602;75602;75602;75602;78787;78787	0;0;0;0;0;0;0;0;71810;94519
chr15	79028295	79028687	393	*	ChIP_MSL1_CIC_Ab_broad_peak_114	21	Promoter	15	79028450	79030504	2055	1	14958	ENSMUST00000180086.2	0	ENSMUSG00000096210	H1f0	H1.0 linker histone	ENSMUST00000180086.2;ENSMUST00000006544.8;ENSMUST00000171999.8;ENSMUST00000229276.1;ENSMUST00000229708.1;ENSMUST00000231015.1	14958;26912;26912;26912;654469;654469	0;-2187;-2214;-4811;-2513;-4766
chr15	96699179	96699966	788	*	ChIP_MSL1_CIC_Ab_broad_peak_126	21	Promoter	15	96687392	96699730	12339	2	67760	ENSMUST00000023099.7	0	ENSMUSG00000022462	Slc38a2	solute carrier family 38, member 2	ENSMUST00000023099.7;ENSMUST00000229141.1	67760;67760	0;-488
chr16	30063783	30064275	493	*	ChIP_MSL1_CIC_Ab_broad_peak_135	21	Distal Intergenic	16	30065340	30067796	2457	1	15205	ENSMUST00000023171.7	-1065	ENSMUSG00000022528	Hes1	hes family bHLH transcription factor 1	ENSMUST00000023171.7;ENSMUST00000161676.1;ENSMUST00000161839.1	15205;15205;15205	-1065;-1822;-2063
chr6	8209226	8209492	267	*	ChIP_MSL1_CIC_Ab_broad_peak_280	21	Promoter	6	8209222	8236274	27053	1	252875	ENSMUST00000040017.7	4	ENSMUSG00000042447	Mios	meiosis regulator for oocyte development	ENSMUST00000040017.7	252875	0
chr6	31563690	31564082	393	*	ChIP_MSL1_CIC_Ab_broad_peak_283	21	Promoter	6	31519488	31563981	44494	2	27205	ENSMUST00000026698.7	0	ENSMUSG00000025608	Podxl	podocalyxin-like	ENSMUST00000026698.7	27205	0
chr6	56797385	56797593	209	*	ChIP_MSL1_CIC_Ab_broad_peak_304	21	Promoter	6	56777524	56797736	20213	2	210973	ENSMUST00000114323.7	143	ENSMUSG00000059486	Kbtbd2	kelch repeat and BTB (POZ) domain containing 2	ENSMUST00000114323.7;ENSMUST00000114321.1;ENSMUST00000151308.1;ENSMUST00000124994.1	210973;210973;210973;210973	0;0;-106;-638
chr8	94666631	94666983	353	*	ChIP_MSL1_CIC_Ab_broad_peak_354	21	Promoter	8	94666723	94673289	6567	1	107566	ENSMUST00000109527.5	0	ENSMUSG00000031776	Arl2bp	ADP-ribosylation factor-like 2 binding protein	ENSMUST00000034228.15;ENSMUST00000109527.5;ENSMUST00000212580.1;ENSMUST00000211858.1;ENSMUST00000212877.1;ENSMUST00000212254.1	107566;107566;107566;107566;107566;107566	0;0;0;0;-482;-3060
chr8	107293278	107294046	769	*	ChIP_MSL1_CIC_Ab_broad_peak_359	21	Promoter	8	107293470	107329307	35838	1	54446	ENSMUST00000151582.1	0	ENSMUSG00000003847	Nfat5	nuclear factor of activated T cells 5	ENSMUST00000151582.1;ENSMUST00000154474.7;ENSMUST00000169453.7;ENSMUST00000133026.7;ENSMUST00000149972.1;ENSMUST00000151114.7;ENSMUST00000125721.7;ENSMUST00000075922.10	54446;54446;54446;54446;54446;54446;54446;54446	0;0;0;0;0;0;0;0
chr1	72255105	72255347	243	*	ChIP_MSL1_CIC_Ab_broad_peak_7	20	Exon (ENSMUST00000179876.1/ENSMUST00000179876.1, exon 1 of 1)	1	72259167	72284259	25093	2	111175	ENSMUST00000134840.7	28912	ENSMUSG00000026189	Pecr	peroxisomal trans-2-enoyl-CoA reductase	ENSMUST00000134840.7;ENSMUST00000129458.1;ENSMUST00000027381.12	111175;111175;111175	28912;28966;28967
chr17	74294746	74295678	933	*	ChIP_MSL1_CIC_Ab_broad_peak_160	20	Promoter	17	74199036	74294863	95828	2	76890	ENSMUST00000233514.2	0	ENSMUSG00000058704	Memo1	mediator of cell motility 1	ENSMUST00000233581.1;ENSMUST00000232687.1;ENSMUST00000233187.1;ENSMUST00000164832.8;ENSMUST00000112571.4;ENSMUST00000233059.1;ENSMUST00000233514.2;ENSMUST00000078459.7;ENSMUST00000232989.1;ENSMUST00000233176.1;ENSMUST00000232987.1;ENSMUST00000233144.1;ENSMUST00000233214.1	66310;66310;66310;66310;66310;66310;76890;76890;76890;76890;76890;76890;76890	20785;20525;20716;28266;20730;20623;0;0;0;0;0;0;0
chr19	53390249	53390681	433	*	ChIP_MSL1_CIC_Ab_broad_peak_192	20	Promoter	19	53379396	53390578	11183	2	76479	ENSMUST00000025997.6	0	ENSMUSG00000025024	Smndc1	survival motor neuron domain containing 1	ENSMUST00000235830.1;ENSMUST00000025997.6;ENSMUST00000236962.1;ENSMUST00000237529.1;ENSMUST00000236245.1	76479;76479;76479;76479;76479	-827;0;0;-208;0
chr3	98013416	98013693	278	*	ChIP_MSL1_CIC_Ab_broad_peak_235	20	Promoter	3	98013527	98100659	87133	1	18129	ENSMUST00000198324.1	0	ENSMUSG00000027878	Notch2	notch 2	ENSMUST00000198324.1;ENSMUST00000079812.7	18129;18129	0;0
chr6	47877724	47877943	220	*	ChIP_MSL1_CIC_Ab_broad_peak_301	20	Exon (ENSMUST00000061890.7/101095, exon 1 of 8)	6	47877204	47908485	31282	1	101095	ENSMUST00000061890.7	520	ENSMUSG00000025821	Zfp282	zinc finger protein 282	ENSMUST00000061890.7;ENSMUST00000125957.1;ENSMUST00000114598.2	101095;101095;272347	0;0;42029
chr7	25282172	25282409	238	*	ChIP_MSL1_CIC_Ab_broad_peak_329	20	Promoter	7	25282179	25294145	11967	1	71722	ENSMUST00000163320.7	0	ENSMUSG00000005442	Cic	capicua transcriptional repressor	ENSMUST00000169266.7;ENSMUST00000169743.1;ENSMUST00000164440.1;ENSMUST00000163320.7;ENSMUST00000005578.12;ENSMUST00000165239.2;ENSMUST00000163819.1;ENSMUST00000168956.1;ENSMUST00000167379.1	71722;71722;71722;71722;71722;71722;71722;71722;71722	0;0;0;0;0;-401;-808;-2261;-3414
chr7	90129725	90130053	329	*	ChIP_MSL1_CIC_Ab_broad_peak_339	20	Promoter	7	90124831	90129940	5110	2	78329	ENSMUST00000209166.1	0	ENSMUSG00000097162	2310010J17Rik	RIKEN cDNA 2310010J17 gene	ENSMUST00000207225.1;ENSMUST00000207484.1;ENSMUST00000209068.1;ENSMUST00000207949.1;ENSMUST00000208730.1;ENSMUST00000207197.1;ENSMUST00000208742.1;ENSMUST00000049537.8;ENSMUST00000208684.1;ENSMUST00000181189.2;ENSMUST00000209166.1;ENSMUST00000209164.1	233489;233489;233489;233489;233489;233489;233489;233489;233489;78329;78329;78329	-160;-162;-177;-239;-240;-442;-451;-463;-1592;-248;0;0
chr1	180850640	180851055	416	*	ChIP_MSL1_CIC_Ab_broad_peak_14	19	Promoter	1	180851127	180868113	16987	1	208768	ENSMUST00000038091.7	-72	ENSMUSG00000038806	Sde2	SDE2 telomere maintenance homolog (S. pombe)	ENSMUST00000038091.7	208768	-72
chr10	80148229	80148615	387	*	ChIP_MSL1_CIC_Ab_broad_peak_23	19	Promoter	10	80148272	80158367	10096	1	59090	ENSMUST00000099492.9	0	ENSMUSG00000035621	Midn	midnolin	ENSMUST00000099492.9;ENSMUST00000042057.11;ENSMUST00000151202.1;ENSMUST00000124179.1;ENSMUST00000153477.7;ENSMUST00000146516.7;ENSMUST00000144526.1;ENSMUST00000105367.7;ENSMUST00000003156.14;ENSMUST00000105366.1	59090;59090;59090;59090;59090;59090;59090;66043;66043;66043	0;0;-497;-1271;-1842;-2539;-2623;6772;5914;5859
chr11	69758416	69758807	392	*	ChIP_MSL1_CIC_Ab_broad_peak_37	19	Promoter	11	69733997	69758637	24641	2	20020	ENSMUST00000058470.15	0	ENSMUSG00000005198	Polr2a	polymerase (RNA) II (DNA directed) polypeptide A	ENSMUST00000058470.15;ENSMUST00000071213.3;ENSMUST00000231829.1;ENSMUST00000102586.4	20020;20020;56293;56293	0;-193;3037;3161
chr15	79357405	79357732	328	*	ChIP_MSL1_CIC_Ab_broad_peak_116	19	Exon (ENSMUST00000229130.1/17133, exon 3 of 3)	15	79346621	79359072	12452	1	17133	ENSMUST00000229130.1	10784	ENSMUSG00000042622	Maff	v-maf musculoaponeurotic fibrosarcoma oncogene family, protein F (avian)	ENSMUST00000229130.1;ENSMUST00000096350.10;ENSMUST00000163691.2;ENSMUST00000229285.1;ENSMUST00000074991.9;ENSMUST00000178522.2;ENSMUST00000228002.1	17133;17133;17133;17133;223693;223693;223693	0;0;0;0;45837;45187;45524
chr15	89089272	89089493	222	*	ChIP_MSL1_CIC_Ab_broad_peak_123	19	Promoter	15	89089084	89098180	9097	1	223776	ENSMUST00000130700.7	188	ENSMUSG00000035757	Selenoo	selenoprotein O	ENSMUST00000130700.7;ENSMUST00000082439.4;ENSMUST00000168863.7;ENSMUST00000081702.11;ENSMUST00000169870.7;ENSMUST00000169891.7;ENSMUST00000165690.1;ENSMUST00000170754.1;ENSMUST00000163696.1	223776;223776;67976;67976;67976;67976;67976;67976;67976	0;0;0;0;0;13178;13148;6743;4563
chr17	24141174	24141501	328	*	ChIP_MSL1_CIC_Ab_broad_peak_142	19	Promoter	17	24073680	24141595	67916	2	18607	ENSMUST00000102927.9	94	ENSMUSG00000024122	Pdpk1	3-phosphoinositide dependent protein kinase 1	ENSMUST00000102927.9;ENSMUST00000115411.7;ENSMUST00000115409.8;ENSMUST00000115407.8;ENSMUST00000052462.12;ENSMUST00000140906.7;ENSMUST00000150578.1;ENSMUST00000144533.7;ENSMUST00000128997.1	18607;18607;18607;18607;18607;18607;18607;18607;18607	0;0;0;0;0;0;0;-367;-46
chr19	6061400	6061738	339	*	ChIP_MSL1_CIC_Ab_broad_peak_177	19	Exon (ENSMUST00000162726.4/29805, exon 1 of 1)	19	6061192	6062472	1281	1	29805	ENSMUST00000162726.4	208	ENSMUSG00000075227	Znhit2	zinc finger, HIT domain containing 2	ENSMUST00000178310.8;ENSMUST00000237859.1;ENSMUST00000043074.13;ENSMUST00000236336.1;ENSMUST00000236021.1;ENSMUST00000236976.1;ENSMUST00000179142.1;ENSMUST00000236217.1;ENSMUST00000237840.1;ENSMUST00000007482.7;ENSMUST00000235520.1;ENSMUST00000236412.1;ENSMUST00000236833.1;ENSMUST00000162726.4;ENSMUST00000159084.7;ENSMUST00000025713.11;ENSMUST00000113543.8;ENSMUST00000161090.7;ENSMUST00000161718.…	14109;14109;14109;14109;14109;14109;14109;14109;14109;18120;18120;18120;18120;29805;73166;73166;73166;73166;73166;73166;73166;73166;73166;73166;73166;73166;73166	3556;3458;3457;3449;3446;3446;3433;3431;3177;-3615;-3642;-4321;-3655;0;6065;6104;6104;6065;6070;6047;6070;6038;6112;6129;5354;6117;5823
chr19	29251250	29251712	463	*	ChIP_MSL1_CIC_Ab_broad_peak_181	19	Promoter	19	29251828	29313080	61253	1	16452	ENSMUST00000025705.6	-116	ENSMUSG00000024789	Jak2	Janus kinase 2	ENSMUST00000025705.6;ENSMUST00000065796.9;ENSMUST00000236990.1;ENSMUST00000238009.1	16452;16452;16452;16452	-116;-116;-127;-729
chr2	60209642	60210316	675	*	ChIP_MSL1_CIC_Ab_broad_peak_197	19	Promoter	2	60076830	60209839	133010	2	407823	ENSMUST00000144893.1	0	ENSMUSG00000026987	Baz2b	bromodomain adjacent to zinc finger domain, 2B	ENSMUST00000144893.1;ENSMUST00000102748.10;ENSMUST00000143806.1;ENSMUST00000102747.7	407823;57438;57438;57438	0;0;0;0
chr3	19311153	19311638	486	*	ChIP_MSL1_CIC_Ab_broad_peak_207	19	Promoter	3	19223108	19311322	88215	2	18583	ENSMUST00000099195.9	0	ENSMUSG00000069094	Pde7a	phosphodiesterase 7A	ENSMUST00000099195.9;ENSMUST00000156652.7;ENSMUST00000129060.7;ENSMUST00000143120.1	18583;18583;18583;18583	0;-101;0;-250
chr3	19628528	19629019	492	*	ChIP_MSL1_CIC_Ab_broad_peak_208	19	5' UTR	3	19644474	19692421	47948	1	381485	ENSMUST00000029139.8	-15455	ENSMUSG00000060913	Trim55	tripartite motif-containing 55	NA	NA	NA
chr3	65957530	65958367	838	*	ChIP_MSL1_CIC_Ab_broad_peak_219	19	Promoter	3	65946151	65958162	12012	2	56706	ENSMUST00000129002.7	0	ENSMUSG00000027829	Ccnl1	cyclin L1	ENSMUST00000129002.7;ENSMUST00000154585.7;ENSMUST00000122919.7;ENSMUST00000029416.13;ENSMUST00000135719.7;ENSMUST00000142153.7;ENSMUST00000144810.7;ENSMUST00000149160.7;ENSMUST00000145186.7;ENSMUST00000146284.1;ENSMUST00000148623.1	56706;56706;56706;56706;56706;56706;56706;56706;56706;56706;56706	0;0;0;0;0;0;-674;0;-641;-4537;0
chr3	96486239	96486771	533	*	ChIP_MSL1_CIC_Ab_broad_peak_233	19	Exon (ENSMUST00000177643.1/ENSMUST00000177643.1, exon 1 of 1)	3	96433788	96452306	18519	2	329716	ENSMUST00000098841.3	-33933	ENSMUSG00000046317	BC107364	cDNA sequence BC107364	NA	NA	NA
chr3	157534169	157534385	217	*	ChIP_MSL1_CIC_Ab_broad_peak_249	19	Promoter	3	157534359	157548336	13978	1	53861	ENSMUST00000029831.15	0	ENSMUSG00000028180	Zranb2	zinc finger, RAN-binding domain containing 2	ENSMUST00000196791.1;ENSMUST00000106058.7;ENSMUST00000029831.15;ENSMUST00000184802.7;ENSMUST00000198915.4;ENSMUST00000106057.7;ENSMUST00000152882.1	381498;53861;53861;53861;53861;53861;53861	-79;0;0;0;0;-3;-40
chr4	107803440	107803835	396	*	ChIP_MSL1_CIC_Ab_broad_peak_253	19	Intron (ENSMUST00000238584.1/16975, intron 2 of 17)	4	107801869	107873898	72030	1	16975	ENSMUST00000238584.1	1571	ENSMUSG00000028613	Lrp8	low density lipoprotein receptor-related protein 8, apolipoprotein e receptor	ENSMUST00000238584.1;ENSMUST00000106731.3;ENSMUST00000143601.7;ENSMUST00000106733.9;ENSMUST00000238405.1;ENSMUST00000238651.1;ENSMUST00000030356.9;ENSMUST00000238421.1;ENSMUST00000126573.7;ENSMUST00000238569.1;ENSMUST00000106732.9;ENSMUST00000147319.7;ENSMUST00000146552.8;ENSMUST00000097930.1;ENSMUST00000188737.6;ENSMUST00000138289.1	16975;16975;16975;16975;16975;16975;16975;16975;16975;16975;16975;16975;16975;619295;619295;619295	0;0;0;0;0;0;0;0;0;0;0;0;0;7113;19187;19139
chr6	99520554	99520819	266	*	ChIP_MSL1_CIC_Ab_broad_peak_311	19	Promoter	6	98929189	99520997	591809	2	108655	ENSMUST00000176565.7	178	ENSMUSG00000030067	Foxp1	forkhead box P1	ENSMUST00000176565.7;ENSMUST00000177227.7;ENSMUST00000177235.7;ENSMUST00000176255.1;ENSMUST00000175838.1;ENSMUST00000155466.1	108655;108655;108655;108655;108655;66892	0;0;0;0;0;0
chr6	113076258	113077670	1413	*	ChIP_MSL1_CIC_Ab_broad_peak_314	19	Promoter	6	113067428	113077191	9764	2	14910	ENSMUST00000167415.7	0	ENSMUSG00000086429	Gt(ROSA)26Sor	gene trap ROSA 26, Philippe Soriano	ENSMUST00000167415.7;ENSMUST00000133467.2;ENSMUST00000124246.3;ENSMUST00000159544.2;ENSMUST00000143998.7;ENSMUST00000042889.11;ENSMUST00000136128.7;ENSMUST00000125003.7;ENSMUST00000113157.7	14910;14910;14910;14910;72895;72895;72895;72895;72895	0;0;0;0;0;0;0;0;0
chr6	128842876	128843358	483	*	ChIP_MSL1_CIC_Ab_broad_peak_322	19	Exon (ENSMUST00000203263.1/ENSMUST00000203263.1, exon 1 of 2)	6	128813706	128826331	12626	2	80782	ENSMUST00000032472.10	-16545	ENSMUSG00000079298	Klrb1b	killer cell lectin-like receptor subfamily B member 1B	NA	NA	NA
chr6	134566830	134567258	429	*	ChIP_MSL1_CIC_Ab_broad_peak_324	19	Promoter	6	134446476	134566913	120438	2	16974	ENSMUST00000032322.14	0	ENSMUSG00000030201	Lrp6	low density lipoprotein receptor-related protein 6	ENSMUST00000032322.14;ENSMUST00000126836.3	16974;16974	0;0
chr7	105633284	105633545	262	*	ChIP_MSL1_CIC_Ab_broad_peak_341	19	Promoter	7	105604463	105633508	29046	2	55992	ENSMUST00000106791.7	0	ENSMUSG00000036989	Trim3	tripartite motif-containing 3	ENSMUST00000106791.7;ENSMUST00000057525.13;ENSMUST00000106789.7;ENSMUST00000147044.3;ENSMUST00000153371.8;ENSMUST00000140882.1;ENSMUST00000131446.7;ENSMUST00000142173.7;ENSMUST00000084782.9;ENSMUST00000033171.14;ENSMUST00000127853.7;ENSMUST00000137931.7;ENSMUST00000209870.1;ENSMUST00000209550.1;ENSMUST00000210911.1;ENSMUST00000134613.1;ENSMUST00000126589.1;ENSMUST00000133519.7;ENSMUST00000157028.1	55992;55992;55992;55992;55992;55992;76932;76932;76932;76932;76932;76932;76932;76932;76932;76932;76932;76932;76932	0;0;0;0;0;0;6871;6369;6806;6769;4357;6792;5483;6771;6781;4500;4370;6763;6790
chr8	122551483	122551706	224	*	ChIP_MSL1_CIC_Ab_broad_peak_360	19	Intron (ENSMUST00000127664.1/108148, intron 1 of 15)	8	119910841	124345722	4434882	1	108148	ENSMUST00000127664.1	2640642	ENSMUSG00000089704	Galnt2	polypeptide N-acetylgalactosaminyltransferase 2	ENSMUST00000127664.1;ENSMUST00000067252.13;ENSMUST00000156333.8	108148;234839;234839	0;-154;-154
chr9	72111796	72112017	222	*	ChIP_MSL1_CIC_Ab_broad_peak_367	19	Promoter	9	71842688	72111847	269160	2	21406	ENSMUST00000183404.7	0	ENSMUSG00000032228	Tcf12	transcription factor 12	ENSMUST00000183404.7;ENSMUST00000034755.12;ENSMUST00000184867.7;ENSMUST00000185117.7;ENSMUST00000184783.7;ENSMUST00000184523.7;ENSMUST00000183992.7;ENSMUST00000184072.7;ENSMUST00000183492.7;ENSMUST00000184107.7;ENSMUST00000183594.1;ENSMUST00000184196.1	21406;21406;21406;21406;21406;21406;21406;21406;21406;21406;21406;21406	0;0;0;-145;0;0;-594;-2072;-24;-196;-4;0
chr9	101074510	101074716	207	*	ChIP_MSL1_CIC_Ab_broad_peak_372	19	5' UTR	9	101074101	101101785	27685	1	77853	ENSMUST00000189616.1	409	ENSMUSG00000066415	Msl2	MSL complex subunit 2	ENSMUST00000189616.1;ENSMUST00000085177.4	77853;77853	0;-46
chr11	97188089	97188528	440	*	ChIP_MSL1_CIC_Ab_broad_peak_48	18	Promoter	11	97159714	97187881	28168	2	16211	ENSMUST00000001479.4	-208	ENSMUSG00000001440	Kpnb1	karyopherin subunit beta 1	ENSMUST00000001479.4	16211	-208
chr11	120823870	120824328	459	*	ChIP_MSL1_CIC_Ab_broad_peak_58	18	Promoter	11	120807105	120824095	16991	2	14104	ENSMUST00000206589.1	0	ENSMUSG00000025153	Fasn	fatty acid synthase	ENSMUST00000055655.8;ENSMUST00000206589.1;ENSMUST00000205905.1;ENSMUST00000056781.4;ENSMUST00000150640.1	14104;14104;14104;71276;71276	0;0;-90;108544;49343
chr12	51829442	51829836	395	*	ChIP_MSL1_CIC_Ab_broad_peak_63	18	Promoter	12	51743722	51829536	85815	2	207304	ENSMUST00000042052.8	0	ENSMUSG00000035247	Hectd1	HECT domain E3 ubiquitin protein ligase 1	ENSMUST00000042052.8;ENSMUST00000179265.7;ENSMUST00000217804.1	207304;207304;207304	0;0;-124
chr13	23757088	23757308	221	*	ChIP_MSL1_CIC_Ab_broad_peak_89	18	Promoter	13	23757013	23757409	397	1	326620	ENSMUST00000102965.3	75	ENSMUSG00000069266	H4c2	H4 clustered histone 2	ENSMUST00000091703.2;ENSMUST00000102964.3;ENSMUST00000102965.3;ENSMUST00000091701.2	319150;326619;326620;360198	4821;3922;0;0
chr13	23762067	23762310	244	*	ChIP_MSL1_CIC_Ab_broad_peak_90	18	Promoter	13	23761853	23762386	534	2	360198	ENSMUST00000091701.2	76	ENSMUSG00000069265	H3c1	H3 clustered histone 1	ENSMUST00000102964.3;ENSMUST00000102965.3;ENSMUST00000091701.2;ENSMUST00000055770.3	326619;326620;360198;80838	-837;0;0;-1356
chr15	58823433	58823683	251	*	ChIP_MSL1_CIC_Ab_broad_peak_107	18	Promoter	15	58782269	58823530	41262	2	74868	ENSMUST00000072113.5	0	ENSMUSG00000062373	Tmem65	transmembrane protein 65	ENSMUST00000072113.5	74868	0
chr15	85670257	85671388	1132	*	ChIP_MSL1_CIC_Ab_broad_peak_120	18	Intron (ENSMUST00000230913.1/102800312, intron 1 of 6)	15	85653616	85707524	53909	1	102800312	ENSMUST00000230913.1	16641	NA	Lncppara	long noncoding RNA near Ppara	ENSMUST00000230913.1	102800312	0
chr17	31564802	31565127	326	*	ChIP_MSL1_CIC_Ab_broad_peak_148	18	Promoter	17	31564807	31605531	40725	1	18771	ENSMUST00000237248.1	0	ENSMUSG00000006705	Pknox1	Pbx/knotted 1 homeobox	ENSMUST00000097352.10;ENSMUST00000176895.1;ENSMUST00000237248.1;ENSMUST00000235869.1;ENSMUST00000175806.8;ENSMUST00000235401.1	18771;18771;18771;18771;18771;18771	0;0;0;0;0;0
chr19	46501244	46502845	1602	*	ChIP_MSL1_CIC_Ab_broad_peak_189	18	Promoter	19	46501702	46516848	15147	1	93679	ENSMUST00000026008.8	0	ENSMUSG00000025034	Trim8	tripartite motif-containing 8	ENSMUST00000026008.8	93679	0
chr2	146525159	146525501	343	*	ChIP_MSL1_CIC_Ab_broad_peak_202	18	Distal Intergenic	2	146243145	146512344	269200	2	241694	ENSMUST00000228797.1	-12815	ENSMUSG00000037110	Ralgapa2	Ral GTPase activating protein, alpha subunit 2 (catalytic)	NA	NA	NA
chr3	103279689	103279973	285	*	ChIP_MSL1_CIC_Ab_broad_peak_237	18	Promoter	3	103279879	103355562	75684	1	94093	ENSMUST00000106860.5	0	ENSMUSG00000033014	Trim33	tripartite motif-containing 33	ENSMUST00000029444.12;ENSMUST00000106860.5	94093;94093	0;0
chr4	97777166	97777382	217	*	ChIP_MSL1_CIC_Ab_broad_peak_251	18	Intron (ENSMUST00000152023.7/18027, intron 1 of 3)	4	97772734	98000466	227733	1	18027	ENSMUST00000152023.7	4432	ENSMUSG00000028565	Nfia	nuclear factor I/A	ENSMUST00000152023.7;ENSMUST00000075448.12;ENSMUST00000092532.12;ENSMUST00000107062.8;ENSMUST00000052018.11;ENSMUST00000107057.7;ENSMUST00000146447.7	18027;18027;18027;18027;18027;18027;319865	0;-226;-244;-421;-437;-452;0
chr4	150854985	150855346	362	*	ChIP_MSL1_CIC_Ab_broad_peak_260	18	Promoter	4	150855073	150855814	742	1	74155	ENSMUST00000128640.7	0	ENSMUSG00000028967	Errfi1	ERBB receptor feedback inhibitor 1	ENSMUST00000128056.1;ENSMUST00000073600.8;ENSMUST00000128640.7;ENSMUST00000030811.1	73348;74155;74155;74155	-36;0;0;0
chr6	38876308	38876531	224	*	ChIP_MSL1_CIC_Ab_broad_peak_284	18	Intron (ENSMUST00000162521.7/21391, intron 1 of 5)	6	38875404	38952973	77570	1	21391	ENSMUST00000162521.7	904	ENSMUSG00000029925	Tbxas1	thromboxane A synthase 1, platelet	ENSMUST00000161779.7;ENSMUST00000162359.7;ENSMUST00000160360.1;ENSMUST00000162521.7	15258;15258;15258;21391	-143;-385;-337;0
chr6	94283850	94284131	282	*	ChIP_MSL1_CIC_Ab_broad_peak_310	18	Promoter	6	93675455	94283917	608463	2	14924	ENSMUST00000204347.2	0	ENSMUSG00000045095	Magi1	membrane associated guanylate kinase, WW and PDZ domain containing 1	ENSMUST00000055224.14;ENSMUST00000089317.11;ENSMUST00000204347.2;ENSMUST00000203519.2;ENSMUST00000203034.1	14924;14924;14924;14924;78178	-528;-528;0;0;-825
chr8	20122255	20122850	596	*	ChIP_MSL1_CIC_Ab_broad_peak_346	18	Exon (ENSMUST00000211922.1/ENSMUST00000211922.1, exon 1 of 1)	8	20262613	20283266	20654	2	547150	ENSMUST00000150051.7	160416	ENSMUSG00000121492	6820431F20Rik	cadherin 11 pseudogene	NA	NA	NA
chr8	70698759	70699178	420	*	ChIP_MSL1_CIC_Ab_broad_peak_352	18	Promoter	8	70698949	70700616	1668	1	16478	ENSMUST00000095267.5	0	ENSMUSG00000071076	Jund	jun D proto-oncogene	ENSMUST00000095267.5;ENSMUST00000212436.1	16478;637079	0;-4279
chr11	62602729	62602987	259	*	ChIP_MSL1_CIC_Ab_broad_peak_35	17	Promoter	11	62602877	62604807	1931	1	69221	ENSMUST00000131787.1	0	ENSMUSG00000086841	2410006H16Rik	RIKEN cDNA 2410006H16 gene	ENSMUST00000082503.1;ENSMUST00000104269.1;ENSMUST00000083800.1;ENSMUST00000057194.8;ENSMUST00000128705.7;ENSMUST00000143262.1;ENSMUST00000151195.7;ENSMUST00000018651.13;ENSMUST00000102643.1;ENSMUST00000153486.1;ENSMUST00000131787.1	100217426;100217444;100217455;192976;192976;192976;22368;22368;22368;22368;69221	-92;-1528;-463;0;45053;45062;28243;28191;26604;21462;0
chr11	94211280	94211683	404	*	ChIP_MSL1_CIC_Ab_broad_peak_47	17	Promoter	11	94211454	94215495	4042	1	22057	ENSMUST00000041589.5	0	ENSMUSG00000037573	Tob1	transducer of ErbB-2.1	ENSMUST00000041589.5	22057	0
chr11	117654208	117654478	271	*	ChIP_MSL1_CIC_Ab_broad_peak_57	17	Promoter	11	117654289	117763437	109149	1	217351	ENSMUST00000026658.12	0	ENSMUSG00000025571	Tnrc6c	trinucleotide repeat containing 6C	ENSMUST00000026658.12;ENSMUST00000141115.7;ENSMUST00000106344.7	217351;217351;217351	0;-95;-335
chr12	108792326	108792573	248	*	ChIP_MSL1_CIC_Ab_broad_peak_78	17	Promoter	12	108792973	108820148	27176	1	22632	ENSMUST00000021692.8	-400	ENSMUSG00000021264	Yy1	YY1 transcription factor	ENSMUST00000021692.8	22632	-400
chr13	51101181	51101512	332	*	ChIP_MSL1_CIC_Ab_broad_peak_92	17	Intron (ENSMUST00000095797.5/20729, intron 1 of 5)	13	51100880	51152546	51667	1	20729	ENSMUST00000095797.5	301	ENSMUSG00000021395	Spin1	spindlin 1	ENSMUST00000095797.5	20729	0
chr14	75845291	75845621	331	*	ChIP_MSL1_CIC_Ab_broad_peak_101	17	Promoter	14	75845302	75848525	3224	1	22070	ENSMUST00000142061.2	0	ENSMUSG00000060126	Tpt1	tumor protein, translationally-controlled 1	ENSMUST00000131222.1;ENSMUST00000083213.1;ENSMUST00000110894.8;ENSMUST00000142061.2;ENSMUST00000150047.7;ENSMUST00000128889.1;ENSMUST00000154533.7;ENSMUST00000134040.1;ENSMUST00000151751.1;ENSMUST00000125146.1	100043189;100303751;22070;22070;22070;22070;22070;22070;22070;22070	-327;-2284;0;0;0;0;0;-279;-298;-564
chr15	8444518	8444789	272	*	ChIP_MSL1_CIC_Ab_broad_peak_103	17	Promoter	15	8290617	8444463	153847	2	71175	ENSMUST00000052965.7	-55	ENSMUSG00000022141	Nipbl	NIPBL cohesin loading factor	ENSMUST00000052965.7	71175	-55
chr15	73422816	73423194	379	*	ChIP_MSL1_CIC_Ab_broad_peak_113	17	Promoter	15	73205102	73423128	218027	2	14083	ENSMUST00000226988.2	0	ENSMUSG00000022607	Ptk2	PTK2 protein tyrosine kinase 2	ENSMUST00000226988.2;ENSMUST00000110036.10;ENSMUST00000239146.1;ENSMUST00000227569.1;ENSMUST00000228180.2;ENSMUST00000226466.1;ENSMUST00000226848.1;ENSMUST00000226893.1;ENSMUST00000227435.1	14083;14083;14083;14083;14083;14083;14083;14083;14083	0;0;0;0;0;0;0;0;0
chr15	96460610	96461069	460	*	ChIP_MSL1_CIC_Ab_broad_peak_125	17	Promoter	15	96413656	96460843	47188	2	72193	ENSMUST00000047835.7	0	ENSMUSG00000033228	Scaf11	SR-related CTD-associated factor 11	ENSMUST00000047835.7;ENSMUST00000227069.1;ENSMUST00000227133.1	72193;72193;72193	0;0;0
chr16	90220592	90220866	275	*	ChIP_MSL1_CIC_Ab_broad_peak_137	17	Promoter	16	90220754	90226329	5576	1	20655	ENSMUST00000023707.10	0	ENSMUSG00000022982	Sod1	superoxide dismutase 1, soluble	ENSMUST00000023707.10;ENSMUST00000232505.1	20655;20655	0;0
chr17	12992194	12992618	425	*	ChIP_MSL1_CIC_Ab_broad_peak_141	17	Promoter	17	12966796	12992497	25702	2	60532	ENSMUST00000159551.7	0	ENSMUSG00000060475	Wtap	WT1 associating protein	ENSMUST00000159551.7;ENSMUST00000007007.13;ENSMUST00000159986.7;ENSMUST00000160781.7;ENSMUST00000233867.1	60532;60532;60532;60532;60532	0;0;-2;0;0
chr17	55892074	55892287	214	*	ChIP_MSL1_CIC_Ab_broad_peak_157	17	Promoter	17	55892093	55897665	5573	1	224893	ENSMUST00000224379.1	0	ENSMUSG00000003198	Zfp959	zinc finger protein 959	ENSMUST00000224379.1;ENSMUST00000054780.9;ENSMUST00000224294.1	224893;224893;224893	0;0;-181
chr19	5447706	5448199	494	*	ChIP_MSL1_CIC_Ab_broad_peak_175	17	Promoter	19	5447921	5450520	2600	1	14283	ENSMUST00000235958.1	0	ENSMUSG00000024912	Fosl1	fos-like antigen 1	ENSMUST00000025850.6;ENSMUST00000236774.1;ENSMUST00000235958.1;ENSMUST00000179549.2;ENSMUST00000236881.1	14283;14283;14283;240514;240514	0;0;0;9695;9305
chr19	16132492	16133062	571	*	ChIP_MSL1_CIC_Ab_broad_peak_179	17	Promoter	19	16132831	16387463	254633	1	14682	ENSMUST00000025541.5	0	ENSMUSG00000024639	Gnaq	guanine nucleotide binding protein, alpha q polypeptide	ENSMUST00000025541.5;ENSMUST00000170229.1	14682;14682	0;-234
chr19	29806234	29806661	428	*	ChIP_MSL1_CIC_Ab_broad_peak_182	17	Promoter	19	29715575	29805989	90415	2	240613	ENSMUST00000177155.7	-245	ENSMUSG00000046138	Brd10	bromodomain containing 10	ENSMUST00000175726.7;ENSMUST00000177155.7;ENSMUST00000099525.4	240613;240613;240614	-727;-245;6313
chr19	41263930	41264157	228	*	ChIP_MSL1_CIC_Ab_broad_peak_185	17	Promoter	19	41210844	41263997	53154	2	107358	ENSMUST00000025989.9	0	ENSMUSG00000025016	Tm9sf3	transmembrane 9 superfamily member 3	ENSMUST00000025989.9;ENSMUST00000237871.1	107358;107358	0;0
chr3	84039906	84040250	345	*	ChIP_MSL1_CIC_Ab_broad_peak_221	17	Promoter	3	83897655	84040175	142521	2	229473	ENSMUST00000191758.5	0	ENSMUSG00000033767	Tmem131l	transmembrane 131 like	ENSMUST00000191758.5;ENSMUST00000192095.5;ENSMUST00000052342.8;ENSMUST00000193696.1;ENSMUST00000192283.1	229473;229473;229473;229473;229473	0;0;0;0;0
chr3	127837199	127837797	599	*	ChIP_MSL1_CIC_Ab_broad_peak_239	17	Promoter	3	127807007	127837523	30517	2	211556	ENSMUST00000200409.4	0	ENSMUSG00000074238	Ap1ar	adaptor-related protein complex 1 associated regulatory protein	ENSMUST00000200409.4;ENSMUST00000051737.7;ENSMUST00000200238.4;ENSMUST00000196392.1	211556;211556;211556;211556	0;0;0;0
chr3	133310116	133310479	364	*	ChIP_MSL1_CIC_Ab_broad_peak_242	17	Promoter	3	133310122	133378235	68114	1	74776	ENSMUST00000122334.7	0	ENSMUSG00000028013	Ppa2	pyrophosphatase (inorganic) 2	ENSMUST00000029644.15;ENSMUST00000122334.7;ENSMUST00000153387.5	74776;74776;74776	0;0;-3
chr4	123917059	123917736	678	*	ChIP_MSL1_CIC_Ab_broad_peak_256	17	Promoter	4	123917446	123936997	19552	1	54170	ENSMUST00000030399.6	0	ENSMUSG00000028646	Rragc	Ras-related GTP binding C	ENSMUST00000030399.6;ENSMUST00000155757.7;ENSMUST00000143635.1;ENSMUST00000133445.7;ENSMUST00000155454.1;ENSMUST00000030400.13	54170;54170;54170;54170;54170;56309	0;0;-1351;-3171;-3546;12227
chr6	124917434	124917701	268	*	ChIP_MSL1_CIC_Ab_broad_peak_321	17	5' UTR	6	124916863	124925844	8982	1	442825	ENSMUST00000069553.2	571	ENSMUSG00000055818	A230083G16Rik	RIKEN cDNA A230083G16 gene	ENSMUST00000069553.2;ENSMUST00000032216.6;ENSMUST00000203422.1;ENSMUST00000204671.2;ENSMUST00000181150.1;ENSMUST00000134916.1	442825;69202;69202;69202;69202;69202	0;0;-2760;0;-2210;-1905
chr6	143167233	143167568	336	*	ChIP_MSL1_CIC_Ab_broad_peak_327	17	Promoter	6	143167254	143192282	25029	1	75320	ENSMUST00000203341.1	0	ENSMUSG00000030275	Etnk1	ethanolamine kinase 1	ENSMUST00000204947.2;ENSMUST00000032413.6;ENSMUST00000203341.1;ENSMUST00000205256.1	75320;75320;75320;75320	0;0;0;0
chr7	16923888	16924457	570	*	ChIP_MSL1_CIC_Ab_broad_peak_328	17	Promoter	7	16915379	16924114	8736	2	12315	ENSMUST00000019514.9	0	ENSMUSG00000019370	Calm3	calmodulin 3	ENSMUST00000019514.9;ENSMUST00000173557.1	12315;12315	0;-59
chr1	74397265	74397620	356	*	ChIP_MSL1_CIC_Ab_broad_peak_8	16	3' UTR	1	74391509	74397285	5777	1	227292	ENSMUST00000027367.13	5756	ENSMUSG00000026176	Ctdsp1	CTD small phosphatase 1	ENSMUST00000027367.13;ENSMUST00000141175.1;ENSMUST00000152659.1;ENSMUST00000083534.1	227292;227292;227292;387219	0;0;5103;2955
chr1	125435597	125435907	311	*	ChIP_MSL1_CIC_Ab_broad_peak_12	16	Promoter	1	125392905	125435727	42823	2	74117	ENSMUST00000027579.16	0	ENSMUSG00000026341	Actr3	ARP3 actin-related protein 3	ENSMUST00000027579.16;ENSMUST00000178474.7;ENSMUST00000191578.6;ENSMUST00000188497.6;ENSMUST00000191544.6;ENSMUST00000191004.6;ENSMUST00000187460.6;ENSMUST00000185280.1;ENSMUST00000188827.1	74117;74117;74117;74117;74117;74117;74117;74117;74117	0;-50;-116;0;-951;-143;0;-127;-169
chr10	42277763	42278135	373	*	ChIP_MSL1_CIC_Ab_broad_peak_19	16	Distal Intergenic	10	42247431	42276755	29325	2	56484	ENSMUST00000105501.1	-1008	ENSMUSG00000048756	Foxo3	forkhead box O3	ENSMUST00000105502.7;ENSMUST00000056974.3;ENSMUST00000175881.7;ENSMUST00000105501.1	56484;56484;56484;56484	-1011;-1021;-1067;-1008
chr10	80399147	80399421	275	*	ChIP_MSL1_CIC_Ab_broad_peak_24	16	Promoter	10	80392539	80399550	7012	2	17192	ENSMUST00000092295.9	129	ENSMUSG00000035478	Mbd3	methyl-CpG binding domain protein 3	ENSMUST00000142997.7;ENSMUST00000092295.9;ENSMUST00000105349.7;ENSMUST00000105348.7;ENSMUST00000105347.1;ENSMUST00000125618.1;ENSMUST00000138428.7;ENSMUST00000020372.5;ENSMUST00000141683.1	17192;17192;17192;17192;17192;17192;66594;66594;66594	-3977;0;0;0;-3428;-3821;7345;7409;7374
chr10	95563967	95564166	200	*	ChIP_MSL1_CIC_Ab_broad_peak_27	16	Promoter	10	95547007	95564146	17140	2	71207	ENSMUST00000020217.6	0	ENSMUSG00000020029	Nudt4	nudix hydrolase 4	ENSMUST00000175126.1;ENSMUST00000020217.6	100526463;71207	-4646;0
chr11	87471193	87471959	767	*	ChIP_MSL1_CIC_Ab_broad_peak_46	16	Exon (ENSMUST00000185073.1/ENSMUST00000185073.1, exon 1 of 1)	11	87405065	87555823	150759	1	83560	ENSMUST00000060835.11	66128	ENSMUSG00000010342	Tex14	testis expressed gene 14 intercellular bridge forming factor	ENSMUST00000060835.11;ENSMUST00000156483.1	83560;83560	0;0
chr15	53346020	53346364	345	*	ChIP_MSL1_CIC_Ab_broad_peak_106	16	Promoter	15	53064038	53346159	282122	2	14042	ENSMUST00000077273.8	0	ENSMUSG00000061731	Ext1	exostosin glycosyltransferase 1	ENSMUST00000077273.8;ENSMUST00000133362.7	14042;14042	0;-361
chr15	58888776	58889541	766	*	ChIP_MSL1_CIC_Ab_broad_peak_108	16	Promoter	15	58889298	58937359	48062	1	66218	ENSMUST00000228787.1	0	ENSMUSG00000022354	Ndufb9	NADH:ubiquinone oxidoreductase subunit B9	ENSMUST00000228787.1;ENSMUST00000110155.2;ENSMUST00000036904.6	66218;69694;75841	0;44189;0
chr15	59648113	59648846	734	*	ChIP_MSL1_CIC_Ab_broad_peak_109	16	Promoter	15	59648350	59657099	8750	1	211770	ENSMUST00000067543.7	0	ENSMUSG00000032501	Trib1	tribbles pseudokinase 1	ENSMUST00000067543.7;ENSMUST00000118228.1	211770;211770	0;0
chr16	30070415	30070678	264	*	ChIP_MSL1_CIC_Ab_broad_peak_136	16	Distal Intergenic	16	30066338	30067319	982	1	15205	ENSMUST00000161839.1	4077	ENSMUSG00000022528	Hes1	hes family bHLH transcription factor 1	ENSMUST00000023171.7;ENSMUST00000161676.1;ENSMUST00000161839.1	15205;15205;15205	5075;4318;4077
chr16	96082122	96082605	484	*	ChIP_MSL1_CIC_Ab_broad_peak_138	16	Promoter	16	95992092	96082428	90337	2	93871	ENSMUST00000099502.8	0	ENSMUSG00000022914	Brwd1	bromodomain and WD repeat domain containing 1	ENSMUST00000099502.8;ENSMUST00000023631.16;ENSMUST00000232755.1;ENSMUST00000113827.3	93871;93871;93871;93871	0;0;0;0
chr17	46857543	46857848	306	*	ChIP_MSL1_CIC_Ab_broad_peak_156	16	Intron (ENSMUST00000233455.1/210982, intron 1 of 4)	17	46825795	46858482	32688	2	210982	ENSMUST00000233455.1	634	ENSMUSG00000036568	Bicral	BRD4 interacting chromatin remodeling complex associated protein like	ENSMUST00000233455.1	210982	0
chr3	89214025	89214358	334	*	ChIP_MSL1_CIC_Ab_broad_peak_223	16	Promoter	3	89209087	89214357	5271	2	17827	ENSMUST00000118964.8	0	ENSMUSG00000064068	Mtx1	metaxin 1	ENSMUST00000073572.10;ENSMUST00000173475.7;ENSMUST00000174218.7;ENSMUST00000138249.7;ENSMUST00000118964.8;ENSMUST00000129055.1;ENSMUST00000119222.7;ENSMUST00000173477.7;ENSMUST00000173593.7;ENSMUST00000174126.7;ENSMUST00000124086.8;ENSMUST00000138633.2;ENSMUST00000156847.8;ENSMUST00000173465.1;ENSMUST00000173239.7;ENSMUST00000152789.8;ENSMUST00000150303.3;ENSMUST00000029682.10;ENSMUST00000142051.…	17827;17827;17827;17827;17827;17827;17827;17827;17827;17827;17827;17827;17827;17827;17827;17827;17827;21827;21827;21827;21827;21827	0;-3689;-4361;-3931;0;-3904;-118;-185;-113;0;-3189;-3302;-163;-140;-148;-636;-199;-822;-847;-869;-875;-3062
chr3	96262853	96263288	436	*	ChIP_MSL1_CIC_Ab_broad_peak_230	16	Promoter	3	96261682	96263311	1630	2	97122	ENSMUST00000171473.2	23	ENSMUSG00000091405	H4c14	H4 clustered histone 14	ENSMUST00000171473.2	97122	0
chr3	96269907	96270307	401	*	ChIP_MSL1_CIC_Ab_broad_peak_232	16	Promoter	3	96269752	96270132	381	1	319189	ENSMUST00000177113.1	155	ENSMUSG00000105827	H2bc18	H2B clustered histone 18	ENSMUST00000098843.2;ENSMUST00000177113.1	319154;319189	0;0
chr3	135438405	135438814	410	*	ChIP_MSL1_CIC_Ab_broad_peak_243	16	Promoter	3	135436209	135438665	2457	2	319587	ENSMUST00000182865.1	0	ENSMUSG00000097032	4930539J05Rik	RIKEN cDNA 4930539J05 gene	ENSMUST00000182865.1;ENSMUST00000181619.1;ENSMUST00000196446.4;ENSMUST00000106291.9;ENSMUST00000199613.4;ENSMUST00000166033.5;ENSMUST00000197357.1;ENSMUST00000196591.4;ENSMUST00000198685.4;ENSMUST00000197859.4;ENSMUST00000199582.4;ENSMUST00000198748.4;ENSMUST00000197539.4;ENSMUST00000197134.2	319587;319587;66105;66105;66105;66105;66105;66105;66105;66105;66105;66105;66105;66105	0;-646;0;0;0;0;0;0;0;0;0;0;-323;-397
chr5	53590253	53590574	322	*	ChIP_MSL1_CIC_Ab_broad_peak_265	16	Promoter	5	53590368	53657362	66995	1	19664	ENSMUST00000201912.3	0	ENSMUSG00000039191	Rbpj	recombination signal binding protein for immunoglobulin kappa J region	ENSMUST00000201991.3;ENSMUST00000087360.8;ENSMUST00000037618.12;ENSMUST00000201912.3;ENSMUST00000113865.4;ENSMUST00000201883.3	19664;19664;19664;19664;19664;19664	0;0;0;0;0;-407
chr5	90366321	90366520	200	*	ChIP_MSL1_CIC_Ab_broad_peak_269	16	Promoter	5	90227166	90366577	139412	2	81702	ENSMUST00000014421.14	57	ENSMUSG00000055204	Ankrd17	ankyrin repeat domain 17	ENSMUST00000238484.1;ENSMUST00000068250.3;ENSMUST00000014421.14;ENSMUST00000168058.6;ENSMUST00000081914.12;ENSMUST00000218526.1	791294;791294;81702;81702;81702;81702	-100;-684;0;0;-93;-136
chr5	110770589	110770863	275	*	ChIP_MSL1_CIC_Ab_broad_peak_270	16	Promoter	5	110664373	110770717	106345	2	75560	ENSMUST00000112435.8	0	ENSMUSG00000029505	Ep400	E1A binding protein p400	ENSMUST00000132267.1;ENSMUST00000112426.7;ENSMUST00000031483.14;ENSMUST00000086643.11;ENSMUST00000031481.12;ENSMUST00000170468.7;ENSMUST00000136483.7;ENSMUST00000149208.1;ENSMUST00000041558.14;ENSMUST00000112435.8;ENSMUST00000112436.8;ENSMUST00000146458.8;ENSMUST00000112433.1;ENSMUST00000146652.1	100504049;56361;56361;56361;56361;56361;56361;56361;75560;75560;75560;75560;75560;75560	-86;9104;9733;9733;9796;9752;9283;9728;-62;0;0;-4;-434;0
chr5	115489399	115490220	822	*	ChIP_MSL1_CIC_Ab_broad_peak_271	16	Exon (ENSMUST00000101833.2/ENSMUST00000101833.2, exon 1 of 1)	5	115478010	115484725	6716	2	75387	ENSMUST00000112066.1	-4674	ENSMUSG00000029524	Sirt4	sirtuin 4	ENSMUST00000112066.1	75387	-4674
chr5	129725045	129725312	268	*	ChIP_MSL1_CIC_Ab_broad_peak_274	16	Promoter	5	129725063	129758327	33265	1	14467	ENSMUST00000086046.9	0	ENSMUSG00000029432	Nipsnap2	nipsnap homolog 2	ENSMUST00000086046.9;ENSMUST00000124342.7;ENSMUST00000186265.5;ENSMUST00000195946.4;ENSMUST00000119576.7	14467;14467;14467;14467;66258	0;0;0;0;9548
chr6	71440267	71440630	364	*	ChIP_MSL1_CIC_Ab_broad_peak_305	16	Promoter	6	71388634	71440637	52004	2	68477	ENSMUST00000002292.14	7	ENSMUSG00000002222	Rmnd5a	required for meiotic nuclear division 5 homolog A	ENSMUST00000002292.14	68477	0
chr7	38200723	38201055	333	*	ChIP_MSL1_CIC_Ab_broad_peak_333	16	Distal Intergenic	7	38186271	38195266	8996	1	72244	ENSMUST00000179503.2	14452	ENSMUSG00000054676	1600014C10Rik	RIKEN cDNA 1600014C10 gene	ENSMUST00000165308.7;ENSMUST00000178207.7;ENSMUST00000179525.7;ENSMUST00000178876.7;ENSMUST00000067854.9	72244;72244;72244;72244;72244	0;0;0;0;0
chr7	101108376	101108745	370	*	ChIP_MSL1_CIC_Ab_broad_peak_340	16	Promoter	7	101108733	101284405	175673	1	207278	ENSMUST00000032931.8	0	ENSMUSG00000030691	Fchsd2	FCH and double SH3 domains 2	ENSMUST00000208439.1;ENSMUST00000032931.8;ENSMUST00000098250.9;ENSMUST00000137196.7;ENSMUST00000145802.7;ENSMUST00000142727.1;ENSMUST00000130426.1	207278;207278;207278;207278;207278;207278;207278	0;0;-30;-31;-60;-135;-137
chr8	95488698	95488947	250	*	ChIP_MSL1_CIC_Ab_broad_peak_355	16	Promoter	8	95446096	95488827	42732	2	13000	ENSMUST00000056919.8	0	ENSMUSG00000046707	Csnk2a2	casein kinase 2, alpha prime polypeptide	ENSMUST00000056919.8;ENSMUST00000212214.1;ENSMUST00000212616.1;ENSMUST00000212952.1;ENSMUST00000212338.1;ENSMUST00000212441.1;ENSMUST00000211980.1;ENSMUST00000212615.1	13000;13000;13000;13000;13000;13000;13000;13000	0;0;-1112;-1119;-661;-237;0;0
chr9	66592596	66592970	375	*	ChIP_MSL1_CIC_Ab_broad_peak_366	16	Promoter	9	66517877	66592958	75082	2	235441	ENSMUST00000034940.10	0	ENSMUSG00000032376	Usp3	ubiquitin specific peptidase 3	ENSMUST00000127569.7;ENSMUST00000139547.7;ENSMUST00000098613.8;ENSMUST00000034940.10;ENSMUST00000174387.1	235441;235441;235441;235441;235441	0;0;0;0;0
chr9	96631096	96631598	503	*	ChIP_MSL1_CIC_Ab_broad_peak_369	16	Promoter	9	96546282	96631536	85255	2	114713	ENSMUST00000128346.7	0	ENSMUSG00000032413	Rasa2	RAS p21 protein activator 2	ENSMUST00000034984.7;ENSMUST00000128346.7	114713;114713	0;0
chr9	96719606	96719925	320	*	ChIP_MSL1_CIC_Ab_broad_peak_370	16	Promoter	9	96686258	96719850	33593	2	245007	ENSMUST00000126066.7	0	ENSMUSG00000040433	Zbtb38	zinc finger and BTB domain containing 38	ENSMUST00000152594.7;ENSMUST00000093798.8;ENSMUST00000126066.7;ENSMUST00000140121.7;ENSMUST00000128269.7;ENSMUST00000143906.1	245007;245007;245007;245007;245007;245007	0;0;0;0;-41;0
chr1	85591424	85591773	350	*	ChIP_MSL1_CIC_Ab_broad_peak_10	15	Exon (ENSMUST00000093508.6/109032, exon 4 of 12)	1	85576899	85598817	21919	2	109032	ENSMUST00000093508.6	7044	ENSMUSG00000070034	Sp110	Sp110 nuclear body protein	ENSMUST00000128339.7;ENSMUST00000093508.6;ENSMUST00000131950.7;ENSMUST00000143363.7;ENSMUST00000152399.7;ENSMUST00000151690.7	109032;109032;109032;109032;109032;109032	-2233;0;0;7006;7006;7006
chr1	170589508	170589716	209	*	ChIP_MSL1_CIC_Ab_broad_peak_13	15	Promoter	1	170317459	170589861	272403	2	70729	ENSMUST00000160456.7	145	ENSMUSG00000038473	Nos1ap	nitric oxide synthase 1 (neuronal) adaptor protein	ENSMUST00000160456.7;ENSMUST00000161966.7;ENSMUST00000161485.1;ENSMUST00000159665.1	70729;70729;70729;70729	0;0;-211;0
chr10	4432370	4432672	303	*	ChIP_MSL1_CIC_Ab_broad_peak_16	15	Promoter	10	4401915	4432388	30474	2	66084	ENSMUST00000042251.10	0	ENSMUSG00000019763	Rmnd1	required for meiotic nuclear division 1 homolog	ENSMUST00000042251.10;ENSMUST00000156940.7;ENSMUST00000155172.7;ENSMUST00000126102.7;ENSMUST00000131853.1;ENSMUST00000148566.1;ENSMUST00000095893.10;ENSMUST00000118544.7;ENSMUST00000117489.7;ENSMUST00000143037.7;ENSMUST00000134484.1;ENSMUST00000152294.1;ENSMUST00000131636.1	66084;66084;66084;66084;66084;66084;73419;73419;73419;73419;73419;73419;73419	0;-26;-75;-36;-36;-69;0;0;0;0;0;0;-1909
chr10	80053706	80054087	382	*	ChIP_MSL1_CIC_Ab_broad_peak_21	15	Promoter	10	80054035	80055107	1073	1	625249	ENSMUST00000145703.1	0	ENSMUSG00000075706	Gpx4	glutathione peroxidase 4	ENSMUST00000219260.1;ENSMUST00000042771.7;ENSMUST00000218630.1;ENSMUST00000144698.7;ENSMUST00000105372.7;ENSMUST00000145703.1;ENSMUST00000097227.9;ENSMUST00000183037.1;ENSMUST00000154095.1;ENSMUST00000136081.1	216161;216161;216161;625249;625249;625249;625249;625249;625249;625249	50283;48611;47100;0;0;0;0;-378;-1807;-1911
chr10	117710497	117710881	385	*	ChIP_MSL1_CIC_Ab_broad_peak_28	15	Promoter	10	117688875	117710758	21884	2	17246	ENSMUST00000020408.15	0	ENSMUSG00000020184	Mdm2	transformed mouse 3T3 cell double minute 2	ENSMUST00000020408.15;ENSMUST00000105263.8;ENSMUST00000155285.7;ENSMUST00000132277.7;ENSMUST00000137102.7;ENSMUST00000126022.7;ENSMUST00000147823.1;ENSMUST00000151725.1	17246;17246;17246;17246;17246;17246;17246;17246	0;0;-475;0;-419;0;-205;0
chr11	58954668	58954945	278	*	ChIP_MSL1_CIC_Ab_broad_peak_33	15	Promoter	11	58954685	58956830	2146	1	319162	ENSMUST00000108817.4	0	ENSMUSG00000078851	H2ac25	H2A clustered histone 25	ENSMUST00000108817.4;ENSMUST00000117558.1;ENSMUST00000047697.11	319162;382522;56631	0;-156;0
chr11	102317807	102318261	455	*	ChIP_MSL1_CIC_Ab_broad_peak_54	15	Promoter	11	102305924	102317871	11948	2	21429	ENSMUST00000107117.8	0	ENSMUSG00000020923	Ubtf	upstream binding transcription factor, RNA polymerase I	ENSMUST00000174302.7;ENSMUST00000178839.7;ENSMUST00000079589.10;ENSMUST00000107115.7;ENSMUST00000107117.8;ENSMUST00000006754.13;ENSMUST00000107119.8;ENSMUST00000107123.9;ENSMUST00000173870.7;ENSMUST00000146896.8;ENSMUST00000128016.1	21429;21429;21429;21429;21429;21429;21429;21429;21429;21429;21429	0;0;-1127;-1103;0;0;-520;-172;0;-1132;-1102
chr13	21809977	21812431	2455	*	ChIP_MSL1_CIC_Ab_broad_peak_81	15	Promoter	13	21811746	21812147	402	1	100041230	ENSMUST00000104941.3	0	ENSMUSG00000069306	H4c17	H4 clustered histone 17	ENSMUST00000104941.3;ENSMUST00000091745.5;ENSMUST00000078156.5;ENSMUST00000110469.1;ENSMUST00000091749.3	100041230;665433;665596;665622;665622	0;0;0;0;0
chr15	89075675	89076079	405	*	ChIP_MSL1_CIC_Ab_broad_peak_122	15	Promoter	15	89076013	89087077	11065	1	67976	ENSMUST00000081702.11	0	ENSMUSG00000015363	Trabd	TraB domain containing	ENSMUST00000162424.1;ENSMUST00000168863.7;ENSMUST00000081702.11;ENSMUST00000169870.7;ENSMUST00000169891.7;ENSMUST00000165690.1;ENSMUST00000162579.7;ENSMUST00000161483.7;ENSMUST00000161735.7;ENSMUST00000159412.7;ENSMUST00000150364.2	406218;67976;67976;67976;67976;67976;69120;69120;69120;69120;69120	15928;0;0;0;-15;-45;-1378;-526;-526;-464;0
chr16	18248637	18248858	222	*	ChIP_MSL1_CIC_Ab_broad_peak_132	15	Promoter	16	18248679	18253502	4824	1	15547	ENSMUST00000127239.7	0	ENSMUSG00000022721	Trmt2a	TRM2 tRNA methyltransferase 2A	ENSMUST00000127239.7;ENSMUST00000115640.7;ENSMUST00000140206.7;ENSMUST00000059696.11;ENSMUST00000153292.7;ENSMUST00000147273.1;ENSMUST00000100099.9;ENSMUST00000231509.1;ENSMUST00000145112.8;ENSMUST00000128045.2;ENSMUST00000232293.1;ENSMUST00000131211.1;ENSMUST00000232015.1;ENSMUST00000115645.9;ENSMUST00000052325.6;ENSMUST00000123073.7;ENSMUST00000134035.1;ENSMUST00000232144.1	15547;15547;15547;15547;15547;15547;15547;15547;15547;15547;15547;15547;15547;19385;19385;19385;19385;94223	0;-25;-25;-144;-151;-151;-204;-1153;-1163;-2564;-3267;-3363;-4049;0;-570;0;-203;0
chr17	6106911	6107137	227	*	ChIP_MSL1_CIC_Ab_broad_peak_140	15	5' UTR	17	6106479	6206914	100436	1	68842	ENSMUST00000142030.7	432	ENSMUSG00000034377	Tulp4	TUB like protein 4	ENSMUST00000142030.7;ENSMUST00000146758.7;ENSMUST00000152672.1;ENSMUST00000149756.7	68842;68842;68842;68842	0;0;0;0
chr17	65613648	65614014	367	*	ChIP_MSL1_CIC_Ab_broad_peak_159	15	Promoter	17	65578327	65613555	35229	2	30960	ENSMUST00000024897.9	-93	ENSMUSG00000024091	Vapa	vesicle-associated membrane protein, associated protein A	ENSMUST00000024897.9	30960	-93
chr18	34776964	34777274	311	*	ChIP_MSL1_CIC_Ab_broad_peak_166	15	Promoter	18	34777047	34838660	61614	1	277250	ENSMUST00000043775.8	0	ENSMUSG00000038773	Kdm3b	KDM3B lysine (K)-specific demethylase 3B	ENSMUST00000043775.8;ENSMUST00000225195.1;ENSMUST00000224715.1;ENSMUST00000225047.1;ENSMUST00000049281.11;ENSMUST00000097622.3;ENSMUST00000235929.1	277250;277250;277250;277250;66306;66306;66306	0;0;0;0;18058;17408;17391
chr19	3388997	3389492	496	*	ChIP_MSL1_CIC_Ab_broad_peak_170	15	Promoter	19	3389379	3407289	17911	1	17771	ENSMUST00000127142.1	0	ENSMUSG00000024905	Tesmin	testis expressed metallothionein like	ENSMUST00000025835.5;ENSMUST00000025840.15;ENSMUST00000151341.7;ENSMUST00000127142.1;ENSMUST00000142193.7	12894;17771;17771;17771;17771	65712;0;0;0;0
chr19	3767886	3768380	495	*	ChIP_MSL1_CIC_Ab_broad_peak_171	15	Promoter	19	3768033	3808835	40803	1	225888	ENSMUST00000113970.7	0	ENSMUSG00000045098	Kmt5b	lysine methyltransferase 5B	ENSMUST00000052699.12;ENSMUST00000113972.8;ENSMUST00000113974.10;ENSMUST00000113973.7;ENSMUST00000113977.8;ENSMUST00000113968.8;ENSMUST00000113970.7;ENSMUST00000005518.15;ENSMUST00000155618.1;ENSMUST00000237440.1;ENSMUST00000152935.7;ENSMUST00000176262.7;ENSMUST00000176407.7;ENSMUST00000176926.7;ENSMUST00000176512.7;ENSMUST00000177355.1	225888;225888;225888;225888;225888;225888;225888;225888;225888;225888;225888;225888;225888;225888;225888;225888	0;0;0;0;0;0;0;0;0;0;0;0;0;0;0;-167
chr19	5366557	5366860	304	*	ChIP_MSL1_CIC_Ab_broad_peak_173	15	Promoter	19	5364640	5366791	2152	2	23825	ENSMUST00000237704.1	0	ENSMUSG00000024844	Banf1	BAF nuclear assembly factor 1	ENSMUST00000025762.15;ENSMUST00000237704.1;ENSMUST00000170010.2;ENSMUST00000237167.1;ENSMUST00000025759.8;ENSMUST00000235664.1;ENSMUST00000236059.1	23825;23825;23825;23825;69860;69860;69860	0;0;-194;0;0;-85;-162
chr19	12794661	12795217	557	*	ChIP_MSL1_CIC_Ab_broad_peak_178	15	Exon (ENSMUST00000142247.7/664779, exon 1 of 13)	19	12767020	12796126	29107	2	109910	ENSMUST00000038627.8	909	ENSMUSG00000024695	Zfp91	zinc finger protein 91	ENSMUST00000235690.1;ENSMUST00000025601.7;ENSMUST00000038627.8;ENSMUST00000142247.7;ENSMUST00000137256.1	107321;107321;109910;664779;664779	-976;-3380;0;0;-4352
chr19	36925627	36926455	829	*	ChIP_MSL1_CIC_Ab_broad_peak_184	15	Promoter	19	36926079	37012752	86674	1	107182	ENSMUST00000099494.3	0	ENSMUSG00000040565	Btaf1	B-TFIID TATA-box binding protein associated factor 1	ENSMUST00000099494.3	107182	0
chr19	57610747	57611223	477	*	ChIP_MSL1_CIC_Ab_broad_peak_193	15	Promoter	19	57611034	58133343	522310	1	226255	ENSMUST00000077282.6	0	ENSMUSG00000054843	Atrnl1	attractin like 1	ENSMUST00000077282.6	226255	0
chr2	69897265	69897479	215	*	ChIP_MSL1_CIC_Ab_broad_peak_198	15	Promoter	2	69897303	69938659	41357	1	68795	ENSMUST00000131553.1	0	ENSMUSG00000044308	Ubr3	ubiquitin protein ligase E3 component n-recognin 3	ENSMUST00000055758.15;ENSMUST00000112251.8;ENSMUST00000131553.1	68795;68795;68795	0;0;0
chr3	16183259	16183818	560	*	ChIP_MSL1_CIC_Ab_broad_peak_206	15	Promoter	3	16183212	16217037	33826	1	229096	ENSMUST00000108345.8	47	ENSMUSG00000047213	Ythdf3	YTH N6-methyladenosine RNA binding protein 3	ENSMUST00000108345.8;ENSMUST00000193598.4;ENSMUST00000191774.5;ENSMUST00000108346.4	229096;229096;229096;229096	0;0;0;0
chr3	40949941	40950519	579	*	ChIP_MSL1_CIC_Ab_broad_peak_212	15	Promoter	3	40949828	40977782	27955	1	214048	ENSMUST00000048490.12	113	ENSMUSG00000025762	Larp1b	La ribonucleoprotein 1B	ENSMUST00000048490.12;ENSMUST00000191805.6;ENSMUST00000191872.5;ENSMUST00000200432.1	214048;214048;214048;214048	0;-112;-273;-299
chr3	65528073	65528283	211	*	ChIP_MSL1_CIC_Ab_broad_peak_218	15	Exon (ENSMUST00000147424.7/ENSMUST00000147424.7, exon 1 of 4)	3	65515325	65529371	14047	2	71004	ENSMUST00000184377.2	1088	ENSMUSG00000121725	4931440P22Rik	RIKEN cDNA 4931440P22 gene	ENSMUST00000184377.2;ENSMUST00000099076.3;ENSMUST00000047906.9;ENSMUST00000130705.1	71004;71004;99929;99929	0;0;-127;-177
chr3	127896021	127896257	237	*	ChIP_MSL1_CIC_Ab_broad_peak_240	15	Promoter	3	127869058	127896324	27267	2	70617	ENSMUST00000199273.1	67	ENSMUSG00000050549	Fam241a	family with sequence similarity 241, member A	ENSMUST00000199273.1;ENSMUST00000057198.8	70617;70617	0;0
chr4	133814061	133814284	224	*	ChIP_MSL1_CIC_Ab_broad_peak_258	15	Distal Intergenic	4	133850557	133860930	10374	2	20111	ENSMUST00000173989.7	46646	ENSMUSG00000003644	Rps6ka1	ribosomal protein S6 kinase polypeptide 1	NA	NA	NA
chr5	144965520	144965789	270	*	ChIP_MSL1_CIC_Ab_broad_peak_276	15	Promoter	5	144876495	144965839	89345	2	75788	ENSMUST00000110677.7	50	ENSMUSG00000038780	Smurf1	SMAD specific E3 ubiquitin protein ligase 1	ENSMUST00000110677.7;ENSMUST00000085684.10;ENSMUST00000100461.6	75788;75788;75788	0;0;0
chr6	29748026	29748443	418	*	ChIP_MSL1_CIC_Ab_broad_peak_281	15	Intron (ENSMUST00000001812.4/319757, intron 1 of 11)	6	29735694	29761365	25672	1	319757	ENSMUST00000001812.4	12332	ENSMUSG00000001761	Smo	smoothened, frizzled class receptor	ENSMUST00000001812.4	319757	0
chr6	124740837	124741142	306	*	ChIP_MSL1_CIC_Ab_broad_peak_318	15	Promoter	6	124739186	124741065	1880	2	14790	ENSMUST00000140423.1	0	ENSMUSG00000072772	Grcc10	gene rich cluster, C10 gene	ENSMUST00000129411.6;ENSMUST00000088357.11;ENSMUST00000133577.1;ENSMUST00000129823.1;ENSMUST00000004389.5;ENSMUST00000140423.1;ENSMUST00000137318.1;ENSMUST00000004377.14;ENSMUST00000171549.8;ENSMUST00000174265.1	13498;13498;13498;14790;14790;14790;14790;15170;15170;15170	0;0;4483;-142;0;0;-122;-2212;-2123;-2253
chr6	124745642	124745895	254	*	ChIP_MSL1_CIC_Ab_broad_peak_319	15	Exon (ENSMUST00000129411.6/13498, exon 7 of 13)	6	124739189	124756021	16833	2	13498	ENSMUST00000129411.6	10126	ENSMUSG00000004263	Atn1	atrophin 1	ENSMUST00000129411.6;ENSMUST00000088357.11;ENSMUST00000133577.1;ENSMUST00000146872.2;ENSMUST00000129823.1;ENSMUST00000004389.5;ENSMUST00000140423.1;ENSMUST00000137318.1	13498;13498;13498;13498;14790;14790;14790;14790	0;0;-17;10159;-4947;0;0;-4927
chr8	107048538	107048745	208	*	ChIP_MSL1_CIC_Ab_broad_peak_358	15	Promoter	8	107046520	107048614	2095	2	68023	ENSMUST00000055316.9	0	ENSMUSG00000078931	Pdf	peptide deformylase (mitochondrial)	ENSMUST00000034388.9;ENSMUST00000055316.9;ENSMUST00000095517.11;ENSMUST00000034391.3;ENSMUST00000122903.1;ENSMUST00000134772.1	116733;68023;97484;97484;97484;97484	17316;0;0;0;5512;7753
chr10	41519566	41519934	369	*	ChIP_MSL1_CIC_Ab_broad_peak_18	14	Promoter	10	41519892	41529046	9155	1	53599	ENSMUST00000189300.1	0	ENSMUSG00000019818	Cd164	CD164 antigen	ENSMUST00000019962.14;ENSMUST00000187279.6;ENSMUST00000189300.1;ENSMUST00000186388.1	53599;53599;53599;53599	0;0;0;-110
chr11	23306248	23306683	436	*	ChIP_MSL1_CIC_Ab_broad_peak_31	14	Promoter	11	23306895	23490560	183666	1	17847	ENSMUST00000180046.7	-212	ENSMUSG00000056342	Usp34	ubiquitin specific peptidase 34	ENSMUST00000180046.7;ENSMUST00000137823.7	17847;17847	-212;-233
chr11	98809764	98810038	275	*	ChIP_MSL1_CIC_Ab_broad_peak_49	14	Promoter	11	98809808	98833806	23999	1	192160	ENSMUST00000169695.1	0	ENSMUSG00000078676	Casc3	exon junction complex subunit	ENSMUST00000153181.7;ENSMUST00000139017.1;ENSMUST00000141696.1;ENSMUST00000017384.13;ENSMUST00000169695.1;ENSMUST00000144220.1;ENSMUST00000147065.1;ENSMUST00000037915.8;ENSMUST00000107487.9;ENSMUST00000037930.12;ENSMUST00000141016.1	100037262;100037262;100037262;192160;192160;192160;192160;74026;74026;74026;74026	0;0;0;0;0;-112;-123;14248;13964;11110;5493
chr11	116852544	116853275	732	*	ChIP_MSL1_CIC_Ab_broad_peak_56	14	Promoter	11	116849901	116853094	3194	2	20382	ENSMUST00000092404.12	0	ENSMUSG00000034120	Srsf2	serine and arginine-rich splicing factor 2	ENSMUST00000092404.12;ENSMUST00000176834.7;ENSMUST00000136914.7;ENSMUST00000190993.6;ENSMUST00000177429.1;ENSMUST00000139954.8;ENSMUST00000125920.1;ENSMUST00000135135.1;ENSMUST00000136012.7;ENSMUST00000126661.1;ENSMUST00000021173.13;ENSMUST00000151944.2;ENSMUST00000106365.8;ENSMUST00000106363.9;ENSMUST00000153084.2;ENSMUST00000106370.9;ENSMUST00000175930.7;ENSMUST00000176799.7;ENSMUST00000132593.…	20382;20382;20382;20382;20382;69900;69900;69900;69900;69900;69900;69900;69900;69900;69900;74319;74319;74319;74319;74319;74319	0;-458;0;0;-973;0;-20;-199;-487;-504;-545;-554;-620;-751;-803;9266;8989;8871;8869;8869;0
chr12	59131275	59131501	227	*	ChIP_MSL1_CIC_Ab_broad_peak_71	14	Promoter	12	59131286	59191583	60298	1	338320	ENSMUST00000176464.7	0	ENSMUSG00000021000	Mia2	MIA SH3 domain ER export factor 2	ENSMUST00000219140.2;ENSMUST00000175912.7;ENSMUST00000176892.7;ENSMUST00000069430.14;ENSMUST00000177370.7;ENSMUST00000176752.7;ENSMUST00000176727.7;ENSMUST00000177225.7;ENSMUST00000175877.7;ENSMUST00000177460.7;ENSMUST00000176464.7;ENSMUST00000170992.8;ENSMUST00000176322.7;ENSMUST00000175803.1;ENSMUST00000177162.7;ENSMUST00000176336.7	338320;338320;338320;338320;338320;338320;338320;338320;338320;338320;338320;338320;338320;338320;338320;338320	0;0;0;0;0;0;0;0;0;0;0;0;0;0;-1;-4608
chr14	8214063	8214262	200	*	ChIP_MSL1_CIC_Ab_broad_peak_95	14	Promoter	14	8214140	8223563	9424	1	71393	ENSMUST00000022272.13	0	ENSMUSG00000021752	Kctd6	potassium channel tetramerisation domain containing 6	ENSMUST00000022272.13;ENSMUST00000170111.1	71393;71393	0;-240
chr14	27429085	27429404	320	*	ChIP_MSL1_CIC_Ab_broad_peak_98	14	Exon (ENSMUST00000022450.5/218850, exon 1 of 24)	14	27428834	27483555	54722	1	218850	ENSMUST00000022450.5	251	ENSMUSG00000040651	Tasor	transcription activation suppressor	ENSMUST00000022450.5	218850	0
chr17	29490483	29490821	339	*	ChIP_MSL1_CIC_Ab_broad_peak_147	14	Promoter	17	29490753	29496112	5360	1	18712	ENSMUST00000024811.8	0	ENSMUSG00000024014	Pim1	proviral integration site 1	ENSMUST00000024811.8;ENSMUST00000234650.1;ENSMUST00000234294.1;ENSMUST00000234478.1;ENSMUST00000234263.1;ENSMUST00000234665.1;ENSMUST00000234270.1	18712;18712;18712;18712;18712;18712;18712	0;-335;-484;-1375;-1395;-2216;-2586
chr17	39848350	39848651	302	*	ChIP_MSL1_CIC_Ab_broad_peak_155	14	Exon (ENSMUST00000182010.1/100861531, exon 1 of 1)	17	39846958	39848788	1831	1	100861531	ENSMUST00000182010.1	1392	NA	Rn45s	45S pre-ribosomal RNA	ENSMUST00000192833.1;ENSMUST00000182010.1	100861531;100861531	0;0
chr18	14682683	14682916	234	*	ChIP_MSL1_CIC_Ab_broad_peak_163	14	Promoter	18	14624198	14682766	58569	2	268996	ENSMUST00000040964.12	0	ENSMUSG00000037013	Ss18	SS18, subunit of BAF chromatin remodeling complex	ENSMUST00000040964.12;ENSMUST00000040924.8;ENSMUST00000092041.10;ENSMUST00000234524.1;ENSMUST00000234224.1;ENSMUST00000234120.1;ENSMUST00000234997.1;ENSMUST00000235043.1	268996;268996;268996;268996;268996;268996;268996;268996	0;0;0;0;0;0;0;0
chr18	16808655	16809395	741	*	ChIP_MSL1_CIC_Ab_broad_peak_164	14	Promoter	18	16588877	16809246	220370	2	12558	ENSMUST00000025166.13	0	ENSMUSG00000024304	Cdh2	cadherin 2	ENSMUST00000025166.13;ENSMUST00000152779.1	12558;12558	0;-193
chr2	18056369	18056870	502	*	ChIP_MSL1_CIC_Ab_broad_peak_194	14	Exon (ENSMUST00000125173.1/ENSMUST00000125173.1, exon 1 of 3)	2	18055237	18212387	157151	1	17354	ENSMUST00000028076.14	1132	ENSMUSG00000026743	Mllt10	myeloid/lymphoid or mixed-lineage leukemia; translocated to, 10	ENSMUST00000183376.1;ENSMUST00000028076.14	102466840;17354	-976;0
chr2	30237805	30238107	303	*	ChIP_MSL1_CIC_Ab_broad_peak_196	14	Promoter	2	30237715	30263785	26071	1	241296	ENSMUST00000113654.7	90	ENSMUSG00000007476	Lrrc8a	leucine rich repeat containing 8A VRAC subunit A	ENSMUST00000113654.7;ENSMUST00000095078.2;ENSMUST00000139454.2;ENSMUST00000187343.1	241296;241296;241296;67350	0;0;-2460;0
chr3	22076487	22077030	544	*	ChIP_MSL1_CIC_Ab_broad_peak_209	14	Promoter	3	22076652	22216594	139943	1	81004	ENSMUST00000193734.5	0	ENSMUSG00000027630	Tbl1xr1	transducin (beta)-like 1X-linked receptor 1	ENSMUST00000193734.5;ENSMUST00000202747.3;ENSMUST00000202647.3;ENSMUST00000200793.3;ENSMUST00000202149.3;ENSMUST00000200943.3;ENSMUST00000063988.13	81004;81004;81004;81004;81004;81004;81004	0;0;0;0;0;0;-254
chr3	142881952	142882271	320	*	ChIP_MSL1_CIC_Ab_broad_peak_244	14	Promoter	3	142790902	142882004	91103	2	109333	ENSMUST00000043812.14	0	ENSMUSG00000004591	Pkn2	protein kinase N2	ENSMUST00000043812.14;ENSMUST00000173913.7;ENSMUST00000173830.7;ENSMUST00000174422.7;ENSMUST00000166330.7;ENSMUST00000172521.7;ENSMUST00000172916.1;ENSMUST00000181882.2	109333;109333;109333;109333;109333;109333;109333;320229	0;-37;-294;-294;-32;0;0;-224
chr6	51469419	51470814	1396	*	ChIP_MSL1_CIC_Ab_broad_peak_303	14	Promoter	6	51470360	51483033	12674	1	12417	ENSMUST00000094623.9	0	ENSMUSG00000029836	Cbx3	chromobox 3	ENSMUST00000094623.9;ENSMUST00000031862.13;ENSMUST00000156463.1;ENSMUST00000114445.7;ENSMUST00000153699.1;ENSMUST00000114446.7;ENSMUST00000141711.2;ENSMUST00000069949.12;ENSMUST00000203954.2;ENSMUST00000090002.9;ENSMUST00000204158.2;ENSMUST00000203220.2;ENSMUST00000204188.2;ENSMUST00000114459.7;ENSMUST00000203253.1;ENSMUST00000204902.1;ENSMUST00000203655.1;ENSMUST00000205204.1	12417;12417;12417;12417;12417;12417;12417;53379;53379;53379;53379;53379;53379;53379;53379;53379;53379;53379	0;0;0;0;0;0;0;0;0;0;0;0;0;0;-2718;-3182;-2752;0
chr6	86526028	86526783	756	*	ChIP_MSL1_CIC_Ab_broad_peak_308	14	Promoter	6	86524492	86526321	1830	2	23983	ENSMUST00000053015.6	0	ENSMUSG00000051695	Pcbp1	poly(rC) binding protein 1	ENSMUST00000053015.6;ENSMUST00000204068.2;ENSMUST00000204008.2;ENSMUST00000180896.7;ENSMUST00000204738.2;ENSMUST00000204047.2;ENSMUST00000181928.3;ENSMUST00000205028.1	23983;72012;72012;72012;72012;72012;72012;72012	0;0;0;0;-27;-536;-618;-691
chr6	133105437	133105722	286	*	ChIP_MSL1_CIC_Ab_broad_peak_323	14	Promoter	6	133105492	133107429	1938	1	381820	ENSMUST00000186945.2	0	ENSMUSG00000072704	Smim10l1	small integral membrane protein 10 like 1	ENSMUST00000100864.6;ENSMUST00000191462.1;ENSMUST00000187237.1;ENSMUST00000186945.2	381820;381820;381820;381820	0;0;0;0
chr7	38191266	38191772	507	*	ChIP_MSL1_CIC_Ab_broad_peak_332	14	Intron (ENSMUST00000165308.7/72244, intron 2 of 3)	7	38183217	38197563	14347	1	72244	ENSMUST00000165308.7	8049	ENSMUSG00000054676	1600014C10Rik	RIKEN cDNA 1600014C10 gene	ENSMUST00000165308.7;ENSMUST00000178207.7;ENSMUST00000179525.7;ENSMUST00000178876.7;ENSMUST00000067854.9;ENSMUST00000177983.1;ENSMUST00000179992.7;ENSMUST00000179503.2	72244;72244;72244;72244;72244;72244;72244;72244	0;0;0;0;0;0;0;0
chr7	63939096	63939441	346	*	ChIP_MSL1_CIC_Ab_broad_peak_335	14	Promoter	7	63886351	63938915	52565	2	50794	ENSMUST00000063694.9	-181	ENSMUSG00000052040	Klf13	Kruppel-like transcription factor 13	ENSMUST00000063694.9;ENSMUST00000185175.1	50794;50794	-181;-2795
chr8	13869563	13870067	505	*	ChIP_MSL1_CIC_Ab_broad_peak_344	14	Promoter	8	13869641	13881639	11999	1	101994	ENSMUST00000051870.7	0	ENSMUSG00000047710	Champ1	chromosome alignment maintaining phosphoprotein 1	ENSMUST00000051870.7;ENSMUST00000128557.2	101994;101994	0;0
chr8	79294762	79295157	396	*	ChIP_MSL1_CIC_Ab_broad_peak_353	14	Promoter	8	79263598	79294937	31340	2	109136	ENSMUST00000048718.3	0	ENSMUSG00000037022	Mmaa	methylmalonic aciduria (cobalamin deficiency) type A	ENSMUST00000048718.3;ENSMUST00000210231.1;ENSMUST00000181030.2;ENSMUST00000209627.1	109136;109136;234479;234479	0;-82;0;-211
chr1	46852970	46853561	592	*	ChIP_MSL1_CIC_Ab_broad_peak_2	13	5' UTR	1	46807544	46854046	46503	2	227059	ENSMUST00000027131.5	485	ENSMUSG00000025986	Slc39a10	solute carrier family 39 (zinc transporter), member 10	ENSMUST00000027131.5;ENSMUST00000186852.1;ENSMUST00000185520.1	227059;227059;227059	0;0;0
chr10	43578785	43579051	267	*	ChIP_MSL1_CIC_Ab_broad_peak_20	13	Promoter	10	43579169	43584265	5097	1	12484	ENSMUST00000058714.9	-118	ENSMUSG00000047139	Cd24a	CD24a antigen	ENSMUST00000058714.9;ENSMUST00000214476.1	12484;12484	-118;-884
chr11	62648399	62648802	404	*	ChIP_MSL1_CIC_Ab_broad_peak_36	13	Promoter	11	62604884	62648523	43640	2	192976	ENSMUST00000057194.8	0	ENSMUSG00000046417	Lrrc75a	leucine rich repeat containing 75A	ENSMUST00000057194.8;ENSMUST00000128705.7;ENSMUST00000143262.1;ENSMUST00000062860.4;ENSMUST00000148707.7;ENSMUST00000148696.1;ENSMUST00000142112.1;ENSMUST00000127589.1;ENSMUST00000155759.2;ENSMUST00000129162.2	192976;192976;192976;216829;216829;216829;216829;216829;216829;216829	0;-359;-350;0;-11;-15;-18;-29;-33;-647
chr11	70653941	70654160	220	*	ChIP_MSL1_CIC_Ab_broad_peak_38	13	Exon (ENSMUST00000177669.1/ENSMUST00000177669.1, exon 1 of 1)	11	70651850	70654644	2795	2	18643	ENSMUST00000018437.2	484	ENSMUSG00000018293	Pfn1	profilin 1	ENSMUST00000157027.7;ENSMUST00000072841.11;ENSMUST00000108548.7;ENSMUST00000126241.7;ENSMUST00000134087.7;ENSMUST00000170716.7;ENSMUST00000179738.1;ENSMUST00000018437.2;ENSMUST00000178254.1;ENSMUST00000108549.1;ENSMUST00000141695.7;ENSMUST00000037534.7;ENSMUST00000152160.7;ENSMUST00000152276.7;ENSMUST00000141237.1;ENSMUST00000151034.8;ENSMUST00000143313.1;ENSMUST00000152458.1	13808;13808;13808;13808;13808;13808;13808;18643;18643;18643;70510;70510;70510;70510;70510;70510;70510;70510	-3042;-3042;-3044;-3125;-3527;-3636;-4179;0;0;0;6654;6654;6386;6380;5998;5866;4819;4005
chr12	80112993	80113516	524	*	ChIP_MSL1_CIC_Ab_broad_peak_75	13	Promoter	12	80107754	80113013	5260	2	12192	ENSMUST00000021552.2	0	ENSMUSG00000021127	Zfp36l1	zinc finger protein 36, C3H type-like 1	ENSMUST00000021552.2;ENSMUST00000165114.1;ENSMUST00000219642.1	12192;12192;12192	0;0;0
chr12	100199522	100200101	580	*	ChIP_MSL1_CIC_Ab_broad_peak_77	13	Promoter	12	100199529	100203937	4409	1	12313	ENSMUST00000153524.1	0	ENSMUSG00000001175	Calm1	calmodulin 1	ENSMUST00000110082.10;ENSMUST00000153524.1;ENSMUST00000001204.7;ENSMUST00000238462.1	12313;12313;12313;12313	0;0;-43;-58
chr13	23621986	23622515	530	*	ChIP_MSL1_CIC_Ab_broad_peak_87	13	Promoter	13	23620629	23622558	1930	2	50709	ENSMUST00000062045.3	43	ENSMUSG00000051627	H1f4	H1.4 linker histone, cluster member	ENSMUST00000091704.6;ENSMUST00000051091.4;ENSMUST00000062045.3	319179;319179;50709	-892;-862;0
chr14	59200876	59201132	257	*	ChIP_MSL1_CIC_Ab_broad_peak_100	13	Promoter	14	59201209	59223214	22006	1	71330	ENSMUST00000173547.7	-77	ENSMUSG00000035469	Rcbtb1	regulator of chromosome condensation (RCC1) and BTB (POZ) domain containing protein 1	ENSMUST00000173547.7;ENSMUST00000043227.12;ENSMUST00000174009.7;ENSMUST00000022551.13;ENSMUST00000140136.8;ENSMUST00000095778.7;ENSMUST00000142326.1;ENSMUST00000172810.1	71330;71330;71330;71330;71330;71330;71330;71330	-77;-96;-102;-110;-344;-351;-371;-4481
chr14	105899062	105899360	299	*	ChIP_MSL1_CIC_Ab_broad_peak_102	13	Distal Intergenic	14	105891947	105896819	4873	2	24064	ENSMUST00000022709.5	-2243	ENSMUSG00000022114	Spry2	sprouty RTK signaling antagonist 2	ENSMUST00000022709.5	24064	-2243
chr15	38299244	38299695	452	*	ChIP_MSL1_CIC_Ab_broad_peak_104	13	Intron (ENSMUST00000227920.1/21847, intron 1 of 4)	15	38291463	38300706	9244	2	21847	ENSMUST00000227920.1	1011	ENSMUSG00000037465	Klf10	Kruppel-like transcription factor 10	ENSMUST00000227920.1;ENSMUST00000074043.6;ENSMUST00000226363.1;ENSMUST00000228732.1;ENSMUST00000228772.1;ENSMUST00000228416.1	21847;21847;21847;21847;21847;21847	0;0;-162;-405;0;1011
chr15	64382579	64382811	233	*	ChIP_MSL1_CIC_Ab_broad_peak_111	13	Promoter	15	64088541	64382756	294216	2	13196	ENSMUST00000175799.7	0	ENSMUSG00000022377	Asap1	ArfGAP with SH3 domain, ankyrin repeat and PH domain1	ENSMUST00000177374.7;ENSMUST00000175799.7;ENSMUST00000023008.15;ENSMUST00000110114.9;ENSMUST00000110115.8;ENSMUST00000176384.7;ENSMUST00000176821.7	13196;13196;13196;13196;13196;13196;13196	0;0;0;0;0;0;0
chr15	81858116	81858505	390	*	ChIP_MSL1_CIC_Ab_broad_peak_118	13	Promoter	15	81848272	81858485	10214	2	57259	ENSMUST00000050467.8	0	ENSMUSG00000048546	Tob2	transducer of ERBB2, 2	ENSMUST00000050467.8;ENSMUST00000231000.1	57259;57259	0;0
chr17	25273561	25273937	377	*	ChIP_MSL1_CIC_Ab_broad_peak_143	13	Promoter	17	25262179	25273914	11736	2	22196	ENSMUST00000172618.7	0	ENSMUSG00000015120	Ube2i	ubiquitin-conjugating enzyme E2I	ENSMUST00000049911.15;ENSMUST00000173084.7;ENSMUST00000173713.7;ENSMUST00000172618.7;ENSMUST00000174031.7;ENSMUST00000174001.7;ENSMUST00000173621.7;ENSMUST00000172868.7;ENSMUST00000172587.7;ENSMUST00000172520.1;ENSMUST00000173231.1;ENSMUST00000172462.1	22196;22196;22196;22196;22196;22196;22196;22196;22196;22196;22196;22196	0;-178;0;0;-27;0;0;0;0;0;-406;-302
chr18	24205435	24205868	434	*	ChIP_MSL1_CIC_Ab_broad_peak_165	13	Promoter	18	24205767	24286810	81044	1	14423	ENSMUST00000170243.7	0	ENSMUSG00000000420	Galnt1	polypeptide N-acetylgalactosaminyltransferase 1	ENSMUST00000000430.13;ENSMUST00000170243.7;ENSMUST00000164998.7	14423;14423;14423	0;0;-91
chr19	5424669	5425237	569	*	ChIP_MSL1_CIC_Ab_broad_peak_174	13	Promoter	19	5425144	5427313	2170	1	107242	ENSMUST00000159759.2	0	ENSMUSG00000047423	AI837181	expressed sequence AI837181	ENSMUST00000159759.2;ENSMUST00000054477.7;ENSMUST00000124478.7;ENSMUST00000148219.8;ENSMUST00000125468.2;ENSMUST00000025853.15;ENSMUST00000113673.8;ENSMUST00000126908.8;ENSMUST00000113674.7;ENSMUST00000136579.2;ENSMUST00000127043.1;ENSMUST00000134697.1;ENSMUST00000128542.2;ENSMUST00000174415.2	107242;107242;66556;66556;66556;66556;66556;66556;66556;66556;66556;66556;74931;74931	0;0;-746;0;-449;0;-126;0;0;-155;-588;0;17795;17783
chr19	47067865	47068277	413	*	ChIP_MSL1_CIC_Ab_broad_peak_191	13	Promoter	19	47067746	47083479	15734	1	226182	ENSMUST00000026027.6	119	ENSMUSG00000025049	Taf5	TATA-box binding protein associated factor 5	ENSMUST00000026027.6	226182	0
chr3	51483892	51484203	312	*	ChIP_MSL1_CIC_Ab_broad_peak_215	13	Promoter	3	51483920	51494095	10176	1	19338	ENSMUST00000195715.1	0	ENSMUSG00000027739	Rab33b	RAB33B, member RAS oncogene family	ENSMUST00000195715.1;ENSMUST00000054387.7	19338;19338	0;0
chr3	102995787	102995986	200	*	ChIP_MSL1_CIC_Ab_broad_peak_236	13	Promoter	3	102995795	103002194	6400	1	66641	ENSMUST00000119450.1	0	ENSMUSG00000027854	Sike1	suppressor of IKBKE 1	ENSMUST00000029447.11;ENSMUST00000151065.1;ENSMUST00000119450.1;ENSMUST00000137332.1;ENSMUST00000197601.1	66641;66641;66641;66641;66641	0;0;0;-63;-190
chr3	146499618	146500271	654	*	ChIP_MSL1_CIC_Ab_broad_peak_247	13	Promoter	3	146499807	146505572	5766	1	14707	ENSMUST00000090031.11	0	ENSMUSG00000068523	Gng5	G protein subunit gamma 5	ENSMUST00000090031.11;ENSMUST00000118280.1;ENSMUST00000119130.1;ENSMUST00000029839.10;ENSMUST00000197684.1;ENSMUST00000093951.2	14707;14707;14707;70951;70951;70951	0;0;0;0;0;-4503
chr4	103214627	103215276	650	*	ChIP_MSL1_CIC_Ab_broad_peak_252	13	Promoter	4	103170649	103215164	44516	2	242585	ENSMUST00000150285.7	0	ENSMUSG00000028521	Slc35d1	solute carrier family 35 (UDP-glucuronic acid/UDP-N-acetylgalactosamine dual transporter), member D1	ENSMUST00000150285.7;ENSMUST00000036195.12;ENSMUST00000183432.5;ENSMUST00000094947.4;ENSMUST00000154845.1	242585;242585;242585;242585;242585	0;0;0;0;0
chr4	118547323	118548587	1265	*	ChIP_MSL1_CIC_Ab_broad_peak_254	13	Distal Intergenic	4	118541859	118544044	2186	2	230678	ENSMUST00000128098.7	-3279	ENSMUSG00000050854	Tmem125	transmembrane protein 125	ENSMUST00000060214.9;ENSMUST00000128098.7;ENSMUST00000150044.1;ENSMUST00000156191.1	230678;230678;230678;230678	-3595;-3279;-4361;-4034
chr5	65763341	65764201	861	*	ChIP_MSL1_CIC_Ab_broad_peak_267	13	Promoter	5	65763521	65830108	66588	1	333789	ENSMUST00000201489.3	0	ENSMUSG00000037795	N4bp2	NEDD4 binding protein 2	ENSMUST00000201489.3;ENSMUST00000201503.3;ENSMUST00000202934.3;ENSMUST00000201615.3;ENSMUST00000087264.3	333789;333789;333789;333789;333789	0;0;0;0;0
chr5	88564787	88565399	613	*	ChIP_MSL1_CIC_Ab_broad_peak_268	13	Promoter	5	88565040	88642695	77656	1	52822	ENSMUST00000196894.4	0	ENSMUSG00000029291	Rufy3	RUN and FYVE domain containing 3	ENSMUST00000196894.4;ENSMUST00000198965.4	52822;52822	0;0
chr6	30047957	30048451	495	*	ChIP_MSL1_CIC_Ab_broad_peak_282	13	Promoter	6	30047988	30153458	105471	1	18181	ENSMUST00000115212.7	0	ENSMUSG00000058440	Nrf1	nuclear respiratory factor 1	ENSMUST00000115212.7;ENSMUST00000123194.7;ENSMUST00000115211.7;ENSMUST00000146988.7;ENSMUST00000115206.7;ENSMUST00000133928.7;ENSMUST00000115208.7;ENSMUST00000115209.7;ENSMUST00000115200.7;ENSMUST00000115204.7;ENSMUST00000148990.7	18181;18181;18181;18181;18181;18181;18181;18181;18181;18181;18181	0;0;0;0;0;0;0;0;0;0;0
chr6	124756541	124756803	263	*	ChIP_MSL1_CIC_Ab_broad_peak_320	13	Promoter	6	124742544	124756524	13981	2	13498	ENSMUST00000088357.11	-17	ENSMUSG00000004263	Atn1	atrophin 1	ENSMUST00000129411.6;ENSMUST00000088357.11;ENSMUST00000146872.2;ENSMUST00000147307.1;ENSMUST00000112476.7;ENSMUST00000004378.14;ENSMUST00000125436.7;ENSMUST00000204896.2;ENSMUST00000139763.7;ENSMUST00000146712.1	13498;13498;13498;13807;13807;13807;13807;13807;13807;13807	0;0;-487;6809;12818;12870;11534;12717;6483;6519
chr7	28179589	28179803	215	*	ChIP_MSL1_CIC_Ab_broad_peak_330	13	Promoter	7	28179469	28187294	7826	1	13549	ENSMUST00000085901.12	120	ENSMUSG00000002409	Dyrk1b	dual-specificity tyrosine phosphorylation regulated kinase 1b	ENSMUST00000085901.12;ENSMUST00000172761.7;ENSMUST00000172467.7;ENSMUST00000042405.7;ENSMUST00000208967.1;ENSMUST00000207397.1;ENSMUST00000207384.1;ENSMUST00000208259.1	13549;13549;13549;14113;14113;14113;14113;14113	0;0;-463;9879;9822;9819;4717;4595
chr9	40800993	40801818	826	*	ChIP_MSL1_CIC_Ab_broad_peak_363	13	Promoter	9	40801276	40805199	3924	1	15481	ENSMUST00000149936.1	0	ENSMUSG00000015656	Hspa8	heat shock protein 8	ENSMUST00000101927.1;ENSMUST00000015800.15;ENSMUST00000149936.1;ENSMUST00000153847.1;ENSMUST00000140984.1;ENSMUST00000138895.1;ENSMUST00000117870.8;ENSMUST00000117557.7;ENSMUST00000133964.1;ENSMUST00000127699.1;ENSMUST00000215526.1	108637;15481;15481;15481;15481;15481;15481;15481;15481;15481;15481	-1765;0;0;0;0;0;0;0;0;-524;-2666
chr9	65345970	65346584	615	*	ChIP_MSL1_CIC_Ab_broad_peak_365	13	Promoter	9	65346104	65359643	13540	1	50996	ENSMUST00000048184.3	0	ENSMUSG00000041837	Pdcd7	programmed cell death 7	ENSMUST00000048184.3;ENSMUST00000214433.1;ENSMUST00000215470.1	50996;50996;50996	0;0;-70
chr9	106886985	106887256	272	*	ChIP_MSL1_CIC_Ab_broad_peak_373	13	Promoter	9	106880918	106887428	6511	2	109095	ENSMUST00000055843.8	172	ENSMUSG00000074102	Rbm15b	RNA binding motif protein 15B	ENSMUST00000055843.8;ENSMUST00000159620.8;ENSMUST00000161272.1;ENSMUST00000159283.7;ENSMUST00000069036.13;ENSMUST00000160503.3;ENSMUST00000160978.2;ENSMUST00000162801.1	109095;74840;74840;74840;74840;74840;74840;74840	0;0;0;4723;4159;4614;4659;4661
chr1	55087825	55088240	416	*	ChIP_MSL1_CIC_Ab_broad_peak_3	12	Promoter	1	55077835	55088024	10190	2	15510	ENSMUST00000027123.14	0	ENSMUSG00000025980	Hspd1	heat shock protein 1 (chaperonin)	ENSMUST00000027123.14;ENSMUST00000127861.7;ENSMUST00000144077.2;ENSMUST00000075242.6;ENSMUST00000134628.1	15510;15510;15510;15528;15528	0;0;0;0;-74
chr10	91171722	91171946	225	*	ChIP_MSL1_CIC_Ab_broad_peak_26	12	Intron (ENSMUST00000216402.1/21917, intron 1 of 2)	10	91164046	91181315	17270	2	21917	ENSMUST00000216402.1	9369	ENSMUSG00000019961	Tmpo	thymopoietin	ENSMUST00000072239.13;ENSMUST00000217449.1;ENSMUST00000099355.11;ENSMUST00000105293.10;ENSMUST00000092219.13;ENSMUST00000214391.1;ENSMUST00000020123.6;ENSMUST00000216501.1;ENSMUST00000216402.1;ENSMUST00000215126.1	21917;21917;21917;21917;21917;21917;21917;21917;21917;21917	-140;-1260;-170;-170;-154;-198;-144;-154;0;-610
chr11	73177185	73177677	493	*	ChIP_MSL1_CIC_Ab_broad_peak_39	12	Promoter	11	73177251	73180685	3435	1	76281	ENSMUST00000133922.7	0	ENSMUSG00000040158	Tax1bp3	Tax1 (human T cell leukemia virus type I) binding protein 3	ENSMUST00000054952.3;ENSMUST00000108480.1;ENSMUST00000040687.11;ENSMUST00000133922.7;ENSMUST00000150407.1;ENSMUST00000108477.1;ENSMUST00000006104.9	66048;66048;76281;76281;76281;76281;94045	-148;-183;0;0;0;0;16764
chr12	10390884	10391142	259	*	ChIP_MSL1_CIC_Ab_broad_peak_60	12	Promoter	12	10390772	10395562	4791	1	105014	ENSMUST00000020947.6	112	ENSMUSG00000020621	Rdh14	retinol dehydrogenase 14 (all-trans and 9-cis)	ENSMUST00000020947.6;ENSMUST00000002456.9;ENSMUST00000147323.7;ENSMUST00000217944.1;ENSMUST00000218339.2;ENSMUST00000219292.1;ENSMUST00000219826.1;ENSMUST00000218026.1;ENSMUST00000218287.1;ENSMUST00000218327.1;ENSMUST00000218551.1;ENSMUST00000219049.1;ENSMUST00000220257.1;ENSMUST00000220611.1;ENSMUST00000118657.7;ENSMUST00000223534.1;ENSMUST00000218417.1;ENSMUST00000218288.1;ENSMUST00000219630.1;…	105014;70881;70881;70881;70881;70881;70881;70881;70881;70881;70881;70881;70881;70881;70881;70881;70881;70881;70881;70881	0;20911;20911;20911;20911;20911;20911;20911;20911;20911;20911;20911;20911;20911;20905;20905;20890;18011;16097;15831
chr12	59219382	59220058	677	*	ChIP_MSL1_CIC_Ab_broad_peak_72	12	Promoter	12	59200655	59219725	19071	2	70611	ENSMUST00000043204.7	0	ENSMUSG00000035329	Fbxo33	F-box protein 33	ENSMUST00000043204.7;ENSMUST00000161351.1	70611;70611	0;-581
chr12	72760825	72761724	900	*	ChIP_MSL1_CIC_Ab_broad_peak_74	12	Promoter	12	72761211	72799819	38609	1	19042	ENSMUST00000021514.9	0	ENSMUSG00000021096	Ppm1a	protein phosphatase 1A, magnesium dependent, alpha isoform	ENSMUST00000221628.1;ENSMUST00000222790.1;ENSMUST00000021514.9;ENSMUST00000223410.1	19042;19042;19042;19042	0;0;0;0
chr13	48878650	48878921	272	*	ChIP_MSL1_CIC_Ab_broad_peak_91	12	Distal Intergenic	13	48801750	48871119	69370	2	18676	ENSMUST00000035540.8	-7531	ENSMUSG00000038025	Phf2	PHD finger protein 2	ENSMUST00000060805.6	218236	89096
chr13	98814815	98815258	444	*	ChIP_MSL1_CIC_Ab_broad_peak_94	12	Promoter	13	98723403	98815194	91792	2	218503	ENSMUST00000099277.11	0	ENSMUSG00000041685	Fcho2	FCH domain only 2	ENSMUST00000099277.11;ENSMUST00000040340.15;ENSMUST00000225094.1;ENSMUST00000179563.7;ENSMUST00000224992.1;ENSMUST00000109403.1;ENSMUST00000225840.1;ENSMUST00000224231.1;ENSMUST00000224416.1	218503;218503;218503;218503;218503;218503;218503;218503;218503	0;0;0;0;0;0;0;0;0
chr15	100227855	100228067	213	*	ChIP_MSL1_CIC_Ab_broad_peak_127	12	Promoter	15	100227871	100254448	26578	1	11908	ENSMUST00000163855.7	0	ENSMUSG00000023027	Atf1	activating transcription factor 1	ENSMUST00000023769.10;ENSMUST00000163855.7;ENSMUST00000171869.2;ENSMUST00000165804.7;ENSMUST00000166809.1;ENSMUST00000172154.7;ENSMUST00000169408.7;ENSMUST00000168103.1	11908;11908;11908;11908;11908;11908;11908;11908	0;0;-196;-4092;-4104;-4131;-4666;-4684
chr17	34119233	34119653	421	*	ChIP_MSL1_CIC_Ab_broad_peak_150	12	Promoter	17	34119541	34135412	15872	1	14998	ENSMUST00000236938.1	0	ENSMUSG00000037649	H2-DMa	histocompatibility 2, class II, locus DMa	ENSMUST00000114242.8;ENSMUST00000025193.13;ENSMUST00000154232.8;ENSMUST00000095347.12;ENSMUST00000148143.2;ENSMUST00000235347.1;ENSMUST00000173032.1;ENSMUST00000173204.1;ENSMUST00000235313.1;ENSMUST00000151986.1;ENSMUST00000155286.1;ENSMUST00000236781.1;ENSMUST00000237872.1;ENSMUST00000237345.1;ENSMUST00000179722.1;ENSMUST00000177828.1;ENSMUST00000179687.1;ENSMUST00000236938.1;ENSMUST00000237476.…	14312;14312;14312;14312;14312;14312;14312;14312;14312;14312;14312;14312;14312;14312;14312;14312;14312;14998;14998;14998;14998;14998	0;0;0;-744;-4282;-4523;-4256;-4157;-3991;0;-3763;-2797;-2038;0;0;0;2981;0;0;-3169;-3179;-3193
chr17	63499628	63499856	229	*	ChIP_MSL1_CIC_Ab_broad_peak_158	12	Promoter	17	63057452	63500017	442566	2	50758	ENSMUST00000024761.12	161	ENSMUSG00000023965	Fbxl17	F-box and leucine-rich repeat protein 17	ENSMUST00000024761.12	50758	0
chr19	32388387	32388689	303	*	ChIP_MSL1_CIC_Ab_broad_peak_183	12	Promoter	19	32122727	32388512	265786	2	208449	ENSMUST00000099514.9	0	ENSMUSG00000040451	Sgms1	sphingomyelin synthase 1	ENSMUST00000099514.9;ENSMUST00000124012.7;ENSMUST00000141252.1;ENSMUST00000181612.2	208449;208449;208449;67188	0;0;0;-527
chr2	156196810	156197132	323	*	ChIP_MSL1_CIC_Ab_broad_peak_203	12	Intron (ENSMUST00000145731.7/228829, intron 1 of 3)	2	156196466	156254310	57845	1	228829	ENSMUST00000145731.7	344	ENSMUSG00000038116	Phf20	PHD finger protein 20	ENSMUST00000145731.7;ENSMUST00000037401.9;ENSMUST00000152617.7;ENSMUST00000135796.1;ENSMUST00000132129.1	228829;228829;228829;228829;228829	0;0;0;0;0
chr3	68493411	68493761	351	*	ChIP_MSL1_CIC_Ab_broad_peak_220	12	Promoter	3	68493491	68618659	125169	1	30953	ENSMUST00000192555.5	0	ENSMUSG00000027777	Schip1	schwannomin interacting protein 1	ENSMUST00000182006.3;ENSMUST00000029346.12;ENSMUST00000169909.9;ENSMUST00000182532.7;ENSMUST00000192555.5;ENSMUST00000182719.7	100505386;30953;30953;30953;30953;30953	0;0;0;0;0;-447
chr3	87906225	87906606	382	*	ChIP_MSL1_CIC_Ab_broad_peak_222	12	Promoter	3	87906321	87916132	9812	1	15191	ENSMUST00000005017.14	0	ENSMUSG00000004897	Hdgf	heparin binding growth factor	ENSMUST00000005017.14;ENSMUST00000159492.7;ENSMUST00000162631.1;ENSMUST00000161616.7;ENSMUST00000160198.1	15191;15191;15191;15191;15191	0;-244;-446;-928;-3428
chr3	90052248	90052600	353	*	ChIP_MSL1_CIC_Ab_broad_peak_224	12	Promoter	3	90000140	90052455	52316	2	74383	ENSMUST00000198322.4	0	ENSMUSG00000042520	Ubap2l	ubiquitin-associated protein 2-like	ENSMUST00000198322.4;ENSMUST00000029553.15;ENSMUST00000064639.14;ENSMUST00000196843.4;ENSMUST00000090908.10;ENSMUST00000195995.4;ENSMUST00000199834.4;ENSMUST00000196568.4;ENSMUST00000196633.4;ENSMUST00000198282.1;ENSMUST00000197903.4;ENSMUST00000199929.1;ENSMUST00000196917.1;ENSMUST00000159064.7;ENSMUST00000160640.7;ENSMUST00000159202.7;ENSMUST00000029552.12;ENSMUST00000162114.7;ENSMUST0000016259…	74383;74383;74383;74383;74383;74383;74383;74383;74383;74383;74383;74383;74383;99650;99650;99650;99650;99650;99650;99650;99650;99650;99650	0;0;0;0;0;0;0;0;-166;0;0;0;-3949;0;-214;-229;-237;-242;-254;-271;-271;-304;-995
chr3	129830726	129831430	705	*	ChIP_MSL1_CIC_Ab_broad_peak_241	12	Promoter	3	129824912	129831396	6485	2	68147	ENSMUST00000029643.14	0	ENSMUSG00000028010	Gar1	GAR1 ribonucleoprotein	ENSMUST00000200206.4;ENSMUST00000029643.14;ENSMUST00000134174.7;ENSMUST00000127864.1;ENSMUST00000128441.1;ENSMUST00000149071.1	12630;68147;68147;68147;68147;68147	-4454;0;-1360;-3446;0;0
chr4	138216588	138216923	336	*	ChIP_MSL1_CIC_Ab_broad_peak_259	12	Promoter	4	138216600	138221657	5058	1	15441	ENSMUST00000142420.1	0	ENSMUSG00000028759	Hp1bp3	heterochromatin protein 1, binding protein 3	ENSMUST00000105827.7;ENSMUST00000142420.1;ENSMUST00000137865.7;ENSMUST00000105826.7;ENSMUST00000030541.12;ENSMUST00000097836.9;ENSMUST00000124305.7;ENSMUST00000105825.7;ENSMUST00000137851.7;ENSMUST00000165861.7;ENSMUST00000154581.1;ENSMUST00000130071.1	15441;15441;15441;15441;15441;15441;15441;15441;15441;15441;15441;15441	0;0;0;0;0;0;0;0;-204;-208;-345;-371
chr5	64803101	64803738	638	*	ChIP_MSL1_CIC_Ab_broad_peak_266	12	Promoter	5	64803388	64832901	29514	1	16599	ENSMUST00000165536.7	0	ENSMUSG00000029178	Klf3	Kruppel-like transcription factor 3 (basic)	ENSMUST00000165536.7;ENSMUST00000200587.4;ENSMUST00000200677.1	16599;16599;16599	0;0;0
chr5	142905948	142906569	622	*	ChIP_MSL1_CIC_Ab_broad_peak_275	12	Promoter	5	142903115	142906754	3640	2	11461	ENSMUST00000100497.10	185	ENSMUSG00000029580	Actb	actin, beta	ENSMUST00000100497.10;ENSMUST00000167721.7;ENSMUST00000171419.7;ENSMUST00000167386.7;ENSMUST00000163829.1;ENSMUST00000106216.2;ENSMUST00000165629.1;ENSMUST00000164765.1	11461;11461;11461;11461;11461;11461;11461;11461	0;0;-127;0;0;-11;0;0
chr6	100287238	100287948	711	*	ChIP_MSL1_CIC_Ab_broad_peak_312	12	Promoter	6	100228565	100287485	58921	2	56353	ENSMUST00000101118.3	0	ENSMUSG00000072872	Rybp	RING1 and YY1 binding protein	ENSMUST00000101118.3;ENSMUST00000205164.1	56353;56353	0;-490
chr7	46845758	46845957	200	*	ChIP_MSL1_CIC_Ab_broad_peak_334	12	Promoter	7	46845839	46855627	9789	1	16828	ENSMUST00000048209.15	0	ENSMUSG00000063229	Ldha	lactate dehydrogenase A	ENSMUST00000147535.7;ENSMUST00000048209.15;ENSMUST00000210815.1;ENSMUST00000124696.7;ENSMUST00000125862.7;ENSMUST00000209548.1;ENSMUST00000210968.1;ENSMUST00000092621.11;ENSMUST00000210467.1;ENSMUST00000133062.1;ENSMUST00000209984.1;ENSMUST00000005051.5;ENSMUST00000132157.1;ENSMUST00000210631.1;ENSMUST00000210198.1	16828;16828;16828;16828;16828;16828;16828;16828;16828;16828;16828;16828;16828;16828;16828	0;0;0;0;0;0;0;0;0;-140;-1125;-1174;-1548;-1639;-3030
chr7	127254187	127254536	350	*	ChIP_MSL1_CIC_Ab_broad_peak_342	12	Exon (ENSMUST00000052509.5/244216, exon 3 of 3)	7	127244274	127254803	10530	1	244216	ENSMUST00000052509.5	9913	ENSMUSG00000054716	Zfp771	zinc finger protein 771	ENSMUST00000052509.5;ENSMUST00000205583.1;ENSMUST00000035276.4	244216;244216;66422	0;9000;6173
chr8	106893247	106893710	464	*	ChIP_MSL1_CIC_Ab_broad_peak_356	12	Promoter	8	106883863	106893593	9731	2	214987	ENSMUST00000177068.7	0	ENSMUSG00000046691	Chtf8	CTF8, chromosome transmission fidelity factor 8	ENSMUST00000177068.7;ENSMUST00000169312.1;ENSMUST00000175940.1;ENSMUST00000176090.1;ENSMUST00000176515.1;ENSMUST00000176437.8;ENSMUST00000212272.1;ENSMUST00000047629.6;ENSMUST00000212718.1	214987;214987;214987;214987;214987;214987;21771;21771;21771	0;0;-32;0;0;0;0;0;-879
chr8	106935745	106936136	392	*	ChIP_MSL1_CIC_Ab_broad_peak_357	12	Promoter	8	106935750	107019714	83965	1	20650	ENSMUST00000212524.1	0	ENSMUSG00000041308	Sntb2	syntrophin, basic 2	ENSMUST00000212524.1;ENSMUST00000047425.4;ENSMUST00000212298.1	20650;20650;20650	0;0;-13
chr8	123620367	123620722	356	*	ChIP_MSL1_CIC_Ab_broad_peak_361	12	Intron (ENSMUST00000127664.1/108148, intron 1 of 15)	8	119910841	124345722	4434882	1	108148	ENSMUST00000127664.1	3709526	ENSMUSG00000089704	Galnt2	polypeptide N-acetylgalactosaminyltransferase 2	ENSMUST00000127664.1	108148	0
chr9	59680140	59680390	251	*	ChIP_MSL1_CIC_Ab_broad_peak_364	12	Promoter	9	59680144	59713923	33780	1	546134	ENSMUST00000123914.7	0	ENSMUSG00000074259	Gramd2a	GRAM domain containing 2A	ENSMUST00000034834.15;ENSMUST00000163694.3;ENSMUST00000213220.1;ENSMUST00000123914.7	18746;18746;18746;546134	23772;23567;8554;0
chr1	66817300	66817707	408	*	ChIP_MSL1_CIC_Ab_broad_peak_4	11	Promoter	1	66719363	66817546	98184	2	68691	ENSMUST00000068168.9	0	ENSMUSG00000026004	Kansl1l	KAT8 regulatory NSL complex subunit 1-like	ENSMUST00000068168.9;ENSMUST00000113987.1;ENSMUST00000189846.1	68691;68691;68691	0;0;0
chr1	75478955	75479640	686	*	ChIP_MSL1_CIC_Ab_broad_peak_9	11	Promoter	1	75479532	75485693	6162	1	319998	ENSMUST00000113575.8	0	ENSMUSG00000051703	Tmem198	transmembrane protein 198	ENSMUST00000113577.7;ENSMUST00000037708.9;ENSMUST00000113575.8;ENSMUST00000148980.1;ENSMUST00000050899.6;ENSMUST00000187411.1;ENSMUST00000079205.13;ENSMUST00000094818.3;ENSMUST00000143496.7;ENSMUST00000138683.1;ENSMUST00000124042.1;ENSMUST00000156499.1	241118;241118;319998;319998;319998;319998;74241;74241;74241;74241;74241;98733	28519;28256;0;0;0;-64;0;0;-209;0;0;0
chr12	49383577	49384046	470	*	ChIP_MSL1_CIC_Ab_broad_peak_62	11	5' UTR	12	49382660	49384364	1705	1	15228	ENSMUST00000135006.2	917	ENSMUSG00000020950	Foxg1	forkhead box G1	ENSMUST00000135006.2;ENSMUST00000179669.2;ENSMUST00000021333.4;ENSMUST00000110746.1	15228;15228;15228;67293	0;0;0;-1128
chr12	85473752	85473981	230	*	ChIP_MSL1_CIC_Ab_broad_peak_76	11	Promoter	12	85473890	85477273	3384	1	14281	ENSMUST00000021674.6	0	ENSMUSG00000021250	Fos	FBJ osteosarcoma oncogene	ENSMUST00000021674.6;ENSMUST00000136122.7;ENSMUST00000140525.7;ENSMUST00000134311.1	14281;14281;14281;14281	0;-710;-710;-930
chr15	41788819	41789129	311	*	ChIP_MSL1_CIC_Ab_broad_peak_105	11	Promoter	15	41788941	41861047	72107	1	170719	ENSMUST00000170127.8	0	ENSMUSG00000022307	Oxr1	oxidation resistance 1	ENSMUST00000090096.10;ENSMUST00000110297.9;ENSMUST00000179393.7;ENSMUST00000230203.1;ENSMUST00000229769.1;ENSMUST00000229511.1;ENSMUST00000229836.1;ENSMUST00000170127.8;ENSMUST00000230778.1;ENSMUST00000022918.14;ENSMUST00000090095.12	170719;170719;170719;170719;170719;170719;170719;170719;170719;170719;170719	0;0;0;0;0;0;0;0;-252;-386;-386
chr17	29032486	29032821	336	*	ChIP_MSL1_CIC_Ab_broad_peak_146	11	Promoter	17	29032628	29043373	10746	1	20383	ENSMUST00000130216.2	0	ENSMUSG00000071172	Srsf3	serine and arginine-rich splicing factor 3	ENSMUST00000130216.2;ENSMUST00000037776.15;ENSMUST00000147265.8;ENSMUST00000233209.1;ENSMUST00000233127.1;ENSMUST00000144551.1	20383;20383;20383;20383;20383;20383	0;0;0;0;0;-3558
chr17	31855631	31855969	339	*	ChIP_MSL1_CIC_Ab_broad_peak_149	11	Promoter	17	31844250	31855804	11555	2	17691	ENSMUST00000024839.5	0	ENSMUSG00000024042	Sik1	salt inducible kinase 1	ENSMUST00000024839.5;ENSMUST00000234331.1;ENSMUST00000234867.1;ENSMUST00000234142.1	17691;17691;17691;17691	0;0;-4056;0
chr17	34898171	34898672	502	*	ChIP_MSL1_CIC_Ab_broad_peak_151	11	Promoter	17	34898469	34914051	15583	1	110147	ENSMUST00000114033.8	0	ENSMUSG00000013787	Ehmt2	euchromatic histone lysine N-methyltransferase 2	ENSMUST00000114033.8;ENSMUST00000078061.12;ENSMUST00000097342.9;ENSMUST00000013931.11;ENSMUST00000146418.1;ENSMUST00000148431.9;ENSMUST00000173093.1;ENSMUST00000052778.9	110147;110147;110147;110147;110147;12263;193736;193736	0;0;-282;-299;-1022;-2624;18688;3612
chr17	78200323	78200609	287	*	ChIP_MSL1_CIC_Ab_broad_peak_161	11	Promoter	17	78200248	78376592	176345	1	50766	ENSMUST00000112498.2	75	ENSMUSG00000024074	Crim1	cysteine rich transmembrane BMP regulator 1	ENSMUST00000112498.2;ENSMUST00000234546.1;ENSMUST00000234700.1	50766;50766;50766	0;-310;-456
chr2	29965523	29965855	333	*	ChIP_MSL1_CIC_Ab_broad_peak_195	11	Promoter	2	29965560	30031448	65889	1	20740	ENSMUST00000113719.8	0	ENSMUSG00000057738	Sptan1	spectrin alpha, non-erythrocytic 1	ENSMUST00000113719.8;ENSMUST00000113717.7;ENSMUST00000143918.7;ENSMUST00000113741.7;ENSMUST00000100225.8;ENSMUST00000095083.10;ENSMUST00000046257.13	20740;20740;20740;20740;20740;20740;20740	0;0;0;0;0;0;0
chr2	174076133	174076425	293	*	ChIP_MSL1_CIC_Ab_broad_peak_204	11	Promoter	2	174076308	174092433	16126	1	228960	ENSMUST00000155000.7	0	ENSMUSG00000027522	Stx16	syntaxin 16	ENSMUST00000155000.7;ENSMUST00000134876.7;ENSMUST00000147038.7;ENSMUST00000087908.9;ENSMUST00000044638.12;ENSMUST00000156054.1	228960;228960;228960;228960;228960;228960	0;0;0;-497;-633;-641
chr5	15473099	15473381	283	*	ChIP_MSL1_CIC_Ab_broad_peak_263	11	Exon (ENSMUST00000196145.4/ENSMUST00000196145.4, exon 2 of 3)	5	15524456	15529222	4767	2	100861755	ENSMUST00000196384.1	55841	ENSMUSG00000106445	Gm21190	predicted gene, 21190	NA	NA	NA
chr5	149184198	149184428	231	*	ChIP_MSL1_CIC_Ab_broad_peak_278	11	Promoter	5	149184350	149215428	31079	1	231915	ENSMUST00000121416.7	0	ENSMUSG00000041264	Uspl1	ubiquitin specific peptidase like 1	ENSMUST00000202133.3;ENSMUST00000121416.7;ENSMUST00000050472.15;ENSMUST00000122160.7;ENSMUST00000100410.9;ENSMUST00000119685.7;ENSMUST00000139474.7;ENSMUST00000126168.7;ENSMUST00000117878.7;ENSMUST00000149896.1;ENSMUST00000180733.1	15289;231915;231915;231915;231915;231915;231915;231915;231915;231915;433966	0;0;-132;-235;-238;-239;-250;-250;-288;-353;-135
chr6	88842065	88842621	557	*	ChIP_MSL1_CIC_Ab_broad_peak_309	11	3' UTR	6	88842558	88843720	1163	2	319655	ENSMUST00000141401.1	1099	ENSMUSG00000033152	Podxl2	podocalyxin-like 2	ENSMUST00000147542.1;ENSMUST00000141401.1;ENSMUST00000038409.11;ENSMUST00000061262.10;ENSMUST00000145944.2;ENSMUST00000124562.3;ENSMUST00000141348.2;ENSMUST00000032169.7;ENSMUST00000203137.2;ENSMUST00000203272.2;ENSMUST00000204560.2;ENSMUST00000203120.2;ENSMUST00000204327.2;ENSMUST00000205082.2;ENSMUST00000204458.2;ENSMUST00000203514.2;ENSMUST00000203864.2;ENSMUST00000203460.1;ENSMUST00000204932.1	100038356;319655;319655;319655;319655;319655;319655;80283;80283;80283;80283;80283;80283;80283;80283;80283;80283;80283;80283	-233;0;0;0;0;3304;6756;-165;-171;-81;-3350;-3199;-2985;-2910;-199;-2476;-183;-235;-130
chr6	140623690	140623934	245	*	ChIP_MSL1_CIC_Ab_broad_peak_326	11	5' UTR	6	140622663	140655481	32819	1	11569	ENSMUST00000032359.14	1027	ENSMUSG00000030232	Aebp2	AE binding protein 2	ENSMUST00000032359.14;ENSMUST00000087614.10;ENSMUST00000095350.10;ENSMUST00000160836.7;ENSMUST00000161335.7	11569;11569;11569;11569;11569	0;0;0;-975;-2948
chr11	106159879	106160381	503	*	ChIP_MSL1_CIC_Ab_broad_peak_55	10	Promoter	11	106156256	106160142	3887	2	67803	ENSMUST00000045923.9	0	ENSMUSG00000040699	Limd2	LIM domain containing 2	ENSMUST00000002044.9;ENSMUST00000045923.9;ENSMUST00000138094.1;ENSMUST00000064545.10;ENSMUST00000106875.1;ENSMUST00000122989.1;ENSMUST00000007444.13;ENSMUST00000103072.9	26406;67803;67803;67803;67803;72149;72149;72149	75266;0;-470;0;0;41787;33155;33181
chr13	93499401	93499763	363	*	ChIP_MSL1_CIC_Ab_broad_peak_93	10	Promoter	13	93463577	93499737	36161	2	57748	ENSMUST00000220513.1	0	ENSMUSG00000021690	Jmy	junction-mediating and regulatory protein	ENSMUST00000065537.8;ENSMUST00000220513.1	57748;57748	0;0
chr19	3851762	3852448	687	*	ChIP_MSL1_CIC_Ab_broad_peak_172	10	Promoter	19	3851773	3894365	42593	1	12660	ENSMUST00000128694.7	0	ENSMUSG00000024843	Chka	choline kinase alpha	ENSMUST00000128694.7;ENSMUST00000072055.12;ENSMUST00000125411.7;ENSMUST00000125859.7;ENSMUST00000154467.7;ENSMUST00000124219.1;ENSMUST00000025760.12;ENSMUST00000139655.7;ENSMUST00000125640.1	12660;12660;12660;12660;12660;12660;12660;12660;12660	0;0;0;0;0;0;0;0;0

## Sheet: KP+tram
seqnames	start	end	width	strand	info	score	annotation	geneChr	geneStart	geneEnd	geneLength	geneStrand	geneId	transcriptId	distanceToTSS	ENSEMBL	SYMBOL	GENENAME	flank_txIds	flank_geneIds	flank_gene_distances
chr8	34806670	34807774	1105	*	ChIP_MSL1_T_CIC_Ab_broad_peak_104	559	Promoter	8	34807297	34819894	12598	1	319520	ENSMUST00000033930.4	0	ENSMUSG00000031530	Dusp4	dual specificity phosphatase 4	ENSMUST00000033930.4	319520	0
chr17	4626149	4626585	437	*	ChIP_MSL1_T_CIC_Ab_broad_peak_42	530	Distal Intergenic	17	4634978	4637471	2494	1	75117	ENSMUST00000232624.1	-8393	ENSMUSG00000116767	4930517M08Rik	RIKEN cDNA 4930517M08 gene	NA	NA	NA
chr18	38600967	38601930	964	*	ChIP_MSL1_T_CIC_Ab_broad_peak_48	387	Promoter	18	38586247	38601415	15169	2	24066	ENSMUST00000025295.7	0	ENSMUSG00000024427	Spry4	sprouty RTK signaling antagonist 4	ENSMUST00000025295.7	24066	0
chr9	78480655	78481984	1330	*	ChIP_MSL1_T_CIC_Ab_broad_peak_112	342	Promoter	9	78478449	78481724	3276	2	13627	ENSMUST00000042235.14	0	ENSMUSG00000037742	Eef1a1	eukaryotic translation elongation factor 1 alpha 1	ENSMUST00000042235.14;ENSMUST00000129380.1;ENSMUST00000143570.1;ENSMUST00000144523.7;ENSMUST00000150960.1;ENSMUST00000154207.7;ENSMUST00000126614.1;ENSMUST00000156988.1	13627;13627;13627;13627;13627;13627;13627;13627	0;-939;-1154;0;-156;0;0;0
chr6	127335254	127335948	695	*	ChIP_MSL1_T_CIC_Ab_broad_peak_93	336	Distal Intergenic	6	127296186	127307967	11782	2	232386	ENSMUST00000202005.1	-27287	ENSMUSG00000107153	Gm38404	predicted gene, 38404	NA	NA	NA
chr11	101784904	101786011	1108	*	ChIP_MSL1_T_CIC_Ab_broad_peak_23	324	Promoter	11	101769742	101785310	15569	2	18612	ENSMUST00000164750.7	0	ENSMUSG00000017724	Etv4	ets variant 4	ENSMUST00000164750.7;ENSMUST00000017868.6;ENSMUST00000107176.7;ENSMUST00000129160.7;ENSMUST00000131862.7;ENSMUST00000129995.7;ENSMUST00000140970.7;ENSMUST00000131117.7;ENSMUST00000149099.7;ENSMUST00000137179.1;ENSMUST00000154512.1	18612;18612;18612;18612;18612;18612;18612;18612;18612;18612;18612	0;0;0;-43;0;-413;0;-516;0;0;-56
chr16	22438162	22440460	2299	*	ChIP_MSL1_T_CIC_Ab_broad_peak_40	256	Promoter	16	22381309	22439719	58411	2	104156	ENSMUST00000079601.12	0	ENSMUSG00000013089	Etv5	ets variant 5	ENSMUST00000079601.12;ENSMUST00000168774.7;ENSMUST00000165506.1;ENSMUST00000170393.1	104156;104156;104156;104156	0;-1648;0;0
chr10	81320435	81321003	569	*	ChIP_MSL1_T_CIC_Ab_broad_peak_14	231	Promoter	10	81321103	81326242	5140	1	70312	ENSMUST00000050867.7	-100	ENSMUSG00000034889	Cactin	cactin, spliceosome C complex subunit	ENSMUST00000163075.7;ENSMUST00000105327.9;ENSMUST00000161854.7;ENSMUST00000045469.14;ENSMUST00000161869.1;ENSMUST00000161586.1;ENSMUST00000159895.1;ENSMUST00000159636.1;ENSMUST00000050867.7;ENSMUST00000218120.1;ENSMUST00000219285.1	18717;18717;18717;18717;18717;18717;18717;18717;70312;70312;70312	27472;27455;27431;27430;7072;6937;6447;3593;-100;-2433;-2499
chr8	71670532	71671633	1102	*	ChIP_MSL1_T_CIC_Ab_broad_peak_107	206	Promoter	8	71624417	71671757	47341	2	382018	ENSMUST00000030170.14	124	ENSMUSG00000034799	Unc13a	unc-13 homolog A	ENSMUST00000110013.9;ENSMUST00000051995.13;ENSMUST00000133263.7;ENSMUST00000030170.14;ENSMUST00000177517.7;ENSMUST00000176777.7;ENSMUST00000175780.1	16453;16453;16453;382018;382018;382018;382018	-4663;-4663;-4919;0;0;0;-2450
chr7	144941140	144941718	579	*	ChIP_MSL1_T_CIC_Ab_broad_peak_100	195	Distal Intergenic	7	144933198	144939925	6728	2	12443	ENSMUST00000208193.1	-1215	ENSMUSG00000070348	Ccnd1	cyclin D1	ENSMUST00000093962.4;ENSMUST00000208193.1;ENSMUST00000135985.1	12443;12443;12443	-1271;-1215;-2943
chr2	117122726	117123409	684	*	ChIP_MSL1_T_CIC_Ab_broad_peak_59	190	Intron (ENSMUST00000028829.12/114715, intron 1 of 6)	2	117121374	117182279	60906	1	114715	ENSMUST00000028829.12	1352	ENSMUSG00000027351	Spred1	sprouty protein with EVH-1 domain 1, related sequence	ENSMUST00000028829.12;ENSMUST00000110901.1	114715;114715	0;0
chr10	99262819	99263363	545	*	ChIP_MSL1_T_CIC_Ab_broad_peak_16	184	Promoter	10	99263231	99267488	4258	1	67603	ENSMUST00000020118.4	0	ENSMUSG00000019960	Dusp6	dual specificity phosphatase 6	ENSMUST00000020118.4;ENSMUST00000220291.1;ENSMUST00000219988.1;ENSMUST00000220218.1	67603;67603;67603;67603	0;0;-914;-2278
chr2	152734921	152735340	420	*	ChIP_MSL1_T_CIC_Ab_broad_peak_63	165	Promoter	2	152736251	152737410	1160	1	15901	ENSMUST00000038368.8	-911	ENSMUSG00000042745	Id1	inhibitor of DNA binding 1, HLH protein	ENSMUST00000038368.8;ENSMUST00000109824.1	15901;15901	-911;-911
chr10	69212659	69213369	711	*	ChIP_MSL1_T_CIC_Ab_broad_peak_11	164	Promoter	10	69209762	69213098	3337	2	320700	ENSMUST00000170048.1	0	ENSMUSG00000090622	A930033H14Rik	RIKEN cDNA A930033H14 gene	ENSMUST00000170048.1;ENSMUST00000167286.7;ENSMUST00000164034.7;ENSMUST00000020101.11;ENSMUST00000164876.7;ENSMUST00000167384.7;ENSMUST00000163497.7;ENSMUST00000164212.7;ENSMUST00000067908.13;ENSMUST00000168117.7	320700;69288;69288;69288;69288;69288;69288;69288;69288;69288	0;0;0;0;0;0;0;0;0;-1933
chr11	19925052	19926380	1329	*	ChIP_MSL1_T_CIC_Ab_broad_peak_18	163	Intron (ENSMUST00000093299.12/114716, intron 1 of 6)	11	19924375	20024026	99652	1	114716	ENSMUST00000093299.12	677	ENSMUSG00000045671	Spred2	sprouty-related EVH1 domain containing 2	ENSMUST00000093299.12;ENSMUST00000093298.11	114716;114716	0;0
chr19	5447594	5448156	563	*	ChIP_MSL1_T_CIC_Ab_broad_peak_49	162	Promoter	19	5447705	5450261	2557	1	14283	ENSMUST00000236774.1	0	ENSMUSG00000024912	Fosl1	fos-like antigen 1	ENSMUST00000025850.6;ENSMUST00000236774.1;ENSMUST00000235958.1	14283;14283;14283	0;0;0
chr15	79347210	79347896	687	*	ChIP_MSL1_T_CIC_Ab_broad_peak_37	159	Promoter	15	79347520	79359076	11557	1	17133	ENSMUST00000096350.10	0	ENSMUSG00000042622	Maff	v-maf musculoaponeurotic fibrosarcoma oncogene family, protein F (avian)	ENSMUST00000229130.1;ENSMUST00000096350.10;ENSMUST00000163691.2;ENSMUST00000229285.1	17133;17133;17133;17133	0;0;-168;-506
chr17	27562046	27562455	410	*	ChIP_MSL1_T_CIC_Ab_broad_peak_43	156	Exon (ENSMUST00000118599.8/15361, exon 6 of 6)	17	27556663	27563034	6372	1	111241	ENSMUST00000117254.8	5383	ENSMUSG00000078249	Hmga1b	high mobility group AT-hook 1B	ENSMUST00000154473.8;ENSMUST00000231365.1;ENSMUST00000232276.1;ENSMUST00000145183.2;ENSMUST00000080190.8;ENSMUST00000232203.1;ENSMUST00000231948.1;ENSMUST00000231753.1;ENSMUST00000138728.1;ENSMUST00000117254.8;ENSMUST00000118599.8;ENSMUST00000232265.1;ENSMUST00000232013.1;ENSMUST00000114888.10;ENSMUST00000231874.1;ENSMUST00000119486.8;ENSMUST00000231825.1;ENSMUST00000231866.1;ENSMUST00000231780.1…	106672;106672;106672;106672;106672;106672;106672;106672;106672;111241;15361;15361;15361;15361;15361;15361;15361;15361;15361;15361;15361;15361;15361;15361;15361;15361	3301;2668;3211;3212;3253;3221;3271;3262;3294;0;0;0;0;0;0;0;0;0;0;0;0;0;0;0;0;0
chr2	125723736	125724365	630	*	ChIP_MSL1_T_CIC_Ab_broad_peak_61	153	Promoter	2	125691910	125724148	32239	2	271849	ENSMUST00000157002.1	0	ENSMUSG00000035109	Shc4	SHC (Src homology 2 domain containing) family, member 4	ENSMUST00000042246.13;ENSMUST00000157002.1	271849;271849	-349;0
chr9	56994736	56995160	425	*	ChIP_MSL1_T_CIC_Ab_broad_peak_111	151	Promoter	9	56994923	57062807	67885	1	56294	ENSMUST00000034832.7	0	ENSMUSG00000032290	Ptpn9	protein tyrosine phosphatase, non-receptor type 9	ENSMUST00000034832.7;ENSMUST00000213500.1	56294;56294	0;0
chr4	133212389	133212989	601	*	ChIP_MSL1_T_CIC_Ab_broad_peak_75	144	Promoter	4	133210367	133212536	2170	2	14748	ENSMUST00000052090.8	0	ENSMUSG00000049649	Gpr3	G-protein coupled receptor 3	ENSMUST00000052090.8;ENSMUST00000151025.1;ENSMUST00000150744.1;ENSMUST00000218338.1;ENSMUST00000218998.1	14748;14748;69655;69655;69655	0;-76;0;0;0
chr1	91459309	91459804	496	*	ChIP_MSL1_T_CIC_Ab_broad_peak_4	139	Promoter	1	91415982	91459324	43343	2	18627	ENSMUST00000069620.9	0	ENSMUSG00000055866	Per2	period circadian clock 2	ENSMUST00000069620.9	18627	0
chr5	135118731	135119166	436	*	ChIP_MSL1_T_CIC_Ab_broad_peak_83	138	Intron (ENSMUST00000202431.3/58805, intron 2 of 3)	5	135089890	135121786	31897	1	58805	ENSMUST00000202431.3	28841	ENSMUSG00000005373	Mlxipl	MLX interacting protein-like	ENSMUST00000202431.3;ENSMUST00000141770.4;ENSMUST00000201977.3;ENSMUST00000142385.7;ENSMUST00000128691.7;ENSMUST00000129008.4;ENSMUST00000153519.7;ENSMUST00000005507.9	58805;58805;58805;58805;58805;58805;58805;58805	0;0;0;0;0;0;0;0
chr10	80138945	80139400	456	*	ChIP_MSL1_T_CIC_Ab_broad_peak_12	133	Promoter	10	80130551	80139365	8815	2	100503659	ENSMUST00000105369.7	0	ENSMUSG00000035640	Cbarp	calcium channel, voltage-dependent, beta subunit associated regulatory protein	ENSMUST00000169546.8;ENSMUST00000170219.8;ENSMUST00000105369.7;ENSMUST00000147778.8;ENSMUST00000146180.1;ENSMUST00000132317.7;ENSMUST00000132523.7;ENSMUST00000123967.1;ENSMUST00000149242.7;ENSMUST00000128488.7;ENSMUST00000128465.7;ENSMUST00000136260.7;ENSMUST00000127515.1;ENSMUST00000138776.7;ENSMUST00000142853.2;ENSMUST00000105367.7;ENSMUST00000003156.14;ENSMUST00000105366.1	100503659;100503659;100503659;100503659;100503659;100503659;100503659;100503659;100503659;100503659;100503659;100503659;100503659;100503659;100503659;66043;66043;66043	-1558;-1558;0;0;-4264;-3357;0;0;-1021;-1034;-1593;-1298;-1351;-329;0;-2057;-2915;-2970
chr4	107803347	107803955	609	*	ChIP_MSL1_T_CIC_Ab_broad_peak_71	133	Exon (ENSMUST00000238584.1/16975, exon 2 of 18)	4	107801869	107873898	72030	1	16975	ENSMUST00000238584.1	1478	ENSMUSG00000028613	Lrp8	low density lipoprotein receptor-related protein 8, apolipoprotein e receptor	ENSMUST00000238584.1;ENSMUST00000106731.3;ENSMUST00000143601.7;ENSMUST00000106733.9;ENSMUST00000238405.1;ENSMUST00000238651.1;ENSMUST00000030356.9;ENSMUST00000238421.1;ENSMUST00000126573.7;ENSMUST00000238569.1;ENSMUST00000106732.9;ENSMUST00000147319.7;ENSMUST00000146552.8;ENSMUST00000097930.1;ENSMUST00000188737.6;ENSMUST00000138289.1	16975;16975;16975;16975;16975;16975;16975;16975;16975;16975;16975;16975;16975;619295;619295;619295	0;0;0;0;0;0;0;0;0;0;0;0;0;6993;19067;19019
chrX	106186755	106187123	369	*	ChIP_MSL1_T_CIC_Ab_broad_peak_114	128	Promoter	20	106187100	106203699	16600	1	18655	ENSMUST00000081593.12	0	ENSMUSG00000062070	Pgk1	phosphoglycerate kinase 1	ENSMUST00000081593.12;ENSMUST00000135949.1;ENSMUST00000133559.1	18655;18655;18655	0;-40;-4505
chr3	37640836	37641181	346	*	ChIP_MSL1_T_CIC_Ab_broad_peak_64	122	Intron (ENSMUST00000108109.7/24063, intron 2 of 2)	3	37639947	37644598	4652	1	24063	ENSMUST00000108109.7	889	ENSMUSG00000037211	Spry1	sprouty RTK signaling antagonist 1	ENSMUST00000108109.7;ENSMUST00000038569.7;ENSMUST00000108107.1	24063;24063;24063	0;0;0
chr11	120633244	120633797	554	*	ChIP_MSL1_T_CIC_Ab_broad_peak_24	117	Promoter	11	120625117	120633600	8484	2	17134	ENSMUST00000058162.13	0	ENSMUSG00000051510	Mafg	v-maf musculoaponeurotic fibrosarcoma oncogene family, protein G (avian)	ENSMUST00000058162.13;ENSMUST00000106182.7;ENSMUST00000106181.7;ENSMUST00000106180.1;ENSMUST00000128498.1;ENSMUST00000170556.7	17134;17134;17134;17134;17134;209027	0;-2447;-2608;-3096;0;9873
chr16	10754379	10755016	638	*	ChIP_MSL1_T_CIC_Ab_broad_peak_38	115	Distal Intergenic	16	10782240	10785536	3297	2	12703	ENSMUST00000229866.1	30520	ENSMUSG00000038037	Socs1	suppressor of cytokine signaling 1	NA	NA	NA
chr19	53528874	53529365	492	*	ChIP_MSL1_T_CIC_Ab_broad_peak_53	107	Promoter	19	53529109	53542431	13323	1	240672	ENSMUST00000038287.6	0	ENSMUSG00000034765	Dusp5	dual specificity phosphatase 5	ENSMUST00000038287.6	240672	0
chr10	8885890	8886197	308	*	ChIP_MSL1_T_CIC_Ab_broad_peak_8	100	Promoter	10	8722219	8886070	163852	2	70097	ENSMUST00000015449.5	0	ENSMUSG00000015305	Sash1	SAM and SH3 domain containing 1	ENSMUST00000015449.5;ENSMUST00000213032.1	70097;70097	0;0
chr12	69159272	69159494	223	*	ChIP_MSL1_T_CIC_Ab_broad_peak_28	100	Promoter	12	69157722	69159186	1465	2	20090	ENSMUST00000037023.8	-86	ENSMUSG00000034892	Rps29	ribosomal protein S29	ENSMUST00000037023.8;ENSMUST00000094291.2	20090;20090	-86;-218
chr1	135410910	135411202	293	*	ChIP_MSL1_T_CIC_Ab_broad_peak_7	99	Intron (ENSMUST00000041023.13/226432, intron 4 of 23)	1	135382312	135430499	48188	2	226432	ENSMUST00000041023.13	19297	ENSMUSG00000041879	Ipo9	importin 9	ENSMUST00000041023.13;ENSMUST00000161032.7;ENSMUST00000161189.7;ENSMUST00000161838.7;ENSMUST00000161704.7;ENSMUST00000161135.7;ENSMUST00000159173.1	226432;226432;226432;226432;226432;226432;226432	0;0;0;0;-3770;0;0
chr5	137029893	137030342	450	*	ChIP_MSL1_T_CIC_Ab_broad_peak_84	99	Promoter	5	137030295	137033351	3057	1	381677	ENSMUST00000041543.8	0	ENSMUSG00000037428	Vgf	VGF nerve growth factor inducible	ENSMUST00000111080.7;ENSMUST00000154183.1;ENSMUST00000190827.6;ENSMUST00000041543.8;ENSMUST00000186451.1;ENSMUST00000187382.1	11769;11769;381677;381677;381677;381677	15793;7308;0;0;-22;-359
chr4	141301037	141301441	405	*	ChIP_MSL1_T_CIC_Ab_broad_peak_77	96	Promoter	4	141301240	141329384	28145	1	13836	ENSMUST00000006614.2	0	ENSMUSG00000006445	Epha2	Eph receptor A2	ENSMUST00000006614.2;ENSMUST00000131026.1	13836;13836	0;-966
chr4	117133648	117134186	539	*	ChIP_MSL1_T_CIC_Ab_broad_peak_73	94	Promoter	4	117128655	117133944	5290	2	12795	ENSMUST00000126135.1	0	ENSMUSG00000028680	Plk3	polo like kinase 3	ENSMUST00000126135.1;ENSMUST00000076859.11;ENSMUST00000147730.1;ENSMUST00000062206.2	12795;12795;12795;242646	0;0;0;6835
chr8	10945994	10946555	562	*	ChIP_MSL1_T_CIC_Ab_broad_peak_103	92	Intron (ENSMUST00000208843.1/ENSMUST00000208843.1, intron 1 of 1)	8	10924427	10928696	4270	2	665306	ENSMUST00000040608.4	-17298	ENSMUSG00000038917	3930402G23Rik	RIKEN cDNA 3930402G23 gene	NA	NA	NA
chr8	84237107	84237556	450	*	ChIP_MSL1_T_CIC_Ab_broad_peak_108	91	Promoter	8	84210678	84237055	26378	2	212168	ENSMUST00000039480.6	-52	ENSMUSG00000035671	Zswim4	zinc finger SWIM-type containing 4	ENSMUST00000039480.6	212168	-52
chr1	24614942	24615147	206	*	ChIP_MSL1_T_CIC_Ab_broad_peak_1	87	Exon (ENSMUST00000188231.1/ENSMUST00000188231.1, exon 1 of 1)	1	24263994	24587472	323479	2	12823	ENSMUST00000115244.8	-27470	ENSMUSG00000026141	Col19a1	collagen, type XIX, alpha 1	NA	NA	NA
chr6	132463602	132463927	326	*	ChIP_MSL1_T_CIC_Ab_broad_peak_94	82	Distal Intergenic	6	132361041	132364134	3094	2	667929	ENSMUST00000080849.5	-99468	ENSMUSG00000030143	Prb1c	proline-rich protein BstNI subfamily 1C	NA	NA	NA
chr3	95668099	95668487	389	*	ChIP_MSL1_T_CIC_Ab_broad_peak_68	80	Distal Intergenic	3	95676750	95677151	402	2	229595	ENSMUST00000151054.1	8664	ENSMUSG00000015850	Adamtsl4	ADAMTS-like 4	ENSMUST00000037947.14	17210	9311
chr19	41838749	41839160	412	*	ChIP_MSL1_T_CIC_Ab_broad_peak_50	74	Distal Intergenic	19	41829970	41832583	2614	1	14296	ENSMUST00000087155.4	8779	ENSMUSG00000067199	Frat1	frequently rearranged in advanced T cell lymphomas	NA	NA	NA
chr11	97745271	97745489	219	*	ChIP_MSL1_T_CIC_Ab_broad_peak_22	71	Exon (ENSMUST00000124356.1/67480, exon 3 of 3)	11	97745481	97751170	5690	2	67480	ENSMUST00000124356.1	5681	ENSMUSG00000018541	Cwc25	CWC25 spliceosome-associated protein	ENSMUST00000184148.1;ENSMUST00000018691.8;ENSMUST00000124356.1;ENSMUST00000018685.8;ENSMUST00000152395.1	102466256;108083;67480;67480;67480	374;-567;0;21067;7221
chr12	110063009	110063208	200	*	ChIP_MSL1_T_CIC_Ab_broad_peak_30	68	Intron (ENSMUST00000222231.1/ENSMUST00000222231.1, intron 2 of 2)	12	110151654	110158077	6424	2	67280	ENSMUST00000223217.1	94869	ENSMUSG00000113331	3110009F21Rik	RIKEN cDNA 3110009F21 gene	NA	NA	NA
chr2	84715016	84715426	411	*	ChIP_MSL1_T_CIC_Ab_broad_peak_56	68	Promoter	2	84687970	84715180	27211	2	228136	ENSMUST00000035840.5	0	ENSMUSG00000034075	Zdhhc5	zinc finger, DHHC domain containing 5	ENSMUST00000035840.5;ENSMUST00000138171.1;ENSMUST00000125690.1	228136;228136;228136	0;-330;0
chr11	25099997	25100290	294	*	ChIP_MSL1_T_CIC_Ab_broad_peak_19	67	Distal Intergenic	11	25326107	25367137	41031	1	71234	ENSMUST00000125234.7	-225817	ENSMUSG00000033015	4933427E13Rik	RIKEN cDNA 4933427E13 gene	NA	NA	NA
chr15	38518353	38518682	330	*	ChIP_MSL1_T_CIC_Ab_broad_peak_36	65	Intron (ENSMUST00000065308.12/54375, intron 1 of 11)	15	38487427	38519266	31840	2	54375	ENSMUST00000065308.12	584	ENSMUSG00000037458	Azin1	antizyme inhibitor 1	ENSMUST00000065308.12;ENSMUST00000110329.7;ENSMUST00000129589.7;ENSMUST00000151319.7;ENSMUST00000127848.1;ENSMUST00000152833.1	54375;54375;54375;54375;54375;54375	0;0;0;-191;-132;0
chr3	52102893	52103347	455	*	ChIP_MSL1_T_CIC_Ab_broad_peak_66	63	Intron (ENSMUST00000121440.3/433586, intron 1 of 4)	3	51685907	52105076	419170	2	433586	ENSMUST00000121440.3	1729	ENSMUSG00000061143	Maml3	mastermind like transcriptional coactivator 3	ENSMUST00000121440.3	433586	0
chr8	84381480	84381916	437	*	ChIP_MSL1_T_CIC_Ab_broad_peak_109	63	Intron (ENSMUST00000238701.1/12286, intron 2 of 48)	8	84338639	84640246	301608	1	12286	ENSMUST00000238701.1	42841	ENSMUSG00000034656	Cacna1a	calcium channel, voltage-dependent, P/Q type, alpha 1A subunit	ENSMUST00000238701.1	12286	0
chr17	35556958	35557284	327	*	ChIP_MSL1_T_CIC_Ab_broad_peak_44	60	3' UTR	17	35552128	35557180	5053	1	386463	ENSMUST00000044804.7	4830	ENSMUSG00000039518	Cdsn	corneodesmosin	ENSMUST00000044804.7	386463	0
chr10	26828761	26829088	328	*	ChIP_MSL1_T_CIC_Ab_broad_peak_10	59	Intron (ENSMUST00000176060.7/73910, intron 1 of 4)	10	26753421	26860732	107312	1	73910	ENSMUST00000176060.7	75340	ENSMUSG00000039031	Arhgap18	Rho GTPase activating protein 18	ENSMUST00000176060.7;ENSMUST00000039557.8;ENSMUST00000135866.1	73910;73910;73910	0;0;0
chr5	142440279	142440648	370	*	ChIP_MSL1_T_CIC_Ab_broad_peak_85	59	Intron (ENSMUST00000072837.6/17425, intron 2 of 8)	5	142401500	142462011	60512	1	17425	ENSMUST00000072837.6	38779	ENSMUSG00000056493	Foxk1	forkhead box K1	ENSMUST00000072837.6	17425	0
chr19	53404191	53404542	352	*	ChIP_MSL1_T_CIC_Ab_broad_peak_52	56	Distal Intergenic	19	53379396	53390578	11183	2	76479	ENSMUST00000025997.6	-13613	ENSMUSG00000025024	Smndc1	survival motor neuron domain containing 1	NA	NA	NA
chr5	131519576	131519939	364	*	ChIP_MSL1_T_CIC_Ab_broad_peak_82	56	Intron (ENSMUST00000161226.8/319974, intron 6 of 18)	5	131437333	132543344	1106012	2	319974	ENSMUST00000161226.8	1023405	ENSMUSG00000029673	Auts2	autism susceptibility candidate 2	ENSMUST00000161226.8;ENSMUST00000161804.7;ENSMUST00000182575.7;ENSMUST00000160071.8;ENSMUST00000161374.7;ENSMUST00000182974.7;ENSMUST00000159507.1;ENSMUST00000183153.1	319974;319974;319974;319974;319974;319974;319974;319974	0;0;0;0;0;0;0;0
chr5	120612582	120613129	548	*	ChIP_MSL1_T_CIC_Ab_broad_peak_81	54	Promoter	5	120607042	120612589	5548	2	100764	ENSMUST00000136070.7	0	ENSMUSG00000029600	Rita1	RBPJ interacting and tubulin associated 1	ENSMUST00000111884.7;ENSMUST00000156356.1;ENSMUST00000136070.7;ENSMUST00000031599.8;ENSMUST00000177800.7;ENSMUST00000140554.1;ENSMUST00000031598.10;ENSMUST00000202672.3	100764;100764;100764;100764;100764;100764;71990;71990	-243;-945;0;0;0;-12;0;0
chr13	110929766	110930026	261	*	ChIP_MSL1_T_CIC_Ab_broad_peak_32	53	Distal Intergenic	13	110882852	110903846	20995	2	102636142	ENSMUST00000225424.1	-25920	NA	4930526H09Rik	RIKEN cDNA 4930526H09 gene	NA	NA	NA
chr7	66812845	66813054	210	*	ChIP_MSL1_T_CIC_Ab_broad_peak_98	53	Intron (ENSMUST00000066475.10/545975, intron 10 of 10)	7	66743504	66823691	80188	1	545975	ENSMUST00000066475.10	69341	ENSMUSG00000030510	Cers3	ceramide synthase 3	ENSMUST00000066475.10;ENSMUST00000208521.1	545975;545975	0;0
chr1	132333741	132334082	342	*	ChIP_MSL1_T_CIC_Ab_broad_peak_6	52	Downstream (<=300bp)	1	132327596	132330450	2855	1	74137	ENSMUST00000133246.1	6145	ENSMUSG00000009772	Nuak2	NUAK family, SNF1-like kinase, 2	ENSMUST00000072177.13;ENSMUST00000082125.5;ENSMUST00000133246.1	74137;74137;74137	17615;17615;6145
chr17	71183456	71183703	248	*	ChIP_MSL1_T_CIC_Ab_broad_peak_45	52	Promoter	17	71183556	71232306	48751	1	64898	ENSMUST00000156570.7	0	ENSMUSG00000024052	Lpin2	lipin 2	ENSMUST00000142842.7;ENSMUST00000156570.7;ENSMUST00000149973.1;ENSMUST00000129635.7	64898;64898;64898;64898	0;0;-20;-275
chr8	45358144	45358483	340	*	ChIP_MSL1_T_CIC_Ab_broad_peak_105	50	Exon (ENSMUST00000135912.7/212326, exon 1 of 14)	8	45336717	45358865	22149	2	212326	ENSMUST00000135912.7	382	ENSMUSG00000070044	Fam149a	family with sequence similarity 149, member A	ENSMUST00000135912.7;ENSMUST00000093526.12;ENSMUST00000155230.1	212326;212326;212326	0;0;0
chr1	106714211	106714520	310	*	ChIP_MSL1_T_CIC_Ab_broad_peak_5	48	Promoter	1	106538178	106714274	176097	2	12043	ENSMUST00000112751.1	0	ENSMUSG00000057329	Bcl2	B cell leukemia/lymphoma 2	ENSMUST00000112751.1;ENSMUST00000189999.1	12043;12043	0;-1032
chr18	25510659	25511048	390	*	ChIP_MSL1_T_CIC_Ab_broad_peak_47	48	Intron (ENSMUST00000115816.2/108013, intron 3 of 12)	18	25477632	25753983	276352	2	108013	ENSMUST00000115816.2	242935	ENSMUSG00000024268	Celf4	CUGBP, Elav-like family member 4	ENSMUST00000115816.2;ENSMUST00000025117.13;ENSMUST00000223704.1;ENSMUST00000225477.1;ENSMUST00000224553.1;ENSMUST00000225927.1	108013;108013;108013;108013;108013;108013	0;0;0;0;0;0
chr11	59505478	59505742	265	*	ChIP_MSL1_T_CIC_Ab_broad_peak_20	47	Promoter	11	59505662	59513647	7986	1	74476	ENSMUST00000138763.7	0	ENSMUSG00000072893	4933439C10Rik	RIKEN cDNA 4933439C10 gene	ENSMUST00000013262.14;ENSMUST00000101150.8;ENSMUST00000134522.7;ENSMUST00000139093.7;ENSMUST00000129941.1;ENSMUST00000138763.7;ENSMUST00000145533.7;ENSMUST00000137442.7;ENSMUST00000132226.1;ENSMUST00000130570.1	268417;268417;268417;268417;268417;74476;74476;74476;74476;74476	0;0;0;0;0;0;0;-411;-926;-1899
chr12	4220786	4220987	202	*	ChIP_MSL1_T_CIC_Ab_broad_peak_25	47	Intron (ENSMUST00000111169.9/52504, intron 3 of 5)	12	4197822	4233965	36144	2	52504	ENSMUST00000111169.9	12978	ENSMUSG00000020652	Cenpo	centromere protein O	ENSMUST00000146261.1;ENSMUST00000111169.9;ENSMUST00000140975.7;ENSMUST00000146523.1;ENSMUST00000020981.11;ENSMUST00000128466.1;ENSMUST00000126017.1	52504;52504;52504;52504;52504;52504;52504	-4240;0;0;-4280;0;0;0
chr13	31209119	31209369	251	*	ChIP_MSL1_T_CIC_Ab_broad_peak_31	45	Distal Intergenic	13	31213410	31241086	27677	2	73924	ENSMUST00000153175.2	31717	ENSMUSG00000087460	4930401O12Rik	RIKEN cDNA 4930401O12 gene	ENSMUST00000153175.2	73924	31717
chr2	49720093	49720314	222	*	ChIP_MSL1_T_CIC_Ab_broad_peak_55	44	Intron (ENSMUST00000028102.13/16574, intron 11 of 25)	2	49619298	49774778	155481	1	16574	ENSMUST00000028102.13	100795	ENSMUSG00000026764	Kif5c	kinesin family member 5C	ENSMUST00000028102.13;ENSMUST00000146247.1;ENSMUST00000138834.1	16574;16574;16574	0;0;-2253
chr4	108832834	108833086	253	*	ChIP_MSL1_T_CIC_Ab_broad_peak_72	43	Intron (ENSMUST00000102742.10/70533, intron 1 of 5)	4	108814295	108833614	19320	2	70533	ENSMUST00000102742.10	528	ENSMUSG00000028568	Btf3l4	basic transcription factor 3-like 4	ENSMUST00000030296.8;ENSMUST00000147581.1;ENSMUST00000102742.10;ENSMUST00000102741.7;ENSMUST00000102740.7;ENSMUST00000102739.1;ENSMUST00000139464.1	66073;66073;70533;70533;70533;70533;70533	-1515;-1549;0;0;0;-903;-2283
chr8	105170411	105170754	344	*	ChIP_MSL1_T_CIC_Ab_broad_peak_110	43	Promoter	8	105170674	105217989	47316	1	12400	ENSMUST00000052209.8	0	ENSMUSG00000031885	Cbfb	core binding factor beta	ENSMUST00000052209.8;ENSMUST00000109392.8;ENSMUST00000109395.7;ENSMUST00000109394.2;ENSMUST00000186070.1;ENSMUST00000190915.6;ENSMUST00000187323.1	12400;12400;12400;12400;12400;12400;12400	0;0;0;-191;-355;-738;-810
chr3	51651290	51651493	204	*	ChIP_MSL1_T_CIC_Ab_broad_peak_65	42	Distal Intergenic	3	51660360	51681807	21448	1	211666	ENSMUST00000160753.7	-8867	ENSMUSG00000074604	Mgst2	microsomal glutathione S-transferase 2	NA	NA	NA
chr3	81377612	81377836	225	*	ChIP_MSL1_T_CIC_Ab_broad_peak_67	42	Distal Intergenic	3	81037424	81210770	173347	1	54635	ENSMUST00000143721.1	340188	ENSMUSG00000028019	Pdgfc	platelet-derived growth factor, C polypeptide	NA	NA	NA
chr7	25268305	25268583	279	*	ChIP_MSL1_T_CIC_Ab_broad_peak_96	41	Promoter	7	25268387	25271272	2886	1	71722	ENSMUST00000169392.1	0	ENSMUSG00000005442	Cic	capicua transcriptional repressor	ENSMUST00000169266.7;ENSMUST00000169392.1	71722;71722	0;0
chr8	69717017	69717216	200	*	ChIP_MSL1_T_CIC_Ab_broad_peak_106	41	Promoter	8	69710758	69716983	6226	2	66869	ENSMUST00000238311.1	-34	ENSMUSG00000054648	Zfp869	zinc finger protein 869	ENSMUST00000238292.1;ENSMUST00000238657.1;ENSMUST00000238418.1;ENSMUST00000238753.1;ENSMUST00000238408.1;ENSMUST00000238460.1;ENSMUST00000238761.1;ENSMUST00000238535.1;ENSMUST00000238459.1;ENSMUST00000238367.1;ENSMUST00000238311.1	66869;66869;66869;66869;66869;66869;66869;66869;66869;66869;66869	-180;-193;-115;-69;-117;-531;-554;-563;-144;-158;-34
chr15	10690161	10690625	465	*	ChIP_MSL1_T_CIC_Ab_broad_peak_35	39	5' UTR	15	10568969	10713540	144572	2	75646	ENSMUST00000090339.10	22915	ENSMUSG00000022246	Rai14	retinoic acid induced 14	ENSMUST00000090339.10;ENSMUST00000227506.1;ENSMUST00000169385.2;ENSMUST00000226530.1;ENSMUST00000227464.1;ENSMUST00000227366.1	75646;75646;75646;75646;75646;75646	0;0;0;0;0;0
chr6	69516318	69516541	224	*	ChIP_MSL1_T_CIC_Ab_broad_peak_91	39	Exon (ENSMUST00000175005.2/ENSMUST00000175005.2, exon 1 of 1)	6	69326937	69327174	238	2	19783	ENSMUST00000198476.1	-189144	ENSMUSG00000106222	Rprl1	ribonuclease P RNA-like 1	NA	NA	NA
chr7	145110461	145110883	423	*	ChIP_MSL1_T_CIC_Ab_broad_peak_102	39	Distal Intergenic	7	145206389	145207182	794	2	100040049	ENSMUST00000207703.1	96299	ENSMUSG00000109305	Smim38	small integral membrane protein 38	NA	NA	NA
chr6	49215573	49215960	388	*	ChIP_MSL1_T_CIC_Ab_broad_peak_90	38	Promoter	6	49085223	49214957	129735	2	140488	ENSMUST00000031838.8	-616	ENSMUSG00000029814	Igf2bp3	insulin-like growth factor 2 mRNA binding protein 3	ENSMUST00000031838.8;ENSMUST00000203544.2;ENSMUST00000203680.1	140488;140488;140488	-616;-1412;-869
chr17	87106871	87107293	423	*	ChIP_MSL1_T_CIC_Ab_broad_peak_46	37	Promoter	17	87107679	87137839	30161	1	56468	ENSMUST00000041369.7	-386	ENSMUSG00000037104	Socs5	suppressor of cytokine signaling 5	ENSMUST00000041369.7;ENSMUST00000234803.1;ENSMUST00000234421.1	56468;56468;56468	-386;-398;-565
chr5	149247977	149248239	263	*	ChIP_MSL1_T_CIC_Ab_broad_peak_86	37	Exon (ENSMUST00000196719.1/ENSMUST00000196719.1, exon 1 of 1)	5	149264767	149288153	23387	1	11690	ENSMUST00000071130.4	-16528	ENSMUSG00000060063	Alox5ap	arachidonate 5-lipoxygenase activating protein	NA	NA	NA
chr10	85535347	85535860	514	*	ChIP_MSL1_T_CIC_Ab_broad_peak_15	36	Intron (ENSMUST00000105307.7/74007, intron 1 of 16)	10	85386814	85660292	273479	1	74007	ENSMUST00000105307.7	148533	ENSMUSG00000020042	Abtb3	ankyrin repeat and BTB domain containing 3	ENSMUST00000105307.7;ENSMUST00000020231.9	74007;74007	0;0
chr7	19309994	19310226	233	*	ChIP_MSL1_T_CIC_Ab_broad_peak_95	36	Promoter	7	19302696	19310051	7356	2	14282	ENSMUST00000003640.3	0	ENSMUSG00000003545	Fosb	FBJ osteosarcoma oncogene B	ENSMUST00000003640.3;ENSMUST00000207334.1;ENSMUST00000207716.1;ENSMUST00000208326.1;ENSMUST00000208505.1;ENSMUST00000208446.1	14282;14282;14282;14282;14282;14282	0;0;0;0;0;-394
chr15	7931605	7931975	371	*	ChIP_MSL1_T_CIC_Ab_broad_peak_34	35	Intron (ENSMUST00000045766.7/545085, intron 10 of 17)	15	7873062	8099191	226130	2	545085	ENSMUST00000045766.7	167216	ENSMUSG00000039828	Wdr70	WD repeat domain 70	ENSMUST00000045766.7	545085	0
chr4	130138528	130138779	252	*	ChIP_MSL1_T_CIC_Ab_broad_peak_74	35	Promoter	4	130130217	130138551	8335	2	230777	ENSMUST00000120154.8	0	ENSMUSG00000028778	Hcrtr1	hypocretin (orexin) receptor 1	ENSMUST00000120154.8;ENSMUST00000030562.12;ENSMUST00000119423.7;ENSMUST00000164887.2	230777;230777;230777;230777	0;0;0;-900
chrX	71465463	71465780	318	*	ChIP_MSL1_T_CIC_Ab_broad_peak_113	34	Intron (ENSMUST00000123707.1/ENSMUST00000123707.1, intron 3 of 3)	20	71420060	71492645	72586	2	171486	ENSMUST00000080035.10	26865	ENSMUSG00000035776	Cd99l2	CD99 antigen-like 2	ENSMUST00000080035.10;ENSMUST00000037391.11;ENSMUST00000114586.8;ENSMUST00000114587.2;ENSMUST00000128515.1	171486;171486;171486;171486;171486	0;0;0;0;0
chr3	116424113	116424385	273	*	ChIP_MSL1_T_CIC_Ab_broad_peak_69	33	Intron (ENSMUST00000239145.1/229776, intron 1 of 14)	3	116293524	116428745	135222	2	229776	ENSMUST00000239145.1	4360	ENSMUSG00000033502	Cdc14a	CDC14 cell division cycle 14A	ENSMUST00000106491.6;ENSMUST00000090464.6;ENSMUST00000239145.1;ENSMUST00000197830.4;ENSMUST00000127704.7;ENSMUST00000148857.7;ENSMUST00000136994.1	229776;229776;229776;229776;229776;229776;229776	-127;-81;0;-1464;-81;-1089;-218
chr5	114172954	114173306	353	*	ChIP_MSL1_T_CIC_Ab_broad_peak_80	33	Intron (ENSMUST00000102582.7/100705, intron 2 of 52)	5	114146535	114250761	104227	1	100705	ENSMUST00000102582.7	26419	ENSMUSG00000042010	Acacb	acetyl-Coenzyme A carboxylase beta	ENSMUST00000102582.7;ENSMUST00000031583.14;ENSMUST00000146841.1	100705;100705;100705	0;0;-2600
chr12	31252390	31252589	200	*	ChIP_MSL1_T_CIC_Ab_broad_peak_26	32	Distal Intergenic	12	31265234	31329493	64260	1	16777	ENSMUST00000169088.7	-12645	ENSMUSG00000002900	Lamb1	laminin B1	NA	NA	NA
chr14	69805373	69805628	256	*	ChIP_MSL1_T_CIC_Ab_broad_peak_33	32	Promoter	14	69790393	69805526	15134	2	246710	ENSMUST00000223603.1	0	ENSMUSG00000022075	Rhobtb2	Rho-related BTB domain containing 2	ENSMUST00000022665.3;ENSMUST00000224535.1;ENSMUST00000223603.1;ENSMUST00000225088.1	246710;246710;246710;246710	0;-4551;0;-148
chr7	112225193	112225429	237	*	ChIP_MSL1_T_CIC_Ab_broad_peak_99	32	Promoter	7	112225856	112355194	129339	1	320878	ENSMUST00000050149.11	-427	ENSMUSG00000038244	Mical2	microtubule associated monooxygenase, calponin and LIM domain containing 2	ENSMUST00000050149.11;ENSMUST00000106647.7;ENSMUST00000106648.7	320878;320878;320878	-427;-461;-461
chr2	118110508	118110876	369	*	ChIP_MSL1_T_CIC_Ab_broad_peak_60	31	Exon (ENSMUST00000148587.7/329496, exon 1 of 10)	2	117857291	118111202	253912	2	329496	ENSMUST00000148587.7	326	ENSMUSG00000087203	Gm13986	predicted gene 13986	ENSMUST00000039559.8;ENSMUST00000148587.7;ENSMUST00000138764.1	21825;329496;329496	-1000;0;0
chr1	59481879	59482301	423	*	ChIP_MSL1_T_CIC_Ab_broad_peak_3	30	Promoter	1	59482424	59486955	4532	1	14369	ENSMUST00000114246.3	-123	ENSMUSG00000041075	Fzd7	frizzled class receptor 7	ENSMUST00000114246.3	14369	-123
chr11	79339501	79339715	215	*	ChIP_MSL1_T_CIC_Ab_broad_peak_21	30	Promoter	11	79339693	79345186	5494	1	18015	ENSMUST00000145839.1	0	ENSMUSG00000020716	Nf1	neurofibromin 1	ENSMUST00000145839.1;ENSMUST00000219057.1;ENSMUST00000108251.8;ENSMUST00000071325.8;ENSMUST00000131800.1	18015;18015;18015;18015;18015	0;-77;-77;-110;-172
chr6	125876934	125877141	208	*	ChIP_MSL1_T_CIC_Ab_broad_peak_92	30	Intron (ENSMUST00000159111.7/243634, intron 13 of 15)	6	125690419	125957021	266603	1	243634	ENSMUST00000159111.7	186515	ENSMUSG00000038115	Ano2	anoctamin 2	ENSMUST00000159111.7;ENSMUST00000160496.7;ENSMUST00000161619.7;ENSMUST00000160317.1;ENSMUST00000159984.1	243634;243634;243634;243634;243634	0;0;0;0;0
chr1	52456574	52456822	249	*	ChIP_MSL1_T_CIC_Ab_broad_peak_2	29	Distal Intergenic	1	52459241	52467057	7817	2	17936	ENSMUST00000167732.1	10235	ENSMUSG00000002881	Nab1	Ngfi-A binding protein 1	ENSMUST00000186764.6;ENSMUST00000069792.13;ENSMUST00000170269.1;ENSMUST00000167732.1	17936;17936;17936;17936	43478;43857;33914;10235
chr6	47763259	47763562	304	*	ChIP_MSL1_T_CIC_Ab_broad_peak_89	29	Distal Intergenic	6	47803576	47803652	77	2	735289	ENSMUST00000102106.1	40090	ENSMUSG00000076060	Mir704	microRNA 704	NA	NA	NA
chr19	44935094	44935416	323	*	ChIP_MSL1_T_CIC_Ab_broad_peak_51	28	Exon (ENSMUST00000096053.4/226151, exon 3 of 20)	19	44931151	44983188	52038	1	226151	ENSMUST00000096053.4	3943	ENSMUSG00000036097	Slf2	SMC5-SMC6 complex localization factor 2	ENSMUST00000096053.4;ENSMUST00000236895.1	226151;226151	0;0
chr2	94157473	94158015	543	*	ChIP_MSL1_T_CIC_Ab_broad_peak_57	27	Promoter	2	94032689	94157964	125276	2	56348	ENSMUST00000028619.4	0	ENSMUSG00000027195	Hsd17b12	hydroxysteroid (17-beta) dehydrogenase 12	ENSMUST00000028619.4;ENSMUST00000127084.7;ENSMUST00000141955.1	56348;56348;56348	0;0;0
chr5	53590032	53590586	555	*	ChIP_MSL1_T_CIC_Ab_broad_peak_79	27	Promoter	5	53590214	53657362	67149	1	19664	ENSMUST00000037618.12	0	ENSMUSG00000039191	Rbpj	recombination signal binding protein for immunoglobulin kappa J region	ENSMUST00000201991.3;ENSMUST00000087360.8;ENSMUST00000037618.12;ENSMUST00000201912.3;ENSMUST00000113865.4;ENSMUST00000201883.3	19664;19664;19664;19664;19664;19664	0;0;0;0;0;-395
chr7	29303917	29304191	275	*	ChIP_MSL1_T_CIC_Ab_broad_peak_97	25	Promoter	7	29303951	29317264	13314	1	29861	ENSMUST00000108231.7	0	ENSMUSG00000030584	Dpf1	double PHD fingers 1	ENSMUST00000108231.7;ENSMUST00000049977.12;ENSMUST00000108230.7;ENSMUST00000138993.7;ENSMUST00000065181.11;ENSMUST00000154222.7	29861;29861;29861;29861;29861;29861	0;0;-3733;-3821;-3821;-3827
chr4	141280769	141281242	474	*	ChIP_MSL1_T_CIC_Ab_broad_peak_76	24	Distal Intergenic	4	141278439	141279794	1356	1	100503810	ENSMUST00000142429.1	2330	ENSMUSG00000085395	Gm13056	predicted gene 13056	ENSMUST00000142429.1	100503810	2330
chr6	47748667	47749051	385	*	ChIP_MSL1_T_CIC_Ab_broad_peak_88	24	Distal Intergenic	6	47803576	47803652	77	2	735289	ENSMUST00000102106.1	54601	ENSMUSG00000076060	Mir704	microRNA 704	NA	NA	NA
chr12	40894783	40895064	282	*	ChIP_MSL1_T_CIC_Ab_broad_peak_27	23	Distal Intergenic	12	40794234	40798082	3849	1	238130	ENSMUST00000220850.1	100549	ENSMUSG00000035954	Dock4	dedicator of cytokinesis 4	NA	NA	NA
chr2	131352735	131353045	311	*	ChIP_MSL1_T_CIC_Ab_broad_peak_62	22	Promoter	2	131298064	131352881	54818	2	51902	ENSMUST00000059372.10	0	ENSMUSG00000048911	Rnf24	ring finger protein 24	ENSMUST00000059372.10;ENSMUST00000183902.1;ENSMUST00000142982.1	51902;51902;51902	0;0;0
chr5	22141784	22142107	324	*	ChIP_MSL1_T_CIC_Ab_broad_peak_78	22	Intron (ENSMUST00000161356.7/19699, intron 6 of 64)	5	21884454	22344702	460249	2	19699	ENSMUST00000161356.7	202595	ENSMUSG00000042453	Reln	reelin	ENSMUST00000161356.7;ENSMUST00000062372.13;ENSMUST00000162427.7;ENSMUST00000162637.7	19699;19699;19699;19699	0;0;0;0
chr12	85474512	85474762	251	*	ChIP_MSL1_T_CIC_Ab_broad_peak_29	21	Promoter	12	85474691	85476007	1317	1	14281	ENSMUST00000136122.7	0	ENSMUSG00000021250	Fos	FBJ osteosarcoma oncogene	ENSMUST00000021674.6;ENSMUST00000136122.7;ENSMUST00000140525.7;ENSMUST00000134311.1	14281;14281;14281;14281	0;0;0;-149
chr2	117120775	117121261	487	*	ChIP_MSL1_T_CIC_Ab_broad_peak_58	21	Promoter	2	117121374	117182279	60906	1	114715	ENSMUST00000028829.12	-113	ENSMUSG00000027351	Spred1	sprouty protein with EVH-1 domain 1, related sequence	ENSMUST00000028829.12;ENSMUST00000110901.1	114715;114715	0;0
chr10	24595399	24595778	380	*	ChIP_MSL1_T_CIC_Ab_broad_peak_9	20	Promoter	10	24595442	24598678	3237	1	14219	ENSMUST00000020171.11	0	ENSMUSG00000019997	Ccn2	cellular communication network factor 2	ENSMUST00000136908.7;ENSMUST00000141076.1;ENSMUST00000020171.11;ENSMUST00000176228.1;ENSMUST00000129142.1	102638890;102638890;14219;14219;14219	0;-1641;0;0;-2
chr11	19920140	19920649	510	*	ChIP_MSL1_T_CIC_Ab_broad_peak_17	20	Distal Intergenic	11	19924375	20024026	99652	1	114716	ENSMUST00000093299.12	-3726	ENSMUSG00000045671	Spred2	sprouty-related EVH1 domain containing 2	ENSMUST00000093299.12;ENSMUST00000093298.11	114716;114716	0;0
chr6	47667980	47668254	275	*	ChIP_MSL1_T_CIC_Ab_broad_peak_87	20	Distal Intergenic	6	47552386	47595341	42956	2	14056	ENSMUST00000133043.2	-72639	ENSMUSG00000029687	Ezh2	enhancer of zeste 2 polycomb repressive complex 2 subunit	NA	NA	NA
chr2	49452676	49452991	316	*	ChIP_MSL1_T_CIC_Ab_broad_peak_54	19	Intron (ENSMUST00000092123.10/227867, intron 1 of 13)	2	49451486	49551948	100463	1	227867	ENSMUST00000092123.10	1190	ENSMUSG00000069495	Epc2	enhancer of polycomb homolog 2	ENSMUST00000092123.10	227867	0
chr3	144153546	144153826	281	*	ChIP_MSL1_T_CIC_Ab_broad_peak_70	19	Distal Intergenic	3	144189062	144194818	5757	2	16911	ENSMUST00000148128.1	40992	ENSMUSG00000028266	Lmo4	LIM domain only 4	NA	NA	NA
chr16	20672483	20672682	200	*	ChIP_MSL1_T_CIC_Ab_broad_peak_39	18	Intron (ENSMUST00000154594.7/208643, intron 1 of 5)	16	20668313	20679395	11083	1	208643	ENSMUST00000154594.7	4170	ENSMUSG00000045983	Eif4g1	eukaryotic translation initiation factor 4, gamma 1	ENSMUST00000154594.7;ENSMUST00000128840.7;ENSMUST00000044783.13;ENSMUST00000115463.7;ENSMUST00000142344.7;ENSMUST00000073840.11;ENSMUST00000143939.7;ENSMUST00000128594.7;ENSMUST00000150333.7;ENSMUST00000231618.1;ENSMUST00000140576.7;ENSMUST00000115457.7;ENSMUST00000156226.7;ENSMUST00000154950.7;ENSMUST00000115461.7;ENSMUST00000136713.4;ENSMUST00000115460.7;ENSMUST00000141034.7;ENSMUST00000151679.2	208643;208643;208643;208643;208643;208643;208643;208643;208643;208643;208643;208643;208643;208643;208643;208643;208643;208643;208643	0;0;-41;-64;-67;-67;-73;-88;-89;-138;-141;-141;-613;-716;-738;-757;-835;-1132;-1429
chr16	32246741	32247096	356	*	ChIP_MSL1_T_CIC_Ab_broad_peak_41	18	Promoter	16	32230112	32247158	17047	2	268882	ENSMUST00000042732.5	62	ENSMUSG00000035764	Fbxo45	F-box protein 45	ENSMUST00000042732.5;ENSMUST00000141820.7;ENSMUST00000178573.7;ENSMUST00000023474.3;ENSMUST00000135289.1	268882;68980;68980;68980;68980	0;-131;-131;-157;-305
chr10	80159782	80159999	218	*	ChIP_MSL1_T_CIC_Ab_broad_peak_13	15	Distal Intergenic	10	80165985	80170316	4332	1	12696	ENSMUST00000154726.7	-5986	ENSMUSG00000045193	Cirbp	cold inducible RNA binding protein	ENSMUST00000099492.9;ENSMUST00000042057.11	59090;59090	11510;11510
chr7	145030898	145031099	202	*	ChIP_MSL1_T_CIC_Ab_broad_peak_101	14	Distal Intergenic	7	144933198	144939925	6728	2	12443	ENSMUST00000208193.1	-90973	ENSMUSG00000070348	Ccnd1	cyclin D1	NA	NA	NA
