# Supplementary material for: The repressor Capicua is a barrier to lung tumor development driven by Kras/Trp53 mutations
Source: EMBO Mol Med. 2025 Nov 11;17(12):3377–406. doi: 10.1038/s44321-025-00326-z (PMC12686060; doi:10.1038/s44321-025-00326-z)
Supplement: Supplementary file 4 — DataSet EV2 [file 44321_2025_326_MOESM4_ESM.xlsx]

## Sheet: Legend
	Dataset EV2: Differentially expressed genes determined by RNA-seq in KP (n=5) and KPCic (n=5) tumors

## Sheet: DEGs_edgeR
ID	logFC	logCPM	LR	PValue	FDR		Gene	exons
UP-regulated in KPCic					FDR < 0.05
uc008tep.1	6.35406	5.31432	36.4779	1.54409e-09	1.24886e-05		Slc31a1	3
uc007jdh.2	2.63728	3.50763	25.3724	4.72627e-07	0.00239206		2610507I01Rik	3	lncRNA gene
uc007iww.2	1.44901	5.87715	18.4855	1.71201e-05	0.0346168		Irf1	10
DOWN-regulated in KPCic					FDR < 0.05
uc007bvk.2	-1.74676	5.75201	19.5161	9.9753e-06	0.0230515		B3gnt7	2
uc007txs.2	-2.11452	5.62157	19.6719	9.19457e-06	0.0230515		Myh6	39
uc012gvw.1	-2.69941	6.46132	24.9397	5.91507e-07	0.00239206		Tpm1	9
uc007xko.1	-2.7476	4.38766	41.0823	1.4595e-10	2.36088e-06		Slc38a4	16
uc011xqs.1	-3.32799	6.27057	19.837	8.43324e-06	0.0230515		Sec14l3	12
UP-regulated in KPCic (n = 482)				no-significant by	FDR > 0.05
uc007lhn.2	4.98595	3.67199	10.2649	0.00135582	0.510042		Msl1	8
uc007kix.2	4.82044	3.24275	16.1665	5.80108e-05	0.0938383		Aldoc	8
uc033ilf.1	4.17706	1.78978	7.89924	0.00494556	0.905748		Tmem119	1
uc007xxn.1	4.06485	3.23939	9.10657	0.00254693	0.695223		Cbx5	5
uc009pus.2	4.04915	2.52293	10.0212	0.00154748	0.551503		1700017B05Rik	2
uc056yen.1	3.78007	1.71836	9.99657	0.00156832	0.551503		AK039275	1
uc009git.1	3.76085	3.21217	7.94755	0.00481525	0.895304		Uba2	4
uc033hgx.1	3.73375	2.72848	5.2294	0.0222082	0.999824		Eno1	1
uc029swi.1	3.7156	1.56525	5.51726	0.0188297	0.999824		AK197965	1
uc007svi.1	3.68611	3.23094	8.34174	0.00387445	0.813937		Prkcd	15
uc033jkx.1	3.16373	1.73837	8.54538	0.00346401	0.778247		Senp8	1
uc009rro.2	3.07138	4.74762	4.34251	0.0371721	0.999824		Shisa5	4
uc033fpg.1	2.99551	2.66059	8.36288	0.00382962	0.813937		Gja1	1
uc029wee.1	2.96288	1.65736	3.40585	0.0649657	0.999824		AK214897	1
uc009fqm.2	2.92868	4.80944	5.81569	0.0158838	0.999824		Ceacam10	4
uc057blj.1	2.88007	2.41714	7.33525	0.00676151	0.959423		AK137098	1
uc029vwg.1	2.83568	6.26492	10.7214	0.00105905	0.438763		Gm15401	6
uc008ccn.2	2.80974	3.40551	8.60933	0.00334445	0.778247		BC051142	20
uc007iip.3	2.78167	1.61437	5.3214	0.0210651	0.999824		Cpeb4	1
uc008ybh.2	2.76945	3.77135	8.41919	0.00371281	0.80078		Ppbp	3
uc009fql.1	2.73468	7.6901	9.11415	0.00253639	0.695223		Cd177	17
uc009iup.1	2.70402	10.0166	13.5153	0.00023663	0.283646		Hbb-b2	3
uc008viy.2	2.70065	4.04594	12.2159	0.00047384	0.319565		Cdc42	6
uc007cmf.2	2.66216	1.64657	4.3804	0.0363545	0.999824		Pfkfb2	16
uc033idt.1	2.65627	2.29704	4.29849	0.0381462	0.999824		Tctex1d4	1
uc007pek.1	2.61656	2.59605	5.32104	0.0210694	0.999824		Aspg	15
uc011xpn.1	2.5914	2.81919	5.32165	0.0210621	0.999824		Dtx3	2
uc007kwn.1	2.53	2.76491	5.69196	0.0170428	0.999824		Mmd	4
uc033ijt.1	2.52739	1.40619	4.4863	0.0341675	0.999824		Sod3	1
uc009mda.2	2.48989	3.44552	5.57474	0.0182214	0.999824		Ushbp1	3
uc007ijm.1	2.45135	10.751	11.38	0.000742393	0.376656		Hba-a2	3
uc007ijk.1	2.43213	10.8775	11.3732	0.000745116	0.376656		Hba-a2	3
uc009uoj.1	2.42025	4.40332	11.2613	0.000791381	0.380649		Alas2	11
uc009iuq.3	2.41301	10.7726	12.8106	0.00034466	0.286415		Hbb-bs	3
uc007yzj.2	2.40244	1.87295	3.77987	0.0518727	0.999824		Rubcn	2
uc009grb.1	2.37336	2.37215	4.7204	0.0298069	0.999824		Fig1ps	1
uc033gue.1	2.35469	1.51484	3.49461	0.0615688	0.999824		Jrk	1
uc056zqq.1	2.31892	4.95357	6.20129	0.0127658	0.999824		Nnat	3
uc008dtj.2	2.3098	2.0602	4.14445	0.0417713	0.999824		Ppm1b	8
uc033hkn.1	2.30639	1.38171	3.744	0.0529976	0.999824		Zfp518a	1
uc009fuv.1	2.29256	4.26755	5.68322	0.0171279	0.999824		Cyp2a5	9
uc033jtd.1	2.28093	1.85984	3.61687	0.0571965	0.999824		Bhlhb9	1
uc007afv.2	2.25219	3.7431	7.17745	0.00738257	0.979049		Fam150a	5
uc009kbl.2	2.23912	3.38543	12.0145	0.000527874	0.328419		Acadsb	10
uc008cdz.2	2.22843	2.73914	14.2786	0.000157648	0.212509		C2	18
uc029uib.1	2.21984	3.33641	5.0574	0.024521	0.999824		Snx21	2
uc009dii.1	2.19992	1.86193	4.36714	0.0366384	0.999824		AK078466	1
uc012fbk.1	2.16544	6.57886	7.80219	0.00521829	0.907645		Igsf23	6
uc008nhg.1	2.16361	3.11506	3.74875	0.052847	0.999824		Tm9sf4	5
uc056yys.1	2.14286	1.42372	3.49398	0.0615922	0.999824		AK046689	1
uc007bnj.1	2.11792	3.52661	3.82307	0.0505516	0.999824		Ccdc108	33
uc009fwj.2	2.103	4.11065	2.45805	0.116924	0.999824		Prx	6
uc008nwt.3	2.07596	3.33702	10.6333	0.00111072	0.438763		Mmp9	13
uc033fva.1	2.06179	1.96487	7.03025	0.00801443	0.999824		Tgtp1	1
uc008mgg.2	2.05912	4.13519	12.1386	0.000493888	0.319565		Acoxl	18
uc009ian.1	2.03399	5.77974	11.0842	0.000870674	0.380649		Hddc3	4
uc008lsh.1	2.03281	1.45278	2.94293	0.0862539	0.999824		Ankrd63	1
uc029wou.1	2.02218	2.22021	4.51427	0.0336133	0.999824		AK201505	1
uc033hgp.1	2.01145	1.25332	2.48831	0.114695	0.999824		Spry4	1
uc007dbo.1	2.01109	2.93093	3.79802	0.0513131	0.999824		Qsox1	13
uc008gip.1	1.9587	4.49179	6.76284	0.00930755	0.999824		Rasgrp2	17
uc029rnh.3	1.95497	4.85217	5.19932	0.0225958	0.999824		Mrps23	5
uc008gdb.2	1.95167	4.93156	1.78732	0.181253	0.999824		AI837181	2
uc029rjm.1	1.94803	3.70461	9.65783	0.00188546	0.622434		AK219583	1
uc029rnz.1	1.94256	1.24958	2.31395	0.128218	0.999824		AK179066	1
uc009eue.1	1.92535	1.89205	3.63215	0.0566737	0.999824		AK134400	1
uc007okx.1	1.92462	2.42428	2.64459	0.103903	0.999824		Sel1l	21
uc007tzv.1	1.91952	4.11804	3.0803	0.079246	0.999824		Tm9sf1	2
uc009fio.2	1.91392	1.73618	4.44798	0.0349425	0.999824		Pnmal2	1
uc033gcr.1	1.91177	1.25395	2.23224	0.135157	0.999824		Kcns3	1
uc011zly.1	1.90889	6.37278	4.7361	0.029536	0.999824		Gzme	5
uc009exv.1	1.90089	4.521	6.59838	0.0102071	0.999824		Tnni3	8
uc029ufj.1	1.88384	1.94308	3.4405	0.0636166	0.999824		AK219995	1
uc012cyd.3	1.87678	4.55875	5.82063	0.0158393	0.999824		Ube2d3	9
uc008vef.2	1.84523	9.71075	2.89631	0.0887826	0.999824		Cep85	4
uc009scn.1	1.82627	3.27834	3.75189	0.052748	0.999824		Myrip	17
uc033hpq.1	1.82432	3.24448	2.06714	0.150503	0.999824		Tmem87a	20
uc009lso.1	1.81604	6.34581	2.92594	0.0871666	0.999824		Hpgd	7
uc033ilg.1	1.81105	1.48322	2.99268	0.0836415	0.999824		Selplg	1
uc008rtw.1	1.80636	3.41174	6.61493	0.0101127	0.999824		St6galnac3	5
uc008app.2	1.80321	4.73006	4.12114	0.0423505	0.999824		Spaca6	10
uc008ltc.1	1.78635	1.66445	3.13216	0.076762	0.999824		Rad51	7
uc008zqp.2	1.78591	2.07938	2.85612	0.0910268	0.999824		Dnah10	79
uc033ime.1	1.78101	1.55068	3.32163	0.0683739	0.999824		Snrnp35	1
uc008axj.2	1.77103	2.59442	4.73902	0.0294858	0.999824		Slc9a3r2	6
uc033jmc.1	1.76007	1.97065	4.32782	0.0374943	0.999824		Chst2	1
uc029unq.1	1.74778	1.22712	1.87108	0.171351	0.999824		AK213359	1
uc007lwg.2	1.74212	4.02062	3.72795	0.0535091	0.999824		Mapt	12
uc009nee.1	1.7402	2.41389	3.54932	0.0595698	0.999824		Tsnaxip1	16
uc008gnj.2	1.73708	3.01341	3.93408	0.0473171	0.999824		Bscl2	11
uc007hxv.1	1.72609	6.89256	3.97487	0.046184	0.999824		BC019819	1
uc008goa.1	1.72069	4.12665	5.5175	0.0188271	0.999824		B3gat3	3
uc008mds.2	1.71963	2.56336	2.28935	0.130264	0.999824		Gabpb1	6
uc007hdc.2	1.7184	9.66201	4.06771	0.0437104	0.999824		Lyz1	4
uc009iia.2	1.7129	1.43841	2.48766	0.114742	0.999824		Ankrd42	8
uc029xku.1	1.70601	1.27043	1.79611	0.180183	0.999824		AK048446	1
uc008lmv.1	1.70449	3.28849	4.32164	0.0376306	0.999824		Fibin	1
uc009lhw.1	1.70134	2.9158	4.38967	0.0361573	0.999824		Prosc	8
uc029qrf.1	1.701	3.36331	2.45195	0.117379	0.999824		AK210908	1
uc033gtm.1	1.6901	1.21221	1.77918	0.182251	0.999824		Mir8097	1
uc009sbt.1	1.67554	2.81529	3.47432	0.0623283	0.999824		Ttc21a	29
uc008qdf.2	1.67178	7.1727	7.81866	0.00517094	0.907645		S100a9	3
uc007lxw.2	1.66668	3.56178	1.95988	0.161527	0.999824		Ace	14
uc008day.2	1.66067	2.06363	3.61258	0.0573441	0.999824		Plin4	9
uc012eoz.1	1.65523	3.43366	3.30719	0.0689773	0.999824		Cfap100	17
uc007kdp.1	1.64769	4.91365	10.029	0.00154097	0.551503		Serpinf1	8
uc007daf.1	1.64622	2.25171	2.40819	0.120702	0.999824		Rnasel	8
uc007qgb.1	1.6458	3.7119	1.43408	0.231099	0.999824		Nol7	7
uc056yow.1	1.63695	2.87147	3.21944	0.0727683	0.999824		Taco1	1
uc008iqj.1	1.6336	2.49255	5.1574	0.0231476	0.999824		AK085201	3
uc007jsh.1	1.62805	1.77169	3.60864	0.05748	0.999824		BC064116	1
uc008osp.2	1.62768	1.4329	2.29072	0.130149	0.999824		Cpa3	11
uc007kwm.1	1.62089	5.63991	4.39711	0.036	0.999824		Tmem100	3
uc007cos.1	1.61507	3.70347	4.42022	0.0355155	0.999824		Tmcc2	5
uc033jif.2	1.60766	4.52151	2.19794	0.138195	0.999824		Fendrr	7
uc029vwf.1	1.60444	5.83136	5.87236	0.0153804	0.999824		Gm15401	5
uc009fkg.2	1.60329	4.21926	5.28756	0.0214783	0.999824		Sympk	23
uc057ava.1	1.60099	1.85978	2.77596	0.0956894	0.999824		Crocc2	32
uc008yqj.1	1.60018	4.20643	5.58527	0.0181121	0.999824		Pxmp2	5
uc012ccy.1	1.59078	2.88394	2.63721	0.104386	0.999824		Mir147	1
uc033iws.1	1.5845	1.23507	1.51517	0.218352	0.999824		Rnf225	1
uc033izl.1	1.5824	1.21734	1.52481	0.216893	0.999824		Fut2	1
uc007qrf.3	1.58207	4.60847	4.63865	0.0312596	0.999824		Pdlim7	14
uc033icp.1	1.58127	1.3672	1.84188	0.174731	0.999824		Rnf183	1
uc029tbg.1	1.58117	1.24685	1.51834	0.217871	0.999824		AK218936	1
uc008zhw.2	1.58018	2.77229	3.31646	0.0685895	0.999824		Oas2	12
uc008ujr.3	1.57678	5.86458	4.80566	0.0283664	0.999824		Hyi	9
uc012fzs.1	1.57243	2.30827	2.57563	0.108521	0.999824		Proz	8
uc033hjx.1	1.56834	1.27319	1.53154	0.215881	0.999824		Mpeg1	1
uc057bys.1	1.56082	1.58295	2.22323	0.135949	0.999824		AK198004	1
uc008djr.1	1.55593	3.13385	2.68277	0.101439	0.999824		DQ684917	1
uc007fxv.2	1.55348	3.57377	8.57199	0.00341373	0.778247		Ilvbl	16
uc033fzf.1	1.54758	1.53963	2.56524	0.109236	0.999824		Tmem100	1
uc033ifc.1	1.54665	1.44628	1.79525	0.180288	0.999824		Ahdc1	1
uc012bnf.1	1.54627	3.00615	3.12866	0.076927	0.999824		Cfap43	38
uc008cpj.2	1.54479	2.44471	3.45617	0.0630162	0.999824		UCP4	1
uc033gvx.1	1.53872	1.22592	1.42821	0.232058	0.999824		Zbed4	1
uc011zlg.1	1.53657	2.82739	6.13491	0.0132538	0.999824		Ppp1r3e	2
uc011zyl.1	1.53633	3.60111	3.0259	0.081945	0.999824		Amigo2	1
uc033gud.1	1.52834	1.37882	1.80423	0.179202	0.999824		Arc	1
uc008wuo.2	1.52624	2.88347	3.19723	0.0737629	0.999824		Dnajb6	7
uc008ivh.1	1.52612	1.88932	2.54396	0.110717	0.999824		Sec16a	25
uc007ndx.1	1.52489	4.96534	2.81816	0.0932029	0.999824		Ywhaq	7
uc007mcd.1	1.52084	4.05644	3.17887	0.0745961	0.999824		Gna13	3
uc008qdd.1	1.51467	6.5775	8.22041	0.00414219	0.837551		S100a8	3
uc029qsr.2	1.51285	1.38272	1.75119	0.185727	0.999824		Dsel	1
uc033fyr.1	1.51212	1.80194	3.16049	0.0754407	0.999824		Evi2a	1
uc007eps.2	1.50711	4.71958	3.7261	0.0535683	0.999824		Tcf21	2
uc033fxt.1	1.49789	3.70381	4.3149	0.0377801	0.999824		Tekt1	8
uc007ies.1	1.49444	2.18225	3.05794	0.0803436	0.999824		Fam161a	2
uc009ibd.2	1.4927	1.45698	1.61291	0.204084	0.999824		Iqgap1	14
uc009efo.2	1.48315	2.94319	4.27318	0.0387185	0.999824		Clec1b	6
uc012ank.1	1.48118	3.50373	3.45925	0.062899	0.999824		Ccdc78	13
uc009jke.2	1.47815	4.56969	4.33884	0.0372522	0.999824		Tmc5	23
uc029xks.1	1.47421	5.43395	2.76164	0.0965493	0.999824		Gdi1	1
uc008bpo.2	1.47285	2.61843	5.07249	0.0243084	0.999824		Spdef	6
uc009slm.2	1.47281	2.08744	4.22019	0.0399456	0.999824		Foxp3	14
uc008jtw.1	1.47166	3.10361	3.10478	0.078063	0.999824		AK166079	3
uc008bva.2	1.46864	4.47883	6.15985	0.0130683	0.999824		Pde9a	19
uc029vwx.1	1.46781	2.15467	3.31357	0.06871	0.999824		AK183756	1
uc007xhp.1	1.46358	3.47026	13.4463	0.00024549	0.283646		Cpne8	4
uc007alm.1	1.46175	5.13033	2.34868	0.12539	0.999824		Gm4956	6
uc009hzb.2	1.46054	2.06989	3.51463	0.0608292	0.999824		Mesp1	2
uc012btp.1	1.46026	2.19691	3.17256	0.0748849	0.999824		Lamc3	28
uc008nup.1	1.45957	6.06496	3.70707	0.0541823	0.999824		Rbpjl	12
uc033iyj.1	1.45917	1.51299	2.16199	0.141462	0.999824		Ffar2	1
uc008znm.1	1.45812	3.32145	2.57347	0.108669	0.999824		Wdr66	9
uc007yeo.1	1.45104	1.90627	2.98899	0.0838327	0.999824		Gm4262	3
uc009cua.1	1.4499	1.59841	1.87147	0.171307	0.999824		Rab43	2
uc012apc.1	1.44976	3.9993	3.55687	0.0592996	0.999824		Cyp4f40	12
uc008mdy.2	1.44879	2.80517	3.30411	0.069107	0.999824		Gabpb1	9
uc008ooo.1	1.44481	4.01566	6.49132	0.0108403	0.999824		Stmn2	5
uc033hbb.1	1.43552	1.61724	2.56139	0.109502	0.999824		Fpr1	1
uc033iji.1	1.43135	3.93384	7.34886	0.00671053	0.959423		Fgfbp1	3
uc008ivp.2	1.4276	6.83675	12.7599	0.000354123	0.286415		Egfl7	10
uc008cxi.1	1.42681	1.65817	2.00303	0.156985	0.999824		B430306N03Rik	6
uc008qcx.1	1.42651	7.15314	2.60804	0.106323	0.999824		S100a16	3
uc008nyz.1	1.42398	1.19456	1.2708	0.259616	0.999824		AK041781	1
uc033jas.1	1.42003	1.18799	1.29943	0.254318	0.999824		P2ry6	1
uc008stm.2	1.41341	4.45417	1.83313	0.175759	0.999824		Xpa	6
uc008sjd.2	1.41292	2.72856	3.10753	0.0779313	0.999824		Enho	2
uc008svr.2	1.41182	2.6819	7.56322	0.00595713	0.927651		Acnat1	3
uc009rqo.1	1.40799	3.83781	5.01396	0.0251438	0.999824		Arih2	16
uc007ivs.1	1.40602	1.53056	1.71996	0.189698	0.999824		AK038627	1
uc007koi.1	1.4035	2.94559	5.15174	0.0232231	0.999824		Slfn1	2
uc033fqi.1	1.40242	3.97257	2.81589	0.0933353	0.999824		Gm867	7
uc009plc.1	1.40152	3.17908	3.76043	0.0524792	0.999824		4833427G06Rik	6
uc057boy.1	1.39831	3.86038	4.96197	0.0259107	0.999824		Cnbd2	10
uc009bbb.1	1.39665	2.08426	4.63668	0.0312955	0.999824		Ptprz1	30
uc009rfq.2	1.39375	2.48593	4.60354	0.0319059	0.999824		Cep63	15
uc033gmv.1	1.39307	1.65472	2.43249	0.118844	0.999824		Zbed3	1
uc011wws.1	1.39306	3.44957	2.96339	0.0851689	0.999824		Aim2	9
uc011zlx.2	1.39156	4.96042	2.87584	0.0899178	0.999824		Mcpt8	5
uc029tma.1	1.38707	1.81337	2.76346	0.0964394	0.999824		AK171952	1
uc007lta.2	1.3865	2.73657	3.70471	0.0542593	0.999824		2410004I01Rik	3
uc009can.1	1.38614	8.69491	3.04155	0.0811582	0.999824		Inmt	3
uc009fjv.1	1.38441	9.09475	5.78781	0.0161377	0.999824		Pglyrp1	3
uc007sfb.2	1.38401	3.00531	2.5599	0.109605	0.999824		Fam107a	5
uc009rlr.1	1.38122	2.43767	3.85226	0.0496791	0.999824		AK044848	3
uc008btb.1	1.38103	3.00057	3.61206	0.0573621	0.999824		Pim1	3
uc008sge.1	1.37445	4.23753	3.0774	0.0793872	0.999824		Orc3	3
uc033hms.1	1.37061	1.21657	1.13375	0.286977	0.999824		Zbtb26	1
uc029vqi.1	1.37051	2.99819	2.43134	0.118931	0.999824		BC092382	1
uc008ybi.2	1.36762	8.23153	3.56969	0.0588432	0.999824		Pf4	3
uc007dry.2	1.36461	2.36139	2.54131	0.110903	0.999824		Mndal	5
uc033hku.1	1.36186	1.19565	1.14574	0.284442	0.999824		Itprip	1
uc009kmc.1	1.35436	5.511	2.69941	0.100385	0.999824		Muc5b	49
uc009ije.2	1.3527	2.50239	4.82032	0.0281261	0.999824		Thrsp	2
uc029uth.1	1.34933	1.65335	2.21605	0.136582	0.999824		Gm13308	4
uc009jna.1	1.34801	2.88335	2.96463	0.0851042	0.999824		Vwa3a	34
uc012hdk.1	1.34597	4.8233	2.58981	0.107553	0.999824		GU332589	1
uc009oxc.2	1.34253	2.1647	2.29328	0.129935	0.999824		Olfr920	2
uc007lrx.2	1.3405	2.97655	2.66382	0.102654	0.999824		Itga2b	30
uc012bzr.1	1.33843	3.64673	3.72881	0.0534815	0.999824		Tspan18	10
uc007zsl.2	1.33144	2.02052	3.53831	0.0599664	0.999824		E330011O21Rik	5
uc008zai.2	1.32496	3.86116	2.5079	0.113277	0.999824		1500011B03Rik	2
uc033gzk.1	1.32464	3.99314	1.27799	0.258272	0.999824		Cggbp1	1
uc008har.1	1.32422	6.41907	4.08656	0.0432256	0.999824		Tmem252	2
uc009esx.3	1.3212	6.25418	3.29238	0.0696023	0.999824		Pthlh	4
uc007csg.2	1.31747	2.82603	2.40007	0.12133	0.999824		Kdm5b	26
uc009jsy.2	1.31712	2.43615	3.08942	0.0788029	0.999824		Fam57b	5
uc007tzu.1	1.31465	1.9692	2.22275	0.13599	0.999824		Tm9sf1	5
uc007qdp.2	1.31369	3.80149	4.18244	0.0408448	0.999824		Bmp6	7
uc007tzt.1	1.31101	5.18946	3.16025	0.0754514	0.999824		Tm9sf1	6
uc009hfj.1	1.31021	1.4212	1.45391	0.227902	0.999824		Peg12	1
uc009oqz.1	1.30837	4.10544	1.85039	0.173739	0.999824		Adamts15	8
uc007hpd.1	1.30771	5.64829	2.27419	0.131544	0.999824		Mettl7b	2
uc008zgu.2	1.3073	3.31836	1.91296	0.166634	0.999824		Tbx3	8
uc008hdx.1	1.30657	4.09223	4.54825	0.0329524	0.999824		Mlana	5
uc009sef.2	1.30398	1.61951	2.13476	0.143993	0.999824		Cyp8b1	1
uc007mkw.1	1.30117	4.02784	3.3107	0.0688303	0.999824		Foxj1	2
uc029ukw.1	1.29992	2.64704	1.45416	0.227861	0.999824		Ttc14	1
uc009tvg.2	1.29975	4.29857	4.62721	0.0314687	0.999824		Stard8	14
uc008kcw.2	1.29971	1.60511	1.73356	0.187957	0.999824		Wipf1	8
uc033jsw.1	1.29876	1.8031	2.21941	0.136285	0.999824		Armcx2	1
uc007cqk.1	1.28987	4.25507	4.52227	0.0334564	0.999824		Sox13	14
uc008rpo.2	1.28987	2.08667	3.01837	0.0823262	0.999824		Lmo4	2
uc009nfr.2	1.28848	3.81909	6.34841	0.0117486	0.999824		Slc7a6os	3
uc009rdd.1	1.2864	2.84366	4.70191	0.0301291	0.999824		Clstn2	18
uc033jcp.1	1.28622	5.10712	1.29157	0.255758	0.999824		Mapk1ip1	1
uc033iju.1	1.28101	2.11934	3.09318	0.0786209	0.999824		Tlr1	1
uc009rlo.1	1.27838	2.81977	3.0767	0.0794214	0.999824		Zmynd10	12
uc008giu.2	1.2745	1.6756	1.9955	0.157767	0.999824		Nrxn2	23
uc008yjp.1	1.27389	4.25152	2.85768	0.0909386	0.999824		Slc10a6	6
uc008ots.2	1.27265	5.05839	5.42805	0.0198158	0.999824		Tmem212	4
uc007nuh.1	1.26985	2.21662	2.20975	0.137141	0.999824		Timm9	6
uc009csp.1	1.26931	4.23377	1.86692	0.171828	0.999824		Anxa4	8
uc033fnx.1	1.26907	2.19863	4.58169	0.0323153	0.999824		Ly9	10
uc033hra.1	1.26822	5.44954	1.24959	0.26363	0.999824		Scand1	1
uc007twl.1	1.26444	6.97779	12.8866	0.000330939	0.286415		Psmb5	3
uc007erg.2	1.26301	5.75279	3.29558	0.0694665	0.999824		Arg1	8
uc007uau.1	1.26141	4.71542	7.41931	0.00645275	0.950474		Adcy4	26
uc057bxe.1	1.26126	2.96583	3.52673	0.0603869	0.999824		Hotairm1	3
uc007atk.1	1.26007	3.50027	4.75573	0.0292009	0.999824		AK040602	3
uc056zah.1	1.25876	1.93601	2.09937	0.14736	0.999824		AK087308	1
uc009mfb.2	1.25597	2.03993	2.77898	0.0955088	0.999824		Zfp961	2
uc008bwv.1	1.25593	2.48406	4.25204	0.0392032	0.999824		Rasal3	17
uc007sxk.2	1.25335	1.72781	2.13548	0.143925	0.999824		Dnah1	78
uc009hbo.2	1.25203	2.55498	3.85923	0.0494732	0.999824		Htatip2	3
uc008tvj.1	1.25095	2.49676	2.3243	0.127367	0.999824		Raver2	12
uc007fgn.2	1.24939	3.32246	3.25279	0.0713019	0.999824		Col13a1	41
uc007ysg.2	1.24935	1.83329	2.58868	0.10763	0.999824		Dgkg	25
uc007dhe.2	1.24816	3.71995	2.24601	0.133959	0.999824		Fmo3	9
uc007jor.2	1.24787	3.77201	6.76052	0.00931965	0.999824		Rangrf	5
uc056zpd.1	1.2463	1.21778	0.930742	0.33467	0.999824		AK047541	1
uc011ydk.1	1.24483	2.2877	2.4555	0.117114	0.999824		Gm11517	2
uc008dbi.2	1.24469	1.67918	2.10652	0.146673	0.999824		Dpp9	11
uc008wsi.2	1.24371	4.20253	1.37522	0.240918	0.999824		Crygn	4
uc007jtp.2	1.24147	3.91792	5.98008	0.0144684	0.999824		Dlg4	20
uc057cea.1	1.23919	4.47977	2.42241	0.11961	0.999824		Mthfsl	2
uc057bif.1	1.2364	1.88788	2.35173	0.125144	0.999824		AK076379	1
uc033jju.1	1.23623	1.34216	1.12685	0.288448	0.999824		Olfr920	1
uc009qzm.1	1.23602	3.73065	3.4956	0.0615321	0.999824		Mthfs	4
uc033jle.1	1.23436	1.30106	1.02957	0.31026	0.999824		Gcnt3	1
uc008plk.1	1.23266	3.3977	3.40799	0.0648816	0.999824		Mlf1	8
uc008ppd.2	1.23253	3.25734	7.47508	0.00625587	0.936991		Fgg	9
uc009kzm.2	1.23008	1.58213	1.80754	0.178804	0.999824		Myom2	37
uc008srf.1	1.22993	4.2452	7.82282	0.00515905	0.907645		Glipr2	5
uc008maj.1	1.22928	4.40982	8.89858	0.00285393	0.756806		Sord	9
uc009dig.2	1.22885	3.51863	1.49195	0.221914	0.999824		Vgll4	6
uc007dhy.2	1.22842	2.91104	3.41712	0.0645236	0.999824		Sell	9
uc008spg.3	1.22698	2.9179	2.5585	0.109703	0.999824		Unc13b	40
uc008evt.1	1.22306	6.05272	2.65812	0.103022	0.999824		Cdo1	5
uc007xbw.1	1.2214	1.46437	1.28056	0.257794	0.999824		Pnpla3	8
uc008vsh.3	1.221	1.88254	2.5331	0.111481	0.999824		Gm13251	7
uc056ygq.2	1.21316	2.76772	2.93861	0.0864851	0.999824		Ccdc162	21
uc007kad.1	1.21177	5.06704	1.76639	0.183829	0.999824		Tax1bp3	3
uc008gio.2	1.21082	2.73037	3.82101	0.0506137	0.999824		Pygm	20
uc007kgx.1	1.20995	2.53367	2.92734	0.087091	0.999824		Ankrd13b	16
uc033gsu.1	1.20819	1.77589	2.35906	0.124557	0.999824		Gpr18	1
uc008ikt.2	1.20792	1.56443	1.45165	0.228264	0.999824		Nsun6	11
uc009lpo.1	1.20473	3.17764	4.5197	0.0335068	0.999824		1700029J07Rik	7
uc007ult.2	1.20066	4.18296	3.12843	0.0769376	0.999824		Adam28	23
uc008vin.3	1.19975	1.64406	1.90441	0.167585	0.999824		Ephb2	16
uc009sfn.2	1.19075	5.53566	5.14708	0.0232854	0.999824		Tmem42	3
uc007xha.2	1.18553	3.95352	3.43217	0.063938	0.999824		Shank3	22
uc008sqq.2	1.18471	2.70647	2.96088	0.0853015	0.999824		Spag8	7
uc008uuc.1	1.17918	2.44027	2.77855	0.0955345	0.999824		Zmym1	4
uc012bhw.1	1.17868	4.99395	4.27347	0.0387118	0.999824		Atl3	13
uc012app.1	1.17665	3.60095	3.38378	0.0658408	0.999824		H2-K2	6
uc009dql.1	1.17161	2.46569	2.429	0.119109	0.999824		Clec4e	5
uc007fme.1	1.17145	2.83108	1.87935	0.170408	0.999824		Rtkn2	15
uc033hhd.1	1.17129	2.335	1.31924	0.250728	0.999824		Gm4951	1
uc033jql.1	1.16951	1.31994	0.96286	0.326467	0.999824		DXBay18	1
uc011xng.1	1.16916	1.94062	2.85904	0.0908617	0.999824		Gm5176	1
uc008ans.2	1.16499	1.9493	2.03218	0.153999	0.999824		Gm3448	4
uc009ktm.2	1.16485	3.7848	3.01823	0.0823331	0.999824		Map2k7	11
uc008tes.1	1.16198	4.08102	4.30449	0.0380119	0.999824		Rnf183	3
uc007uls.1	1.16178	3.7603	7.41445	0.0064702	0.950474		Adamdec1	14
uc009cjk.2	1.15927	2.28527	2.58093	0.108158	0.999824		Dnah6	77
uc008jrh.1	1.15671	4.20144	4.15803	0.0414376	0.999824		Fmnl2	27
uc009gak.2	1.15607	3.58756	1.8933	0.16883	0.999824		Eif3k	6
uc007jop.1	1.15602	4.82743	3.11295	0.077672	0.999824		Slc25a35	5
uc012dsq.1	1.15462	1.7442	1.31778	0.250992	0.999824		Fbxl13	21
uc007lnz.2	1.15414	6.72747	3.9608	0.0465716	0.999824		Ramp2	3
uc012elo.1	1.15321	4.85674	9.87494	0.00167545	0.566461		Gpnmb	11
uc008cjq.1	1.15268	2.75573	3.56194	0.0591188	0.999824		H2-T24	6
uc007ftt.1	1.15173	3.50324	3.05071	0.080702	0.999824		Vpreb3	2
uc007zlq.3	1.15028	1.65923	1.7546	0.185299	0.999824		Nxpe3	6
uc007sgc.1	1.1501	3.28446	2.39841	0.121459	0.999824		Sntn	4
uc008wiu.1	1.14739	3.02542	2.719	0.09916	0.999824		Cfap69	23
uc007mpf.2	1.14541	2.03653	2.10844	0.146489	0.999824		Cant1	3
uc008opl.2	1.14528	7.1877	3.63054	0.0567285	0.999824		Fabp4	4
uc007ncm.2	1.14525	3.39263	2.2234	0.135933	0.999824		2410004P03Rik	5
uc008lvi.2	1.14474	4.28269	3.22806	0.0723864	0.999824		Pla2g4f	20
uc029vns.1	1.14457	2.04034	2.68146	0.101522	0.999824		AB352792	1
uc009awc.1	1.14309	2.04536	2.97727	0.0844416	0.999824		Ppp1r9a	4
uc007ecv.1	1.14275	3.02133	3.58528	0.0582936	0.999824		AK017306	2
uc029vph.2	1.14146	1.78843	1.9268	0.165109	0.999824		Mir7035	1
uc008wnn.2	1.14067	3.1207	2.39915	0.121401	0.999824		Cd36	15
uc029wvi.1	1.13881	1.19562	0.783874	0.375959	0.999824		AK218851	1
uc009cxw.1	1.13807	5.10271	2.2345	0.13496	0.999824		Fbln2	18
uc009rvn.2	1.13673	4.97129	1.54374	0.214062	0.999824		Lrrfip2	15
uc007zeg.2	1.13367	2.43897	2.61088	0.106133	0.999824		Hgd	14
uc008gmw.2	1.13083	1.59008	1.51544	0.218312	0.999824		Gm2518	1
uc007zns.1	1.12804	4.43314	7.49101	0.00620078	0.936991		AK194005	1
uc007amb.1	1.12767	4.99523	8.1684	0.00426266	0.851269		Ogfrl1	7
uc007jlg.1	1.12759	1.75969	1.90701	0.167296	0.999824		Dnah9	69
uc007nsk.2	1.12685	4.81534	4.72738	0.0296861	0.999824		5830428M24Rik	5
uc009bep.2	1.12667	2.84455	2.64	0.104203	0.999824		Smkr-ps	2
uc033iug.1	1.12651	1.38258	1.00817	0.315341	0.999824		Zfp239	1
uc033ibh.1	1.12385	1.20087	0.758598	0.383767	0.999824		AI464131	1
uc033hhg.1	1.11665	3.05001	4.63885	0.031256	0.999824		Iigp1	1
uc009dog.2	1.11652	3.4726	3.96835	0.0463632	0.999824		Usp18	11
uc008cho.1	1.1162	5.00914	2.95031	0.0858612	0.999824		X57330	3
uc008vcj.1	1.11596	4.8154	3.69508	0.0545731	0.999824		Cd164l2	6
uc009pey.2	1.11552	2.13875	2.81833	0.0931934	0.999824		Cd3d	5
uc011zqf.1	1.11463	1.92984	2.00096	0.1572	0.999824		Dzip1	21
uc029tib.1	1.11109	2.48013	3.03086	0.0816945	0.999824		AK214463	1
uc011zbn.1	1.11016	1.57894	1.42238	0.233013	0.999824		Gm20554	1
uc007ztt.1	1.10967	4.36418	4.46142	0.0346687	0.999824		AK080982	1
uc007gro.1	1.10533	2.44021	1.83709	0.175293	0.999824		Sycp3	8
uc029ryv.1	1.10176	5.00983	0.877652	0.348846	0.999824		mKIAA0217	1
uc009frf.2	1.10171	2.27542	3.78791	0.0516242	0.999824		Atp1a3	23
uc029quv.1	1.10168	1.35875	0.931046	0.334591	0.999824		AK219268	1
uc007rck.1	1.10033	5.68394	5.83808	0.0156829	0.999824		Srd5a1	5
uc009ils.1	1.10021	8.21412	4.45286	0.0348428	0.999824		Rps3	4
uc007jad.2	1.09772	4.05619	5.47854	0.0192513	0.999824		2010001A14Rik	4
uc009cyx.2	1.09602	2.91256	2.31459	0.128165	0.999824		Prickle2	8
uc009plo.2	1.0942	6.56377	3.23483	0.0720879	0.999824		Fdx1	4
uc033iat.2	1.0942	4.42513	3.39738	0.0652999	0.999824		Fam92a	9
uc007ssd.2	1.09313	4.89135	7.0134	0.00809017	0.999824		Plac9b	4
uc008hmo.2	1.09307	1.40312	0.996887	0.318065	0.999824		Exosc1	2
uc007veh.1	1.09266	3.75565	11.0971	0.000864637	0.380649		Wdr70	4
uc057acs.1	1.09247	1.25866	0.747853	0.387157	0.999824		AK172662	1
uc008mtd.2	1.09212	5.8046	4.00777	0.045291	0.999824		Thbd	1
uc008cpo.1	1.09019	3.17551	4.27944	0.038576	0.999824		Rcan2	5
uc008cht.1	1.0898	3.07049	4.18515	0.0407797	0.999824		H2-Q10	7
uc007jsg.1	1.08968	3.04985	3.95199	0.0468161	0.999824		Acap1	22
uc007ixf.2	1.08807	3.52393	2.79146	0.0947676	0.999824		Pdlim4	7
uc007ssk.2	1.08745	4.9203	7.05828	0.00788998	0.999824		Plac9b	4
uc008xic.3	1.08246	6.3594	5.82967	0.0157581	0.999824		Cd38	8
uc012bob.1	1.08234	2.52711	2.2551	0.133175	0.999824		Eno4	14
uc012abu.1	1.08182	2.57095	2.51862	0.112509	0.999824		P2rx6	14
uc009bvt.1	1.08151	3.13288	2.59556	0.107163	0.999824		Gimap3	5
uc033gmw.1	1.0798	1.16256	0.805022	0.369596	0.999824		Gcnt4	1
uc009cxk.1	1.07861	4.02859	1.8184	0.177504	0.999824		Klf15	2
uc009nxt.2	1.07844	1.53784	1.299	0.254396	0.999824		2810004N23Rik	2
uc009rbg.1	1.0779	4.70422	2.71469	0.099428	0.999824		Pcolce2	9
uc009pbi.2	1.07578	3.08923	2.60232	0.106707	0.999824		Trim29	9
uc012dog.2	1.07508	2.88365	2.13229	0.144225	0.999824		Fhad1	32
uc007kpq.1	1.07483	6.14137	7.31266	0.00684703	0.96311		Wfdc17	3
uc007ydr.2	1.07387	3.52551	4.36784	0.0366234	0.999824		Ciita	20
uc008syl.2	1.07352	5.15277	3.58445	0.0583226	0.999824		Akap2	4
uc033idj.1	1.07205	2.28131	3.55378	0.0594101	0.999824		Pars2	1
uc033ied.1	1.07196	1.20188	0.689295	0.406404	0.999824		AA415398	1
uc009jus.1	1.07037	3.31052	1.89494	0.168646	0.999824		Zfp553	2
uc008ohp.2	1.06973	2.08044	2.89033	0.0891124	0.999824		Ppp1r3d	1
uc009aze.2	1.06919	3.07337	5.4149	0.0199656	0.999824		Tfec	7
uc009uvm.2	1.06832	4.63239	3.13803	0.0764862	0.999824		Figf	7
uc009dqg.2	1.06725	3.24251	4.30153	0.0380781	0.999824		Clec4d	6
uc007oca.2	1.06464	4.87889	2.54395	0.110717	0.999824		Synj2bp-cox16	6
uc057afe.1	1.06299	1.96903	1.83567	0.175459	0.999824		AK042725	1
uc007kdw.2	1.06219	4.12299	2.784	0.09521	0.999824		Tlcd2	5
uc007drz.2	1.0618	4.15736	4.23957	0.0394921	0.999824		Mndal	10
uc009kwt.2	1.05929	3.3024	7.86105	0.00505112	0.907645		F10	9
uc007kez.2	1.05901	4.42772	8.55191	0.00345159	0.778247		Fam101b	3
uc011zcx.1	1.05876	1.7095	1.19969	0.273383	0.999824		Pde8b	5
uc009cvd.2	1.05809	4.83654	1.55254	0.212761	0.999824		Gata2	6
uc012ayd.1	1.05782	3.27744	3.23818	0.0719407	0.999824		Ppm1b	6
uc012cgp.2	1.05735	4.77685	1.95586	0.161957	0.999824		Ccm2l	10
uc009csd.1	1.05734	4.9994	3.43607	0.0637871	0.999824		1600020E01Rik	4
uc007npv.2	1.05487	4.96622	3.43021	0.064014	0.999824		Clec14a	1
uc012aqu.2	1.05472	2.85934	2.40846	0.120681	0.999824		Sapcd1	4
uc007msj.2	1.05383	2.95675	4.30258	0.0380546	0.999824		0610009L18Rik	2
uc007orn.1	1.05354	2.16065	1.97295	0.160135	0.999824		Eml5	44
uc007ajs.2	1.053	3.01266	1.81474	0.17794	0.999824		Ube2w	7
uc009fuy.1	1.05234	8.50142	2.29722	0.129606	0.999824		Cyp2f2	10
uc009eex.2	1.05208	1.55563	1.2933	0.25544	0.999824		Gm15987	2
uc007oxf.2	1.04978	3.16255	2.29078	0.130145	0.999824		Serpina3m	5
uc007wgm.2	1.04945	8.69147	5.78845	0.0161318	0.999824		Ly6a	4
uc007ndn.1	1.04924	4.29638	7.26098	0.00704687	0.964837		Itgb1bp1	6
uc057cdz.1	1.0492	1.19748	0.661073	0.416181	0.999824		AK162765	1
uc008vkw.1	1.04881	4.96818	2.61819	0.105645	0.999824		Cda	4
uc007exu.2	1.04852	3.54433	4.51843	0.0335316	0.999824		Ppil6	8
uc007lyx.1	1.04794	5.85252	4.56314	0.0326671	0.999824		Icam2	4
uc009fnm.1	1.0474	2.00103	2.46453	0.116442	0.999824		Ceacam16	6
uc007ruc.2	1.04621	3.40718	1.02705	0.310853	0.999824		Kif2a	22
uc008dzl.2	1.046	2.51737	1.44482	0.229361	0.999824		Epc1	2
uc008eiv.1	1.04568	5.21109	2.02987	0.154233	0.999824		Lims2	10
uc007srw.2	1.0453	4.94796	5.9269	0.0149114	0.999824		Plac9b	4
uc009dkt.2	1.04429	4.62627	9.37245	0.00220271	0.685212		Cxcl12	4
uc029rrc.1	1.04416	2.37869	3.09691	0.0784408	0.999824		AB347871	1
uc008gsl.1	1.04401	4.06333	2.22701	0.135616	0.999824		Ms4a4d	7
uc008spp.1	1.04234	2.73836	1.90394	0.167637	0.999824		Fam166b	4
uc008xdg.2	1.04187	4.11461	3.14068	0.0763622	0.999824		Rgs12	17
uc056zqb.1	1.0416	2.74349	1.50904	0.219285	0.999824		Ccm2l	1
uc033fvd.1	1.04142	3.89015	2.15553	0.142057	0.999824		Ifi47	1
uc007xsy.1	1.04111	2.83733	3.19883	0.0736911	0.999824		AK138921	5
uc008kgc.3	1.04088	4.96057	2.85457	0.0911146	0.999824		Cwc22	21
uc009elx.1	1.03989	1.87337	1.88664	0.169581	0.999824		Atf7ip	5
uc008hpv.1	1.03963	5.37063	3.98885	0.0458024	0.999824		Ndufb8	5
uc007xfm.1	1.03901	5.69246	4.18556	0.0407697	0.999824		Mapk12	11
uc007koe.2	1.03655	1.59157	1.3136	0.251744	0.999824		Slfn10-ps	5
uc008baw.1	1.03595	3.04085	2.67951	0.101647	0.999824		Tekt4	6
uc012fna.1	1.03557	3.74593	2.95918	0.0853913	0.999824		AB347565	1
uc009kja.2	1.03551	4.71007	2.59017	0.107529	0.999824		Ifitm1	3
uc007mal.1	1.0355	3.86154	5.10375	0.0238742	0.999824		Pitpnc1	10
uc007mjb.2	1.03479	3.4905	2.41747	0.119989	0.999824		Smim5	4
uc007fhi.1	1.0336	6.9794	5.3804	0.0203642	0.999824		Srgn	3
uc008aaj.2	1.03216	4.20355	3.2452	0.071633	0.999824		Ripply3	4
uc008ofm.2	1.03084	2.57527	1.61579	0.20368	0.999824		Gm14391	5
uc012bqw.1	1.02999	3.68624	3.05972	0.0802553	0.999824		Itga8	31
uc057bol.1	1.02944	2.966	1.73348	0.187967	0.999824		Il1b	4
uc007cfc.1	1.02859	4.05613	1.63714	0.200718	0.999824		Slco4c1	13
uc008ayn.1	1.02739	4.10692	2.06932	0.150288	0.999824		Igfals	2
uc007xfp.2	1.02651	4.66893	8.43463	0.00368141	0.80078		Mapk11	12
uc009qpx.2	1.02629	3.25279	3.09724	0.0784252	0.999824		Mns1	10
uc007cyj.1	1.02602	2.03401	1.78384	0.181678	0.999824		Hmcn1	107
uc008rqw.2	1.02533	2.20144	1.98255	0.159122	0.999824		Wdr63	23
uc009jwb.2	1.02458	2.24305	2.1392	0.143576	0.999824		Phkg2	3
uc007giq.2	1.02449	3.67846	3.36398	0.0666368	0.999824		Tle2	19
uc009ald.1	1.02431	2.4701	2.25447	0.133229	0.999824		Rsph10b	6
uc008tti.2	1.02357	3.56724	2.99837	0.0833481	0.999824		Cyp2j6	9
uc008mkr.1	1.02271	4.47473	4.11592	0.0424813	0.999824		Hspa12b	13
uc007wad.1	1.02225	2.84337	3.75424	0.0526738	0.999824		Tmem71	10
uc057bjk.1	1.02208	4.79413	2.49326	0.114334	0.999824		H2-Q7	3
uc009jdz.1	1.02169	3.14974	1.82822	0.176338	0.999824		BC051019	6
uc008ztm.1	1.02119	1.44297	0.980803	0.322001	0.999824		Phkg1	10
uc009kgj.2	1.02111	3.96354	4.41466	0.0356315	0.999824		Adam8	24
uc007ubi.1	1.02042	4.98994	1.0892	0.296649	0.999824		Mcpt1	5
uc007xgl.2	1.01712	3.65791	3.45729	0.0629734	0.999824		Tymp	11
uc007znv.2	1.01707	5.41413	12.2	0.000477899	0.319565		St3gal6	12
uc007myj.1	1.01666	4.66865	2.3466	0.125557	0.999824		Fkbp1b	4
uc008bsi.1	1.01587	2.9348	3.12455	0.0771213	0.999824		Rab44	8
uc012hlo.1	1.01547	7.25478	2.10954	0.146383	0.999824		Mir1906-1	1
uc008xws.1	1.01461	1.9538	1.90775	0.167213	0.999824		AK046304	1
uc033hod.1	1.01369	2.62866	1.1478	0.284011	0.999824		C1qtnf4	1
uc033hgc.1	1.01298	2.80612	2.51963	0.112437	0.999824		Prob1	1
uc012aaa.1	1.01278	3.32841	4.38061	0.0363501	0.999824		Itgb7	15
uc008nzf.1	1.01272	7.77902	3.38183	0.0659189	0.999824		Zfos1	5
uc007jhn.1	1.01212	7.50396	1.56642	0.210728	0.999824		Mfap4	6
uc012cgh.2	1.01194	3.07263	2.4976	0.11402	0.999824		6820408C15Rik	12
uc008gwu.2	1.00986	2.50421	3.14758	0.0760395	0.999824		Gna14	7
uc008qhz.2	1.00985	2.35885	1.97326	0.160102	0.999824		Pip5k1a	2
uc007kzs.2	1.00803	2.13323	1.1295	0.287881	0.999824		Ppp1r9b	9
uc009rnz.1	1.00727	4.59683	3.51265	0.0609019	0.999824		Ip6k1	11
uc033hqf.1	1.00721	1.92498	1.19078	0.275173	0.999824		Fastkd5	1
uc008evp.2	1.00676	1.9273	2.11562	0.145803	0.999824		Ticam2	3
uc033jkz.1	1.00669	1.21141	0.605796	0.436375	0.999824		C2cd4b	1
uc007bye.1	1.00663	3.40657	3.70182	0.054353	0.999824		Ugt1a6a	3
uc007ddi.1	1.00622	4.36525	5.15588	0.0231677	0.999824		2810025M15Rik	3
uc007azd.2	1.00578	1.65469	1.40188	0.236408	0.999824		Osgepl1	5
uc007xaf.2	1.00566	4.12646	2.02316	0.154917	0.999824		A4galt	3
uc007oua.1	1.00428	5.2706	2.12489	0.144923	0.999824		AK047676	1
uc007ntm.2	1.00319	5.68482	5.34055	0.0208349	0.999824		Pygl	20
uc007zqk.2	1.00261	2.58632	3.94132	0.0471138	0.999824		Vgll3	4
uc007yzt.2	1.00102	2.53472	2.60214	0.10672	0.999824		Iqcg	11
uc009ovc.1	1.00087	4.89319	4.15496	0.0415129	0.999824		Nrgn	4
uc008cli.2	1.00081	2.81948	2.20835	0.137266	0.999824		Trim15	7
uc057ave.1	1.0008	2.85426	3.41211	0.0647197	0.999824		Panct2	4
uc033iiu.1	1.00071	2.84351	1.76455	0.184058	0.999824		Mir7036b	1
uc008vck.1	1.00057	4.61323	1.59414	0.206736	0.999824		Map3k6	29
uc009jqx.2	1.00031	3.00097	2.1012	0.147184	0.999824		Lat	12
uc007mfq.1	1.00004	2.56624	2.41967	0.11982	0.999824		Kif19a	20
DOWN-regulated in KPCic (n = 290)				no-significant by	FDR > 0.05
uc008gfb.1	-4.69589	2.57524	7.25204	0.00708206	0.964837		Fam89b	2
uc008xqa.2	-4.02995	3.03064	7.38393	0.00658093	0.950474		Atp8a1	37
uc008vgf.2	-3.6728	2.65149	6.33843	0.011815	0.999824		Srrm1	17
uc008lyk.1	-3.57476	1.88209	6.2841	0.0121826	0.999824		Ppip5k1	6
uc007xug.1	-3.48273	6.10183	8.5785	0.00340156	0.778247		Krt79	9
uc008ivv.2	-3.36565	3.07779	11.7609	0.000604874	0.349444		Agpat2	5
uc033fqy.2	-3.30314	4.52062	5.06175	0.0244595	0.999824		Stk11	8
uc008qbw.2	-3.2933	2.38007	8.05412	0.00454002	0.86558		Crtc2	4
uc056zwd.1	-3.27713	2.85996	5.73663	0.0166147	0.999824		AK085097	1
uc007vtz.2	-3.08555	3.00266	5.45047	0.0195631	0.999824		Mtss1	14
uc009ftp.1	-3.0601	2.51053	5.80591	0.0159724	0.999824		B9d2	3
uc008aee.2	-2.94975	2.66739	5.90515	0.0150967	0.999824		Pisd-ps2	3
uc007kxr.2	-2.88083	3.09018	7.61733	0.00578101	0.927651		Mbtd1	15
uc008wxg.1	-2.85967	2.52111	7.88545	0.00498341	0.905748		Gtf3c2	21
uc033gre.1	-2.63424	1.37387	4.46136	0.0346699	0.999824		Gjb2	1
uc008wdv.2	-2.63121	4.24546	5.92513	0.0149264	0.999824		Nadk	10
uc008cfl.1	-2.59811	6.08645	6.46128	0.011025	0.999824		Ly6g6c	2
uc033ial.1	-2.59651	1.43129	4.54309	0.0330519	0.999824		Fam110b	1
uc012ebt.1	-2.5624	3.27548	7.38958	0.00656026	0.950474		Myo1h	31
uc007uwa.1	-2.4167	2.48468	9.19367	0.00242854	0.695223		Lmo7	11
uc033gft.1	-2.37997	1.81914	3.8953	0.0484212	0.999824		Zbtb42	1
uc008cdo.2	-2.37964	6.95493	7.05403	0.00790873	0.999824		Cyp21a1	10
uc033itc.1	-2.36942	1.33415	3.50594	0.061149	0.999824		Nat8f4	1
uc011ysp.1	-2.3177	5.91181	3.85043	0.0497333	0.999824		Rian	26
uc009ukb.2	-2.2855	3.23238	8.61893	0.00332686	0.778247		Serpina7	5
uc008xem.1	-2.22167	4.63002	3.35703	0.0669185	0.999824		Psapl1	1
uc033iuf.1	-2.21152	7.92781	11.8774	0.000568202	0.340416		8430408G22Rik	1
uc009gyc.2	-2.2082	2.13578	6.23548	0.0125216	0.999824		Kcnj11	1
uc007ncn.2	-2.19136	2.10406	9.38323	0.0021898	0.685212		Kcnf1	1
uc009cui.1	-2.18564	2.17725	5.10847	0.0238093	0.999824		Hmces	4
uc008rnd.2	-2.17225	4.49114	6.84571	0.00888545	0.999824		Adh7	9
uc009awk.1	-2.15724	5.15895	6.62993	0.0100279	0.999824		Pdk4	11
uc009dda.2	-2.14946	2.96284	4.16965	0.0411542	0.999824		Crbn	11
uc007yks.2	-2.14079	4.74334	4.20517	0.0403009	0.999824		Serpind1	5
uc008elt.1	-2.13691	6.99425	8.74329	0.00310744	0.778247		Egr1	2
uc007cyg.2	-2.10827	4.25654	7.11603	0.00763976	0.988646		Prg4	13
uc008ngn.2	-2.09142	1.8346	3.55764	0.059272	0.999824		Bcl2l1	2
uc007ftj.1	-2.08611	4.83464	11.5507	0.000677223	0.376656		Derl3	7
uc008ijj.2	-2.08563	3.79926	3.18936	0.0741189	0.999824		Ankrd16	3
uc033itr.1	-2.08035	1.45297	3.28635	0.0698582	0.999824		Lrrn1	1
uc009hbf.1	-2.07401	3.45591	11.0861	0.00086976	0.380649		AK035625	3
uc033ink.1	-2.0591	1.2519	2.57561	0.108522	0.999824		Elfn1	1
uc008mln.2	-2.03013	2.932	5.80443	0.0159858	0.999824		Smox	8
uc008yam.2	-2.02429	5.13331	6.59016	0.0102544	0.999824		Gc	13
uc008zsd.1	-1.97242	2.83101	11.4671	0.000708382	0.376656		Glt1d1	12
uc033jab.1	-1.97101	3.06431	2.67174	0.102144	0.999824		Klhl25	1
uc007ygm.2	-1.95452	5.59697	13.165	0.000285233	0.286415		Pdxdc1	24
uc033htt.1	-1.90839	1.3475	2.44079	0.118217	0.999824		P2ry12	1
uc033fjk.1	-1.89936	1.26112	2.15687	0.141933	0.999824		Cxcr2	1
uc029tss.1	-1.89321	2.6432	2.01044	0.15622	0.999824		AK208069	1
uc008qvv.1	-1.88147	6.22161	7.27463	0.00699354	0.964837		Chia1	11
uc008uuv.1	-1.87863	3.20913	4.43077	0.0352965	0.999824		Gjb5	2
uc007bsd.1	-1.85165	4.87946	5.79387	0.0160821	0.999824		Tm4sf20	4
uc033hes.1	-1.85123	1.58534	3.06407	0.0800411	0.999824		Mir6977	1
uc008pnf.2	-1.84299	1.77797	4.28059	0.0385499	0.999824		Golim4	15
uc008kbh.2	-1.84271	1.85302	4.43891	0.0351286	0.999824		Pdk1	5
uc007oha.2	-1.8375	7.58457	8.65158	0.00326778	0.778247		Fos	4
uc033hpj.1	-1.83687	1.27977	2.05122	0.152085	0.999824		Zfp770	1
uc033hue.1	-1.83368	1.92582	1.28628	0.256734	0.999824		Trim59	1
uc009jlu.2	-1.81857	2.04537	3.60429	0.0576307	0.999824		Eri2	9
uc033jtc.1	-1.81236	1.89305	2.82209	0.0929754	0.999824		Gprasp2	1
uc009abn.2	-1.80777	8.21409	3.76945	0.0521969	0.999824		Serpine1	9
uc008vjv.1	-1.80085	2.60726	5.21865	0.0223458	0.999824		Ece1	15
uc009qfr.2	-1.79312	7.22967	14.3273	0.000153623	0.212509		Tpm1	10
uc007fhl.1	-1.74023	1.98383	4.81189	0.028264	0.999824		Kif1bp	6
uc033hzq.1	-1.73492	3.80781	5.61198	0.0178381	0.999824		Pla2g12a	5
uc057bzc.1	-1.73393	1.69777	3.91929	0.0477352	0.999824		AK029357	1
uc009alq.1	-1.71971	7.43335	11.1248	0.000851803	0.380649		Baiap2l1	14
uc033jpu.1	-1.71962	1.41476	2.27952	0.131092	0.999824		Ccdc160	1
uc056yoh.1	-1.71172	3.11918	9.17219	0.00245721	0.695223		AK053029	1
uc033jku.1	-1.71148	2.04341	2.2749	0.131484	0.999824		Islr	1
uc007ece.1	-1.68104	5.2885	7.19059	0.0073287	0.979049		Atf3	4
uc008nhl.1	-1.65862	1.73687	2.58016	0.108211	0.999824		Pofut1	3
uc057biz.1	-1.64302	5.58528	3.47081	0.0624607	0.999824		Spaca6	10
uc029sok.1	-1.63704	3.1317	3.81968	0.0506539	0.999824		AK218069	1
uc008jck.1	-1.62892	1.64761	3.21551	0.0729434	0.999824		Crat	8
uc007qgm.1	-1.60824	3.25632	8.78528	0.0030367	0.778247		AK146979	3
uc009cek.1	-1.59041	3.59421	5.38108	0.0203562	0.999824		Prdm5	15
uc007iij.1	-1.5819	2.31186	3.41783	0.0644958	0.999824		Stc2	3
uc009fnp.2	-1.58078	1.95721	4.33476	0.0373418	0.999824		Pvr	3
uc007rvo.3	-1.58063	2.78437	6.33184	0.0118589	0.999824		Rab3c	5
uc009ofm.2	-1.56606	2.6722	4.9578	0.0259733	0.999824		4931406C07Rik	8
uc033jdi.1	-1.56603	4.76762	9.26323	0.002338	0.687627		Syt8	9
uc009dre.1	-1.56063	3.07441	4.69329	0.0302806	0.999824		C1s2	11
uc033ieq.1	-1.55693	1.67644	2.21048	0.137076	0.999824		Gjb4	1
uc033ieo.1	-1.55536	2.24233	1.51296	0.218689	0.999824		Gja4	1
uc009qym.2	-1.55421	2.63629	1.08442	0.297711	0.999824		Snx14	25
uc033gel.1	-1.54606	1.78741	1.90154	0.167906	0.999824		Gm16381	1
uc011xmd.1	-1.53928	4.38818	7.76573	0.00532468	0.916298		Socs2	3
uc012bcs.1	-1.53671	1.82861	2.54032	0.110973	0.999824		Mospd4	1
uc009dxx.2	-1.53375	2.18675	3.76942	0.0521977	0.999824		DQ714074	1
uc008pyq.1	-1.53223	4.25055	12.9361	0.000322299	0.286415		Efna3	5
uc007uvx.2	-1.52862	6.84683	8.0508	0.00454836	0.86558		Lmo7	31
uc033gqg.1	-1.52702	1.45572	2.04198	0.15301	0.999824		Rnase6	1
uc033jbt.1	-1.50163	1.26973	1.38446	0.239342	0.999824		Ascl3	1
uc033jsc.1	-1.50084	1.30891	1.4705	0.225267	0.999824		Gm6377	1
uc033inh.1	-1.49785	1.42947	1.86033	0.172587	0.999824		Gper1	1
uc029vzh.1	-1.49775	2.16866	3.20916	0.0732271	0.999824		DQ718626	1
uc007vtl.1	-1.49057	2.29735	4.19669	0.040503	0.999824		Klhl38	4
uc009drb.1	-1.48986	6.60571	7.58082	0.00589925	0.927651		C1s1	12
uc008ust.2	-1.48049	3.64045	2.13431	0.144035	0.999824		Sh3d21	16
uc033gvo.1	-1.4798	1.63148	2.57985	0.108232	0.999824		Fam109b	1
uc009jsq.1	-1.46609	6.8658	1.35127	0.245056	0.999824		Ypel3	5
uc033hrx.1	-1.46288	6.07597	3.20158	0.0735671	0.999824		Dnajc5	6
uc009lnp.2	-1.46286	7.07308	2.01271	0.155987	0.999824		Fgl1	8
uc012gep.1	-1.46228	5.30096	2.34925	0.125343	0.999824		Atp13a1	22
uc007wok.2	-1.46047	3.2618	6.29732	0.012092	0.999824		Foxred2	9
uc007rhh.1	-1.45321	1.86794	2.91753	0.0876222	0.999824		Arrdc3	2
uc007ljz.2	-1.45155	2.59805	4.12091	0.0423563	0.999824		Krtap17-1	1
uc007dgw.1	-1.45012	1.49451	1.98266	0.159111	0.999824		Fmo4	7
uc007crj.2	-1.44616	5.66686	12.3425	0.000442768	0.319565		Adora1	2
uc033iar.2	-1.43996	3.6983	3.75503	0.0526488	0.999824		Fam92a	8
uc008sqd.2	-1.4397	4.16431	5.18987	0.0227189	0.999824		Tpm2	9
uc008ate.1	-1.43873	3.77965	5.31243	0.0211738	0.999824		9530082P21Rik	5
uc008ofi.3	-1.43225	4.75746	16.2398	5.58105e-05	0.0938383		Edn3	5
uc012eey.1	-1.42752	2.42968	4.60891	0.0318062	0.999824		Zan	88
uc012hpp.1	-1.42426	2.95314	2.63938	0.104244	0.999824		Col4a6	45
uc007xsv.2	-1.41256	5.52405	9.08388	0.00257872	0.695223		Nr4a1	7
uc009mni.2	-1.40793	2.72986	2.99213	0.08367	0.999824		Dand5	2
uc033gdj.1	-1.40214	1.47585	1.64481	0.199666	0.999824		Lrrn3	1
uc008oer.2	-1.4005	3.41989	3.749	0.0528392	0.999824		Gnas	5
uc007dtq.2	-1.39846	3.85341	7.03681	0.00798513	0.999824		Opn3	4
uc008qpr.2	-1.39596	3.96087	1.9672	0.160745	0.999824		Hmgcs2	10
uc033jcc.1	-1.39466	1.26773	1.19398	0.274527	0.999824		AI467606	1
uc007kfi.2	-1.39271	2.08839	1.75392	0.185384	0.999824		Gemin4	2
uc033jeh.1	-1.38848	1.31023	1.27938	0.258013	0.999824		Lig4	1
uc057bfh.1	-1.3817	3.14053	3.96759	0.0463841	0.999824		AK030443	1
uc009fir.2	-1.37903	5.12207	8.11048	0.00440101	0.858912		Hif3a	15
uc007puq.3	-1.36425	7.13059	9.4734	0.00208472	0.67445		Hist1h1c	1
uc011yjd.1	-1.3636	2.25186	1.95352	0.162208	0.999824		Gcgr	9
uc007xel.2	-1.36134	1.54128	1.54266	0.214222	0.999824		Brd1	8
uc012clx.1	-1.36074	1.77798	2.89565	0.0888191	0.999824		Lama5	40
uc007pub.3	-1.35936	2.20527	2.80168	0.0941655	0.999824		Hist1h1d	1
uc011zsk.2	-1.35665	2.29002	1.89634	0.168488	0.999824		Rims2	27
uc033hgj.1	-1.35574	2.7453	7.67917	0.00558619	0.927651		Taf7	1
uc012hee.1	-1.34699	2.13604	4.58432	0.0322659	0.999824		Usp27x	1
uc012hrb.1	-1.34427	2.3407	2.51813	0.112544	0.999824		Yy2	1
uc009rpo.1	-1.33742	3.3813	2.60758	0.106354	0.999824		Klhdc8b	11
uc008pfk.1	-1.3343	3.49025	3.55889	0.0592272	0.999824		Supt20	15
uc012cqm.1	-1.32984	3.31522	3.29936	0.0693068	0.999824		Arl14	1
uc007cxv.2	-1.32741	3.7758	3.2139	0.0730154	0.999824		Ptgs2	10
uc007qcm.3	-1.31922	7.89186	2.31836	0.127855	0.999824		Nrn1	3
uc057bcp.1	-1.30881	3.96985	2.25049	0.133572	0.999824		abParts	1182
uc012awn.1	-1.30861	4.68452	5.21259	0.0224239	0.999824		Tgif1	2
uc007jhe.2	-1.30601	4.95465	9.30225	0.00228873	0.687627		Aldh3a1	11
uc007loc.2	-1.30298	4.19954	3.02326	0.0820785	0.999824		Vps25	6
uc012fgj.1	-1.29897	2.4907	2.81064	0.0936408	0.999824		Hipk4	4
uc008lyv.1	-1.29661	3.98226	2.75225	0.0971178	0.999824		Ckmt1	9
uc008pdt.2	-1.2961	1.82825	2.78616	0.0950816	0.999824		Elf2	7
uc057age.1	-1.29541	6.23238	7.56111	0.00596412	0.927651		Apoe	3
uc029upj.1	-1.29335	4.41182	1.43083	0.231629	0.999824		Wls	13
uc008ree.2	-1.29047	8.65383	4.36397	0.0367067	0.999824		F3	6
uc008ngm.2	-1.29026	1.75157	1.80789	0.178762	0.999824		Bcl2l1	3
uc007oaq.2	-1.28833	6.22496	1.76302	0.184249	0.999824		Actn1	21
uc008ybr.1	-1.28458	4.94045	3.09461	0.0785518	0.999824		AK019057	2
uc012esg.1	-1.28304	5.58666	2.19406	0.138544	0.999824		Slc2a3	9
uc011zbg.1	-1.28295	1.76008	2.44577	0.117842	0.999824		F630042J09Rik	4
uc033haf.1	-1.28231	2.04811	1.8623	0.17236	0.999824		Kcnj15	1
uc029tmi.1	-1.27989	1.87351	1.7949	0.18033	0.999824		AK083567	1
uc012faz.1	-1.27933	3.62827	6.17934	0.012925	0.999824		Mir330	1
uc033gxh.1	-1.27561	1.47189	1.30374	0.253531	0.999824		Vasn	1
uc009dhi.2	-1.27025	4.4425	2.8235	0.0928938	0.999824		Tatdn2	8
uc007mdw.2	-1.2602	3.71397	3.52044	0.0606163	0.999824		Kcnj2	2
uc009uut.1	-1.25903	8.5976	6.83304	0.0089487	0.999824		S100g	3
uc007svv.3	-1.24819	7.6011	2.06658	0.150558	0.999824		Itih4	23
uc007zjz.2	-1.2429	2.41839	3.31283	0.068741	0.999824		Dzip3	31
uc033hys.1	-1.24131	1.18586	0.945999	0.33074	0.999824		Fam46c	1
uc056zsl.1	-1.2393	2.75309	4.54811	0.0329551	0.999824		Mir6377	1
uc009lfp.2	-1.2392	3.40492	4.0959	0.0429873	0.999824		Htra4	9
uc008cep.1	-1.2364	6.5198	2.35978	0.1245	0.999824		Hspa1a	1
uc033jom.1	-1.23551	1.64867	1.98513	0.158852	0.999824		Gpr34	1
uc009kqn.2	-1.23532	6.60916	12.9035	0.000327962	0.286415		Ano1	26
uc009guz.1	-1.22964	1.72146	2.20635	0.137444	0.999824		Kcna7	2
uc009fps.1	-1.22933	6.64776	3.09049	0.0787511	0.999824		Cadm4	9
uc012ead.1	-1.22667	3.27139	4.39685	0.0360055	0.999824		Zfp951	5
uc009evn.1	-1.2253	4.81682	4.13399	0.0420303	0.999824		Tmc4	14
uc008dlr.2	-1.22091	2.16728	3.64216	0.0563339	0.999824		Tgif1	3
uc008jzs.2	-1.22043	2.40495	2.08093	0.149149	0.999824		Gorasp2	3
uc008brq.1	-1.21816	3.79563	6.60106	0.0101918	0.999824		Brpf3	10
uc007nqy.1	-1.21661	3.63694	2.96649	0.0850064	0.999824		Prpf39	11
uc009fyh.1	-1.21573	3.38279	8.72486	0.003139	0.778247		Supt5	22
uc009llc.2	-1.2127	3.03859	2.48063	0.115256	0.999824		Cldn23	1
uc007zob.1	-1.20707	1.96022	2.84051	0.0919152	0.999824		Gpr15	1
uc033heq.1	-1.20625	1.36646	1.09142	0.296157	0.999824		Tnfaip8l1	1
uc009lqa.1	-1.2056	2.6943	3.02319	0.0820817	0.999824		Slc25a4	3
uc009jun.2	-1.20455	4.59454	0.863243	0.352833	0.999824		Cd2bp2	6
uc008eye.1	-1.20316	1.72956	2.15672	0.141948	0.999824		Zfp608	2
uc007bno.1	-1.20225	4.85525	12.4266	0.000423253	0.319565		Slc23a3	12
uc012aro.1	-1.20124	4.93729	2.43937	0.118324	0.999824		Dpcr1	3
uc012amj.2	-1.20046	3.84689	2.25449	0.133227	0.999824		E4f1	13
uc008eqk.1	-1.19948	2.94402	5.10439	0.0238653	0.999824		AK149307	1
uc008rgg.2	-1.19927	1.92681	2.30504	0.128955	0.999824		Camk2d	15
uc033hjg.1	-1.19629	1.31455	0.974954	0.323448	0.999824		Fen1	1
uc009gsa.1	-1.19204	1.93829	1.39505	0.237555	0.999824		Cpt1c	5
uc029ssj.1	-1.19043	2.14158	2.53295	0.111492	0.999824		AK181773	1
uc033ivn.1	-1.18515	1.35441	1.0334	0.309362	0.999824		Apold1	1
uc008yce.2	-1.18447	1.70148	1.66587	0.196812	0.999824		Cdkl2	14
uc007jeu.1	-1.18397	1.86602	2.38536	0.122476	0.999824		Mprip	1
uc008ijc.1	-1.18186	2.87753	1.34433	0.246271	0.999824		Fbxo18	21
uc007bly.2	-1.18081	6.34447	5.21181	0.022434	0.999824		Slc11a1	15
uc012fpg.1	-1.17096	4.82275	4.55554	0.0328124	0.999824		Usp35	10
uc007ywe.2	-1.16898	2.19988	2.21005	0.137114	0.999824		Opa1	17
uc012akd.1	-1.16514	3.30915	4.13194	0.0420811	0.999824		Airn	3
uc012fyd.2	-1.16352	3.89826	6.60215	0.0101856	0.999824		Tpcn2	23
uc008qjb.1	-1.15381	4.93569	1.93751	0.163939	0.999824		Fam63a	3
uc009dxu.2	-1.15149	1.91059	2.57486	0.108574	0.999824		DQ718420	1
uc008ijz.1	-1.14791	3.63879	3.09298	0.0786307	0.999824		Cubn	67
uc057apb.1	-1.14625	1.35044	0.960642	0.327025	0.999824		Herc1	1
uc009jey.1	-1.14125	4.71142	10.5771	0.00114498	0.440981		Wee1	11
uc008eue.1	-1.14074	4.02017	2.42305	0.119562	0.999824		Stk32a	13
uc029rnj.1	-1.13968	1.57096	1.49665	0.221187	0.999824		Scpep1os	5
uc008jhp.1	-1.13747	2.08935	1.31813	0.250927	0.999824		Angptl2	2
uc033hzo.1	-1.13743	2.66885	1.29268	0.255554	0.999824		Tifa	1
uc007neu.1	-1.1371	3.55362	3.37097	0.0663546	0.999824		Mboat2	13
uc007bbw.3	-1.13312	4.16802	2.1821	0.139624	0.999824		Ppil3	7
uc012ghe.1	-1.1306	3.24298	2.7313	0.0983989	0.999824		Mir27a	1
uc033gzj.1	-1.12811	1.69339	1.04126	0.307528	0.999824		Stx19	1
uc008rel.1	-1.12798	2.16045	2.88343	0.0894952	0.999824		Abca4	50
uc056zbm.1	-1.12514	1.39983	1.01948	0.312643	0.999824		AK053810	1
uc009joo.3	-1.12274	2.89734	3.90147	0.0482438	0.999824		Plk1	11
uc008lft.1	-1.12164	2.04893	1.73019	0.188387	0.999824		C230071H18Rik	1
uc009lpl.1	-1.12156	4.92058	5.64496	0.0175057	0.999824		Pdlim3	7
uc007ujr.1	-1.12149	5.72049	7.12972	0.00758164	0.988646		Scara3	6
uc007vjg.2	-1.11931	4.60839	1.93955	0.163718	0.999824		Fam134b	7
uc033gez.1	-1.11927	2.96542	1.96695	0.160771	0.999824		Moap1	1
uc008alb.2	-1.11845	2.71883	1.92351	0.16547	0.999824		Airn	3
uc007dcc.2	-1.11794	5.4039	6.45856	0.0110419	0.999824		Tor1aip2	5
uc007xei.2	-1.11754	2.20313	3.46477	0.0626894	0.999824		Brd1	9
uc008xru.1	-1.11527	2.54337	1.73128	0.188247	0.999824		Nipal1	2
uc007xjn.1	-1.11512	2.46255	1.6885	0.193798	0.999824		Tmem117	8
uc009ljp.1	-1.1147	2.66706	2.2338	0.135021	0.999824		Nrg1	13
uc007iqg.2	-1.11308	1.31752	0.852909	0.355731	0.999824		Olfr1392	1
uc007vad.1	-1.11092	3.90703	2.90759	0.0881635	0.999824		Slc15a1	23
uc033jez.1	-1.11028	2.91658	2.95405	0.0856628	0.999824		Ppp1r3b	1
uc008wow.1	-1.10685	4.07074	6.59616	0.0102199	0.999824		Napepld	5
uc057awn.1	-1.10677	1.31781	0.844335	0.35816	0.999824		AK148626	1
uc007rok.1	-1.10388	2.71979	1.48913	0.222352	0.999824		Arhgef28	29
uc008eyc.2	-1.10147	4.62875	6.21914	0.0126377	0.999824		Zfp608	10
uc009fka.2	-1.1005	3.96103	9.26888	0.00233081	0.687627		Mypop	3
uc008fzk.2	-1.08958	5.69467	2.27808	0.131214	0.999824		Clcf1	4
uc008yjl.1	-1.08071	4.90173	7.65541	0.00566025	0.927651		Ptpn13	48
uc057bzj.1	-1.08067	6.98362	4.77296	0.02891	0.999824		AK158286	1
uc033jcf.1	-1.07865	3.01546	2.38512	0.122495	0.999824		Zfp553	1
uc057buu.1	-1.07819	1.83176	1.98758	0.158594	0.999824		AK033818	1
uc008lrq.2	-1.07779	7.76069	2.64515	0.103866	0.999824		Thbs1	22
uc057cel.1	-1.07345	1.22455	0.68578	0.407604	0.999824		AK090393	1
uc007syt.1	-1.0722	3.8894	4.58249	0.0323003	0.999824		Ogdhl	24
uc008qgv.1	-1.07151	2.22889	3.34889	0.0672503	0.999824		AK039813	2
uc007fqt.2	-1.07136	6.16768	2.66755	0.102414	0.999824		Susd2	15
uc007phs.2	-1.07122	2.94604	5.00347	0.0252966	0.999824		D430020J02Rik	2
uc009nmq.1	-1.07049	5.0512	3.21144	0.073125	0.999824		Zfp1	5
uc009dxw.1	-1.06958	2.22938	2.19617	0.138354	0.999824		DQ693943	1
uc009fib.1	-1.06896	7.243	6.42996	0.0112211	0.999824		Slc1a5	9
uc008cia.1	-1.06661	3.55953	4.65075	0.03104	0.999824		Cdsn	2
uc033gdf.1	-1.06436	3.61624	0.90017	0.342736	0.999824		Arl4a	1
uc007eel.1	-1.06196	1.38907	0.897568	0.343435	0.999824		Camk1g	13
uc033ifq.1	-1.05946	1.38994	0.890901	0.345233	0.999824		Cnr2	1
uc029rzi.1	-1.05914	1.96323	2.33677	0.126351	0.999824		JA187517	1
uc009ozq.1	-1.05857	1.7161	1.46441	0.22623	0.999824		Gramd1b	20
uc029wdh.2	-1.05771	2.81168	1.06515	0.302044	0.999824		Zfp579	1
uc009mwl.1	-1.05664	2.11766	2.87018	0.0902347	0.999824		Cpne2	3
uc009ucg.1	-1.05292	4.88413	3.61776	0.0571657	0.999824		Itm2a	6
uc009fcl.1	-1.05239	3.68963	3.77851	0.0519148	0.999824		Zfp772	5
uc029szx.1	-1.05119	2.11499	1.39765	0.237118	0.999824		AB344486	1
uc009noy.2	-1.04684	3.07067	4.55719	0.0327807	0.999824		DQ563521	1
uc012enh.2	-1.04673	5.75898	4.62942	0.0314282	0.999824		Atoh8	4
uc033gjn.1	-1.04591	1.40344	0.901006	0.342512	0.999824		Zfp322a	1
uc008dtr.2	-1.04429	1.88717	2.08384	0.148865	0.999824		Prepl	6
uc011zfx.2	-1.03793	5.02072	3.11259	0.0776895	0.999824		Fhit	10
uc009keq.1	-1.03748	4.63506	4.37089	0.0365579	0.999824		Mgmt	5
uc012eiu.1	-1.03571	4.03866	1.47203	0.225025	0.999824		Snd1	17
uc009cei.1	-1.03538	5.76865	2.30677	0.128811	0.999824		Ndnf	4
uc008yae.1	-1.03408	3.16769	2.1754	0.140233	0.999824		Mob1b	4
uc008uqn.1	-1.02948	3.62398	1.04996	0.305517	0.999824		Rragc	7
uc012aqk.1	-1.0292	3.70037	5.0903	0.02406	0.999824		Tnxb	33
uc009usc.1	-1.02701	1.5178	1.10385	0.293423	0.999824		Mbtps2	5
uc029wqz.1	-1.02699	3.21868	5.20496	0.0225225	0.999824		6820431F20Rik	6
uc008jzd.2	-1.02538	2.54895	1.6069	0.204928	0.999824		Myo3b	35
uc012cok.1	-1.02476	1.60794	1.30848	0.25267	0.999824		4930429B21Rik	1
uc007biq.2	-1.02314	1.31444	0.722166	0.395434	0.999824		Kansl1l	2
uc008xrj.2	-1.02279	1.98375	1.4338	0.231145	0.999824		Corin	22
uc008jpz.1	-1.02198	4.40598	6.02199	0.0141287	0.999824		Lypd6b	10
uc007dgv.1	-1.02188	5.04906	8.73652	0.003119	0.778247		Fmo4	9
uc008bvr.1	-1.01893	6.45051	8.01163	0.00464779	0.874217		Sik1	14
uc009nhs.1	-1.01742	1.91394	2.05797	0.151412	0.999824		Nob1	4
uc007kgs.1	-1.01052	2.5885	1.95508	0.16204	0.999824		Coro6	10
uc008eoe.1	-1.01008	2.6032	1.71607	0.1902	0.999824		E230025N22Rik	13
uc008yki.2	-1.00716	10.2987	6.14606	0.0131705	0.999824		Spp1	7
uc033izk.1	-1.00575	5.77049	1.56241	0.211313	0.999824		Fut2	3
uc008bct.2	-1.00572	2.10794	1.15477	0.282553	0.999824		Pigq	2
uc033hce.1	-1.00541	1.99575	2.14405	0.143123	0.999824		Mir6968	1
uc009gek.2	-1.00536	1.73265	1.48254	0.223378	0.999824		Aplp1	17
uc033fzg.1	-1.00529	3.03697	0.844768	0.358037	0.999824		Tob1	1
uc007zyw.2	-1.00472	5.47509	4.31499	0.037778	0.999824		Kcne2	2
uc007ppe.2	-1.00367	4.85083	2.58495	0.107884	0.999824		Epdr1	3
uc009gjg.2	-1.00127	4.16319	2.02732	0.154493	0.999824		Kctd15	7
uc029qnm.1	-1.00036	1.8149	0.998538	0.317665	0.999824		Rims1	15
no-significant by logFC and FDR			(logFC < 1.0 and FDR > 0.05)
uc029wnt.1	0.998978	1.2577	0.629279	0.42762	0.999824		AK212155	1
uc007mww.2	0.99834	5.38883	2.39818	0.121477	0.999824		Dtnb	21
uc033joa.1	0.998339	1.8893	1.8079	0.178761	0.999824		Cxcr6	1
uc008ibw.1	0.998161	1.80983	1.74277	0.186788	0.999824		Nanos1	1
uc008tzk.1	0.996873	3.12699	2.51098	0.113056	0.999824		Ldlrad1	5
uc007sxe.1	0.99604	3.99419	4.62309	0.0315444	0.999824		Sema3g	16
uc012bcd.1	0.994294	5.06401	2.94839	0.0859631	0.999824		Arap3	32
uc009nui.2	0.993882	4.81363	2.09717	0.147572	0.999824		Dpep1	11
uc007qfl.3	0.993764	4.34634	3.06664	0.0799145	0.999824		Edn1	5
uc008fch.3	0.993588	4.80772	4.27167	0.0387528	0.999824		Bvht	3
uc008dcn.2	0.993381	5.80059	2.11724	0.145648	0.999824		Rpl36	4
uc008wqv.2	0.991808	3.13187	5.50032	0.0190129	0.999824		Fam126a	11
uc008ugs.1	0.991645	2.69314	1.71931	0.189783	0.999824		C530005A16Rik	3
uc029thh.1	0.990109	2.2126	0.805566	0.369434	0.999824		AK211100	1
uc007pav.2	0.989424	10.8374	1.66054	0.19753	0.999824		Meg3	5
uc008mdz.2	0.988742	1.67796	1.39928	0.236844	0.999824		Gabpb1	6
uc007wgw.1	0.988416	7.81536	4.24603	0.0393421	0.999824		Gpihbp1	4
uc009ewh.2	0.987617	2.02784	2.32066	0.127666	0.999824		Pira2	9
uc007ncs.2	0.98609	7.57062	4.36336	0.0367198	0.999824		Atp6v1c2	15
uc011zta.1	0.98536	5.87843	2.66009	0.102895	0.999824		Fam83a	4
uc029rpz.1	0.985073	2.8692	0.820301	0.365092	0.999824		AK218698	1
uc009bbe.2	0.984898	2.60388	1.95301	0.162263	0.999824		Cadps2	28
uc009pjc.1	0.984425	3.0349	2.93536	0.0866591	0.999824		Ttc12	22
uc007ocv.1	0.983516	1.31983	0.681839	0.408954	0.999824		Sipa1l1	22
uc008wiy.3	0.983419	1.97037	2.08967	0.148298	0.999824		Steap2	6
uc009see.2	0.982941	3.8389	2.51502	0.112766	0.999824		Ackr2	4
uc011yfq.1	0.98278	3.41614	2.23734	0.134712	0.999824		BC030867	11
uc008xkl.1	0.981985	6.24055	3.64486	0.0562426	0.999824		Sod3	2
uc008nwn.1	0.980226	6.6358	5.10611	0.0238418	0.999824		Pltp	16
uc007box.2	0.980158	4.6722	4.66334	0.0308131	0.999824		Des	9
uc007dwo.1	0.977658	1.57611	1.11201	0.291645	0.999824		Lin9	4
uc007gbk.2	0.975832	4.16701	5.74876	0.0165003	0.999824		Gpx4	7
uc008uui.2	0.975757	2.98955	2.38639	0.122396	0.999824		Zmym6	15
uc009nuh.2	0.974511	3.23854	1.02633	0.311022	0.999824		Sult5a1	7
uc008ztp.2	0.974089	2.74936	2.17798	0.139998	0.999824		Nupr1l	3
uc057bhn.1	0.973177	1.21372	0.568024	0.451045	0.999824		AK085498	1
uc007rde.2	0.973089	3.92889	2.4772	0.115508	0.999824		Irx2	5
uc007dei.2	0.972597	4.76514	2.02304	0.154929	0.999824		Rabgap1l	4
uc009fhu.1	0.972176	5.16472	5.45757	0.0194837	0.999824		Tmem160	3
uc007pdn.2	0.972066	6.09709	1.26931	0.259895	0.999824		Ckb	8
uc009oso.1	0.971656	3.32925	2.80522	0.0939582	0.999824		4930581F22Rik	6
uc056ymy.1	0.971298	1.29247	0.63563	0.425298	0.999824		AK046895	1
uc033fra.1	0.971098	2.01791	2.16743	0.140962	0.999824		TRNA_Asn	1
uc008has.1	0.970801	2.5446	3.281	0.0700862	0.999824		Pgm5	11
uc008dqh.1	0.970033	1.2649	0.603829	0.437121	0.999824		Atl2	2
uc009bgn.2	0.969827	4.25805	6.86585	0.00878584	0.999824		Plxna4os1	2
uc008qvc.2	0.967768	2.81471	3.94644	0.0469707	0.999824		Fam212b	2
uc008ybg.2	0.967328	5.0213	2.6113	0.106105	0.999824		Cxcl5	4
uc033glo.1	0.966184	1.16211	0.624461	0.429394	0.999824		S1pr3	1
uc009ras.1	0.963789	3.29277	2.76722	0.0962128	0.999824		Plscr4	9
uc007vgs.1	0.962729	2.38037	1.54469	0.213921	0.999824		4930556M19Rik	7
uc009bzo.2	0.962574	2.82661	3.38455	0.0658103	0.999824		Chn2	13
uc033grj.1	0.960505	1.24217	0.571148	0.449803	0.999824		Arl11	1
uc009awd.2	0.959949	3.45705	2.29028	0.130187	0.999824		Pon1	9
uc012api.1	0.959006	3.69532	3.31264	0.0687489	0.999824		Myo1f	28
uc012fkn.2	0.958959	1.36112	0.71961	0.396272	0.999824		Sec1	1
uc029svi.1	0.957563	3.61894	0.986714	0.320547	0.999824		AB352974	1
uc007kpo.1	0.957189	2.24392	2.80777	0.0938087	0.999824		AK137525	1
uc008wiw.3	0.956797	1.97908	2.00603	0.156674	0.999824		Steap2	6
uc008dng.2	0.956188	5.52614	4.39251	0.0360971	0.999824		Lbh	3
uc029xky.1	0.953428	2.55363	2.00339	0.156948	0.999824		DQ703715	1
uc007jjl.1	0.953348	6.22037	3.95014	0.0468676	0.999824		2410006H16Rik	3
uc007tht.1	0.953338	4.89806	5.15929	0.0231224	0.999824		Gch1	6
uc009apy.1	0.952756	5.68434	2.35616	0.124789	0.999824		Hsph1	18
uc009tnc.2	0.952731	3.34534	3.22752	0.0724105	0.999824		Arhgap4	22
uc033ijx.1	0.951856	1.3678	0.717694	0.396901	0.999824		Rhoh	1
uc008juq.2	0.95103	1.85248	1.4531	0.228031	0.999824		Rbms1	10
uc007dsg.2	0.949616	3.18342	2.15705	0.141916	0.999824		Ifi203	10
uc057byu.1	0.946385	2.66499	2.16907	0.140811	0.999824		AK168778	1
uc007phn.1	0.944532	2.53187	0.90394	0.341727	0.999824		Esyt2	25
uc008uok.3	0.944499	4.89781	5.51628	0.0188402	0.999824		Cap1	13
uc007jhz.1	0.944487	5.46261	4.09003	0.0431368	0.999824		Grap	5
uc007dhz.2	0.943638	2.62191	3.37642	0.0661357	0.999824		Selp	16
uc007gyf.1	0.943634	4.50706	7.57836	0.00590731	0.927651		Rassf9	2
uc009efl.2	0.942471	2.67242	3.6592	0.0557606	0.999824		Clec12a	6
uc009quk.2	0.942257	1.77703	1.5061	0.219735	0.999824		Mb21d1	5
uc009pdx.1	0.942153	2.00741	1.96036	0.161475	0.999824		Cxcr5	2
uc007gcx.2	0.941882	1.94705	1.50133	0.220467	0.999824		Plk5	15
uc057ccm.1	0.940543	1.22261	0.531355	0.466038	0.999824		AK040413	1
uc009ewk.3	0.939292	2.04123	2.14254	0.143265	0.999824		Pira1	10
uc009ewl.3	0.938819	2.04138	2.15394	0.142205	0.999824		Pira2	10
uc007xnu.2	0.938397	2.00506	1.55587	0.21227	0.999824		Wnt10b	5
uc009cdb.1	0.937569	4.05743	8.10796	0.00440713	0.858912		Abcg2	16
uc011yuh.1	0.937142	4.02	1.13796	0.286084	0.999824		Mir409	1
uc007qvs.1	0.936696	2.42384	2.27885	0.131149	0.999824		4930486L24Rik	8
uc007muu.1	0.936586	2.13421	1.6779	0.195203	0.999824		Ccdc57	6
uc007mrn.3	0.935641	2.0093	1.6291	0.201828	0.999824		Aatk	13
uc007jbe.3	0.934838	4.39499	8.28229	0.00400336	0.819726		Sh3bp5l	7
uc007qpt.2	0.934589	2.24946	2.72786	0.0986115	0.999824		Hk3	19
uc007nij.1	0.933868	3.48745	1.66793	0.196536	0.999824		Cdhr3	20
uc009edy.1	0.931502	2.45114	2.34636	0.125576	0.999824		DQ687171	1
uc008iic.1	0.931111	2.22819	1.96326	0.161166	0.999824		Prkcq	18
uc012cdr.1	0.930481	4.67471	2.24964	0.133645	0.999824		Gm14005	2
uc008uiz.2	0.930019	2.98309	1.62163	0.202865	0.999824		Ccdc24	3
uc029rxs.1	0.928766	4.1479	1.90684	0.167315	0.999824		Serpina3g	6
uc012cuu.1	0.927391	1.73151	1.35967	0.243595	0.999824		Cd101	9
uc012dzn.1	0.92646	5.37805	4.38192	0.036322	0.999824		Mir703	1
uc007xjb.1	0.926083	3.25869	1.8044	0.179181	0.999824		Prickle1	8
uc007ogu.2	0.925614	5.43524	3.87334	0.0490587	0.999824		Acyp1	3
uc008gom.1	0.924717	13.193	3.25705	0.0711168	0.999824		Scgb1a1	3
uc009ovd.2	0.923716	4.39488	4.90019	0.0268538	0.999824		Spa17	5
uc029rtz.1	0.923694	2.85483	2.72112	0.0990285	0.999824		Plekhd1os	2
uc056ync.1	0.9226	1.20687	0.509755	0.475245	0.999824		AK162785	1
uc007qqc.1	0.922157	1.55896	0.978101	0.322668	0.999824		Fgfr4	1
uc008qrf.1	0.921764	3.33683	1.61313	0.204053	0.999824		Cd2	5
uc011xrb.1	0.920378	4.10685	1.28159	0.257603	0.999824		Nipsnap1	11
uc007sfd.1	0.919687	5.0436	1.61702	0.203508	0.999824		Oit1	10
uc033grf.1	0.919176	3.46701	2.62073	0.105476	0.999824		Gjb6	3
uc008nnw.2	0.918945	5.66571	8.30824	0.00394656	0.818455		Myl9	4
uc008bwx.2	0.918828	1.18302	0.512608	0.474012	0.999824		A530088E08Rik	1
uc012cst.1	0.91738	5.3116	1.63553	0.20094	0.999824		Rps27	4
uc008vbv.1	0.917343	3.05451	4.1376	0.0419406	0.999824		Themis2	6
uc007gih.2	0.916665	2.63505	1.93877	0.163802	0.999824		S1pr4	1
uc008lwr.1	0.916206	2.97629	1.73712	0.187504	0.999824		AK029170	13
uc008ivt.2	0.916003	6.26714	3.98034	0.0460342	0.999824		Agpat2	6
uc007dsm.2	0.915688	3.1945	2.75467	0.0969709	0.999824		Ifi205	7
uc008iyf.1	0.915556	3.998	1.75284	0.18552	0.999824		1700007K13Rik	3
uc008rpt.2	0.915355	6.14283	2.7771	0.095621	0.999824		Sh3glb1	10
uc029tne.1	0.912507	2.86623	1.46906	0.225494	0.999824		Mir143hg	5
uc007jkq.2	0.912015	4.78221	2.78864	0.0949349	0.999824		2810001G20Rik	2
uc008wyd.1	0.909833	2.10807	2.13854	0.143638	0.999824		Fndc4	7
uc007uiv.1	0.909446	2.56837	1.51346	0.218611	0.999824		Ints9	14
uc007vfo.2	0.909229	2.5184	2.20658	0.137423	0.999824		Il7r	8
uc007aez.2	0.908879	3.30623	3.07109	0.0796959	0.999824		Sox17	5
uc029wlz.1	0.90734	6.57341	2.59869	0.106952	0.999824		AB347501	1
uc009ols.2	0.906823	3.03416	3.33854	0.0676748	0.999824		AB124611	8
uc011wrk.1	0.906674	4.50251	2.0856	0.148694	0.999824		Pigr	11
uc007dne.1	0.906647	4.33401	2.4967	0.114085	0.999824		Pcp4l1	4
uc008axs.2	0.906019	5.91908	4.58642	0.0322262	0.999824		Noxo1	9
uc009sfi.1	0.905595	2.64388	3.65294	0.0559705	0.999824		Zfp105	4
uc057cdd.1	0.904624	2.25768	1.57337	0.209718	0.999824		AK157006	1
uc057bcw.1	0.904543	1.55	0.941307	0.331942	0.999824		Hist1h2br	1
uc008ejv.2	0.904222	7.01654	1.53929	0.214723	0.999824		Epb41l4aos	3
uc011zys.1	0.904148	2.12532	1.03026	0.310097	0.999824		Ccdc184	1
uc008kii.3	0.903113	6.05676	3.30485	0.0690755	0.999824		Calcrl	16
uc007jwg.2	0.902612	2.74715	1.50014	0.22065	0.999824		Inca1	8
uc008veo.1	0.902484	4.94373	5.67194	0.0172384	0.999824		Grrp1	2
uc007zrt.1	0.902119	2.68818	3.42384	0.0642615	0.999824		Samsn1	10
uc012hcc.1	0.901611	4.56078	3.49975	0.061378	0.999824		Cnot10	20
uc011ytv.1	0.901601	3.70899	1.88573	0.169684	0.999824		Mirg	15
uc008ppf.2	0.90134	3.41307	1.89655	0.168465	0.999824		Fga	5
uc007mud.1	0.901203	4.71074	0.61674	0.432261	0.999824		Stra13	6
uc007wul.2	0.900222	2.31687	1.95937	0.161581	0.999824		Nptxr	5
uc011ybf.1	0.900069	3.58511	5.11141	0.023769	0.999824		AI662270	4
uc009uge.2	0.898593	2.84701	3.29655	0.0694258	0.999824		Btk	19
uc009cvv.1	0.898406	1.27427	0.52405	0.469119	0.999824		AK087743	1
uc008mdr.2	0.898351	7.69753	2.75374	0.0970274	0.999824		Hdc	12
uc009mwz.2	0.898027	5.6031	3.0543	0.0805236	0.999824		Ccl17	3
uc008euz.1	0.896887	2.56218	2.24525	0.134025	0.999824		Mcc	19
uc011yob.1	0.894939	3.87844	4.42115	0.0354961	0.999824		Ppp1r36	11
uc007exl.2	0.894657	2.93119	2.98701	0.0839349	0.999824		Zbtb24	2
uc008ztz.1	0.894459	4.36648	1.99227	0.158104	0.999824		AK212710	1
uc011yah.1	0.894301	3.40499	2.43152	0.118918	0.999824		Snord42b	1
uc008rwu.2	0.894195	3.21446	2.44418	0.117962	0.999824		Chchd7	9
uc029tsv.1	0.893758	1.79709	1.39306	0.237889	0.999824		Mirt1	2
uc007wps.2	0.89355	1.77842	1.36397	0.24285	0.999824		Cyth4	10
uc029ruc.1	0.893111	1.99537	0.478206	0.489236	0.999824		AK186759	1
uc007jsu.2	0.893047	4.50113	0.381278	0.53692	0.999824		Eif5a	7
uc007kle.2	0.893047	1.29221	0.5363	0.46397	0.999824		Crlf3	2
uc007nmj.1	0.892934	2.78463	3.30197	0.0691968	0.999824		Prkd1	19
uc007ufu.1	0.892843	3.84231	5.65829	0.0173731	0.999824		Arl11	2
uc009ail.2	0.892418	1.31566	0.568545	0.450838	0.999824		Sdk1	45
uc007zfv.1	0.891546	4.43951	1.86796	0.171709	0.999824		Gap43	3
uc009ndc.2	0.891451	7.40707	2.62324	0.105309	0.999824		Tppp3	4
uc008izr.2	0.891442	1.97783	1.146	0.284389	0.999824		Med27	5
uc008umc.2	0.891378	2.05509	1.41133	0.234836	0.999824		Ccdc30	15
uc007xru.2	0.891289	6.71617	5.57664	0.0182016	0.999824		Smagp	4
uc007fjq.3	0.890873	3.06342	1.57849	0.208979	0.999824		AK156477	1
uc008dlq.2	0.88999	6.63726	1.91489	0.166422	0.999824		Tgif1	3
uc009ids.1	0.889864	2.65975	2.70273	0.100177	0.999824		Il16	19
uc008fpl.2	0.889327	2.71965	2.22551	0.135748	0.999824		Cfap53	9
uc009nog.1	0.888846	5.3093	2.70889	0.0997901	0.999824		Dynlrb2	4
uc007stl.1	0.888692	2.67223	3.71604	0.0538919	0.999824		Il17rd	13
uc009kty.1	0.888641	1.81535	1.27962	0.25797	0.999824		AK030646	1
uc033flb.1	0.888372	1.4779	0.804686	0.369696	0.999824		Tmem81	1
uc011zoj.1	0.888084	3.00542	1.64548	0.199575	0.999824		Rcbtb2	16
uc008utf.1	0.886875	3.37721	1.53524	0.215327	0.999824		Tekt2	10
uc011zvu.1	0.886659	4.70134	8.46596	0.00361855	0.80078		Cyth4	13
uc008anb.2	0.885665	2.79307	1.60318	0.205454	0.999824		Thbs2	22
uc011xrk.3	0.885613	3.64757	1.57737	0.20914	0.999824		Ramp3	4
uc008acr.1	0.885111	1.73223	1.19782	0.273759	0.999824		Lca5l	11
uc007uwx.3	0.883104	3.82432	2.5929	0.107344	0.999824		Ednrb	8
uc009qsq.1	0.883006	3.94488	3.90642	0.0481021	0.999824		Lysmd2	3
uc009bvp.1	0.882708	4.01711	6.41055	0.0113444	0.999824		Gimap1	3
uc009net.1	0.882665	4.09372	0.677978	0.410284	0.999824		Dpep3	10
uc007ela.2	0.882329	4.08554	3.60867	0.0574791	0.999824		Adat2	6
uc033gax.1	0.88134	1.45117	0.744484	0.388228	0.999824		TRNA_Arg	1
uc009qva.1	0.880413	1.49849	0.823377	0.364195	0.999824		Senp6	5
uc008dsk.1	0.880102	2.12006	1.54865	0.213335	0.999824		Haao	10
uc009ezp.2	0.879887	3.12736	1.40504	0.235881	0.999824		Zfp580	2
uc009jvb.2	0.878807	3.29467	3.56176	0.0591249	0.999824		Itgal	31
uc029unf.1	0.878409	2.91387	0.901629	0.342345	0.999824		AK217252	1
uc008ngg.1	0.877886	5.43372	4.47667	0.0343607	0.999824		Cox4i2	5
uc007bxj.2	0.877581	1.38416	0.630404	0.427207	0.999824		Atg16l1	4
uc009eft.2	0.876051	3.44866	1.58302	0.208326	0.999824		Clec1a	6
uc008twj.2	0.875823	4.43704	5.04919	0.0246375	0.999824		Pde4b	15
uc007wss.1	0.875783	2.32682	1.61116	0.204329	0.999824		1700088E04Rik	7
uc008zmz.1	0.875677	2.32734	1.85645	0.173035	0.999824		Morn3	5
uc008czd.2	0.875616	1.82916	1.20678	0.271971	0.999824		Satb1	11
uc011zml.1	0.875363	2.8262	3.0206	0.0822131	0.999824		Phf11b	9
uc007iob.2	0.875257	2.33856	2.09943	0.147354	0.999824		Cyfip2	31
uc009exw.1	0.87522	3.50567	1.9388	0.163799	0.999824		Dnaaf3	12
uc007jnq.1	0.875164	1.52466	0.825051	0.363708	0.999824		Pik3r6	9
uc007hev.1	0.874978	2.56638	2.2334	0.135057	0.999824		AK163103	3
uc009plj.1	0.874623	1.54413	0.888302	0.345938	0.999824		Arhgap20	15
uc033jng.1	0.873901	12.123	1.33336	0.248208	0.999824		Mir6236	1
uc008rpx.2	0.873823	4.23493	1.32453	0.24978	0.999824		Clca3a1	14
uc009hhf.1	0.872919	2.34516	2.36902	0.123765	0.999824		Lrrk1	3
uc009rvk.2	0.872773	2.77246	3.5536	0.0594165	0.999824		Ccrl2	2
uc029sug.1	0.871592	8.15139	1.51412	0.218511	0.999824		AK155692	1
uc007kmp.1	0.870889	3.22223	2.45061	0.117479	0.999824		Ccl2	3
uc008cvb.1	0.870749	1.91878	1.41958	0.233473	0.999824		Guca1b	4
uc009otj.3	0.870467	2.66505	2.86831	0.0903395	0.999824		Pate2	11
uc009fmv.3	0.869489	9.77577	1.83489	0.175551	0.999824		Apoc1	3
uc008xga.1	0.868912	3.62652	3.03146	0.0816645	0.999824		Nsg1	5
uc009uco.1	0.868594	2.94973	1.14096	0.28545	0.999824		2810403D21Rik	5
uc008ouf.1	0.868339	5.78038	1.97575	0.159839	0.999824		Rpl22l1	4
uc008qoo.2	0.868107	4.28636	7.69443	0.00553914	0.927651		Gja5	3
uc009ivw.1	0.867616	4.55092	4.85415	0.0275796	0.999824		Trim12a	8
uc007kog.1	0.867483	5.27165	5.40314	0.0201005	0.999824		Slfn2	2
uc009bpx.2	0.866702	3.40833	2.51274	0.112929	0.999824		KJ542623	7
uc007jfu.1	0.866389	3.56769	1.68984	0.193622	0.999824		Lrrc48	14
uc008oof.1	0.863611	3.17479	4.06813	0.0436998	0.999824		Pkia	3
uc009agz.2	0.862164	2.17985	2.06438	0.150776	0.999824		Ints1	7
uc009pwt.2	0.861879	4.04063	2.52315	0.112186	0.999824		Stoml1	8
uc007xme.1	0.861268	3.2373	0.669963	0.413065	0.999824		Zfp641	6
uc007war.2	0.86055	3.57553	4.4008	0.035922	0.999824		Sla	7
uc009nbe.2	0.859899	1.81405	1.31944	0.250692	0.999824		Ces2c	12
uc057bya.1	0.858479	3.49564	2.22691	0.135625	0.999824		AK054507	1
uc009odj.1	0.858149	2.61705	2.04745	0.152461	0.999824		Cep126	11
uc009ucp.1	0.857271	2.56611	1.21358	0.270624	0.999824		2810403D21Rik	4
uc009kgn.2	0.857047	1.71813	1.06074	0.303046	0.999824		Tubgcp2	15
uc029utz.1	0.857006	1.67366	1.05792	0.303689	0.999824		Gm12504	1
uc009bna.1	0.856453	2.46285	2.84544	0.0916337	0.999824		Clec5a	7
uc008kjn.2	0.855679	6.04384	2.04568	0.152639	0.999824		Slc43a3	13
uc008szc.2	0.855607	3.09547	1.85834	0.172816	0.999824		Lpar1	4
uc009ghy.2	0.855598	4.55389	1.21963	0.269433	0.999824		Fxyd1	7
uc029slh.1	0.855454	4.91887	2.45098	0.117452	0.999824		AK086749	5
uc009let.1	0.854772	5.59333	1.30066	0.254093	0.999824		Golga7	5
uc033jjo.1	0.8546	1.7501	1.02792	0.310647	0.999824		Pigyl	1
uc011ygo.1	0.854538	9.03699	3.14906	0.0759709	0.999824		Mir3064	1
uc008rtd.2	0.854181	3.51792	4.21734	0.0400127	0.999824		Nexn	13
uc008ypr.2	0.853272	4.99132	2.71058	0.0996848	0.999824		Gtpbp6	10
uc007wwn.1	0.85318	1.70525	1.08822	0.296866	0.999824		Xpnpep3	4
uc056yzv.1	0.852851	3.76129	2.23621	0.134811	0.999824		Lncppara	2
uc008eum.2	0.852336	7.62381	2.30957	0.12858	0.999824		Scgb3a2	2
uc009ntl.2	0.851583	3.02053	2.65377	0.103305	0.999824		Cbfa2t3	12
uc009jts.1	0.851382	2.14481	1.24114	0.265251	0.999824		AK086010	3
uc029vpg.2	0.851109	4.27151	2.37497	0.123294	0.999824		Rasa4	20
uc009dip.1	0.851104	2.21509	1.52	0.21762	0.999824		Timp4	5
uc007yhd.2	0.850834	3.10113	1.50066	0.22057	0.999824		Myh11	42
uc012dmj.1	0.850345	3.49759	4.90634	0.0267582	0.999824		Fgr	13
uc007tzc.1	0.849522	2.60653	1.63146	0.201502	0.999824		Fitm1	2
uc008uhh.1	0.849469	3.86843	3.7241	0.0536327	0.999824		Ccdc163	10
uc029xgd.1	0.84888	2.99498	2.48468	0.11496	0.999824		Qars	9
uc009nof.1	0.848693	2.6594	2.44568	0.117849	0.999824		Maf	1
uc033flm.1	0.847856	1.24616	0.451265	0.501735	0.999824		Mir1231	1
uc008xie.1	0.846639	5.15548	1.38343	0.239517	0.999824		Prom1	25
uc007irn.2	0.84631	2.99107	3.21976	0.0727544	0.999824		Rnf130	8
uc009mfq.2	0.844985	6.09894	3.91924	0.0477364	0.999824		Klf2	3
uc007zsp.2	0.844314	6.27743	2.20324	0.137721	0.999824		Btg3	5
uc009lcv.2	0.84221	4.00301	2.50189	0.11371	0.999824		Thsd1	5
uc009int.2	0.841875	2.3179	2.18238	0.139598	0.999824		Relt	11
uc007ibl.2	0.841454	1.73107	1.11928	0.290073	0.999824		Sec61g	4
uc007ltu.1	0.841089	4.09716	4.72394	0.0297455	0.999824		Fmnl1	27
uc008tmf.3	0.841086	5.42814	4.80846	0.0283203	0.999824		Acer2	6
uc008oop.1	0.840835	4.77632	3.94223	0.0470882	0.999824		Hey1	5
uc012btx.1	0.840131	6.29694	6.20195	0.012761	0.999824		Eng	14
uc009bav.1	0.84003	2.91164	1.56111	0.211503	0.999824		Cped1	22
uc007por.1	0.839751	1.77478	1.19105	0.275117	0.999824		Tcrg-C1	6
uc007jfp.1	0.839737	1.28918	0.476859	0.489848	0.999824		Tom1l2	4
uc007gux.2	0.839298	3.6066	2.504	0.113558	0.999824		Ntn4	10
uc008ufc.1	0.838153	6.53783	1.26432	0.260834	0.999824		Cyp4b1	12
uc008nso.1	0.837183	2.57736	1.79839	0.179907	0.999824		Tox2	9
uc012ddh.1	0.836926	2.81941	2.44931	0.117576	0.999824		Reck	22
uc008kas.1	0.836829	5.93664	2.03995	0.153214	0.999824		Metap1d	10
uc012abv.1	0.836803	2.6459	1.86919	0.171568	0.999824		Ccdc74a	8
uc007kmt.2	0.836762	3.6127	2.42769	0.119209	0.999824		Ccl8	3
uc009nrn.2	0.836269	5.17039	2.39612	0.121636	0.999824		Foxf1	2
uc007ldl.1	0.835182	2.93059	3.65865	0.0557787	0.999824		Lrrc46	8
uc008fzm.3	0.834885	5.89169	4.98228	0.0256082	0.999824		Pold4	4
uc008syo.1	0.834066	3.58516	3.39703	0.065314	0.999824		D630039A03Rik	2
uc029rmq.1	0.833973	1.35032	0.527272	0.467756	0.999824		AK206368	1
uc033hbc.1	0.833759	1.33123	0.511334	0.474562	0.999824		Fpr2	1
uc033ipl.1	0.833222	1.66076	0.981653	0.321791	0.999824		AF012151	1
uc007fpz.1	0.832715	2.54403	1.16155	0.281143	0.999824		Rab36	10
uc008iph.4	0.832415	1.33835	0.513637	0.473569	0.999824		Ehmt1	26
uc008oxi.1	0.831829	3.25499	1.66074	0.197503	0.999824		Ccdc39	20
uc009qpa.1	0.831704	4.94303	1.42531	0.232532	0.999824		Myzap	13
uc008lsi.1	0.831537	3.03454	2.36549	0.124045	0.999824		Plcb2	32
uc008enx.2	0.831205	2.94864	1.60993	0.204501	0.999824		Eif4ebp3	3
uc007lbv.2	0.830762	2.45269	1.85657	0.173021	0.999824		Hoxb4	2
uc009kzu.2	0.828962	3.58222	3.42489	0.0642207	0.999824		Angpt2	9
uc033gwu.1	0.828612	4.22576	4.6855	0.0304183	0.999824		Bin2	11
uc029qva.1	0.828086	2.25941	0.618238	0.431703	0.999824		BC004835	1
uc007jzy.2	0.827794	2.31024	2.23242	0.135142	0.999824		Itgae	31
uc009nfq.2	0.826956	4.81007	0.692261	0.405396	0.999824		Slc7a6os	5
uc009mrp.1	0.826359	3.07412	3.02815	0.0818314	0.999824		Snx20	4
uc009txc.2	0.825985	4.83776	2.67582	0.101883	0.999824		Il2rg	8
uc057boh.1	0.825701	1.31004	0.483713	0.486745	0.999824		AK142782	1
uc007lbu.2	0.825176	2.32046	1.77759	0.182446	0.999824		Hoxb5	2
uc007hil.1	0.824465	6.3582	2.86229	0.0906781	0.999824		Dtx3	6
uc009vev.1	0.824228	10.5687	1.73254	0.188087	0.999824		AK140265	1
uc029sse.1	0.823991	8.36638	2.26913	0.131974	0.999824		Ly6c1	3
uc008pjp.2	0.822848	3.36698	1.53822	0.214882	0.999824		Mme	23
uc008hgt.1	0.822407	2.9286	1.85267	0.173473	0.999824		Ifit1	2
uc009oln.2	0.822203	3.64664	1.11056	0.291959	0.999824		Dnm2	12
uc009bar.1	0.821966	6.43864	3.01333	0.0825823	0.999824		Tspan12	9
uc008iyc.1	0.821255	1.84356	1.26437	0.260825	0.999824		Olfm1	4
uc012bcc.1	0.820611	1.89126	1.17691	0.277987	0.999824		Arap3	6
uc007jol.1	0.819575	4.48995	2.38023	0.12288	0.999824		Arhgef15	16
uc009mcz.2	0.81924	4.64397	2.39904	0.12141	0.999824		Ushbp1	13
uc007buh.2	0.818092	4.95009	3.31603	0.0686074	0.999824		Sp100	20
uc007wze.2	0.817939	4.33547	1.37631	0.24073	0.999824		Cyp2d22	10
uc007pwe.1	0.817757	1.86927	1.29659	0.254837	0.999824		Fam65b	23
uc007nys.1	0.817588	6.33875	5.84642	0.0156088	0.999824		Gpx2	2
uc007ohd.1	0.817323	3.15699	2.86055	0.0907764	0.999824		Batf	3
uc009tnw.1	0.816471	5.972	3.00042	0.0832428	0.999824		AK220028	1
uc007dsa.2	0.815968	3.26111	3.14111	0.0763416	0.999824		Mnda	7
uc011xxo.1	0.815871	4.42754	2.04333	0.152875	0.999824		Mgl2	9
uc012gio.1	0.815506	2.43598	1.36728	0.24228	0.999824		Nlrc5	49
uc008tjm.2	0.815441	2.06109	1.54359	0.214085	0.999824		Ptprd	40
uc008kus.2	0.81482	2.93476	0.717826	0.396858	0.999824		Madd	35
uc008tsj.2	0.814445	4.60774	2.91639	0.0876836	0.999824		Tek	23
uc007lln.1	0.81366	2.20954	1.40102	0.236553	0.999824		Ttc25	12
uc007szk.2	0.813167	2.39062	2.19999	0.138011	0.999824		Wdfy4	59
uc007zmg.2	0.813044	1.84671	0.943501	0.331379	0.999824		Senp7	7
uc008urd.2	0.812387	4.7225	1.64063	0.200238	0.999824		1110065P20Rik	3
uc009gmz.2	0.812216	1.48668	0.686568	0.407334	0.999824		Cd33	6
uc008vor.2	0.81169	2.67775	1.54785	0.213453	0.999824		B330016D10Rik	1
uc009oon.1	0.810497	2.89337	1.28373	0.257206	0.999824		9530077C05Rik	5
uc008hkr.1	0.81047	3.15164	1.84724	0.174105	0.999824		Sorbs1	27
uc056yvl.1	0.810264	2.22389	1.98092	0.159293	0.999824		AK141794	1
uc008apu.1	0.810163	3.5094	4.62726	0.0314678	0.999824		Fpr2	2
uc008ntm.2	0.810131	4.3771	2.84275	0.0917871	0.999824		Wisp2	5
uc057bad.1	0.809807	1.67491	0.897971	0.343326	0.999824		AK044668	1
uc009dbr.1	0.809424	3.73349	4.01746	0.0450314	0.999824		Eif4e3	7
uc033jqm.1	0.809012	1.23574	0.404594	0.524726	0.999824		DXBay18	1
uc007kyz.2	0.808688	3.69221	1.80453	0.179166	0.999824		Mycbpap	18
uc008isz.1	0.808597	3.09831	1.33608	0.247727	0.999824		Fcna	10
uc033gbk.1	0.808175	3.54171	4.115	0.0425045	0.999824		Smim6	1
uc008ihf.1	0.808127	1.60447	0.831839	0.361741	0.999824		Gata3	6
uc007evh.2	0.807889	2.37661	1.39532	0.237509	0.999824		AK017779	1
uc008eqa.1	0.807885	1.32585	0.477538	0.48954	0.999824		Pcdhb15	1
uc007drv.1	0.80696	2.91451	3.29748	0.0693862	0.999824		Ifi204	9
uc007dna.1	0.806809	4.84233	3.14796	0.0760221	0.999824		Cfap126	6
uc007alf.2	0.806363	2.90548	2.22189	0.136066	0.999824		Efhc1	11
uc057bsd.1	0.806219	1.29157	0.44109	0.506597	0.999824		AK169984	1
uc009ewc.2	0.805379	4.23593	3.55683	0.0593007	0.999824		Pirb	15
uc008gra.2	0.80464	3.25294	4.02316	0.0448796	0.999824		Slc15a3	8
uc008exv.1	0.803998	2.70047	1.19534	0.274254	0.999824		Prdm6	7
uc009pag.1	0.803614	2.5989	2.82969	0.0925365	0.999824		Ubash3b	14
uc007svu.2	0.801561	4.35674	3.19876	0.0736942	0.999824		Mustn1	3
uc008dls.1	0.8013	4.93876	3.15846	0.0755342	0.999824		BC096411	2
uc029rfj.1	0.801108	1.88335	1.28164	0.257595	0.999824		Gm15663	3
uc007qqb.1	0.800945	4.02755	2.06462	0.150752	0.999824		Fgfr4	18
uc009ilg.1	0.800932	1.36224	0.505665	0.477021	0.999824		Map6	3
uc008vnp.2	0.800717	4.63012	1.52974	0.216151	0.999824		Mfap2	9
uc056ygo.1	0.800643	1.66758	0.872209	0.350345	0.999824		AK149461	1
uc009rao.2	0.79963	4.44269	3.49375	0.0616011	0.999824		Plscr2	8
uc007lig.2	0.799301	3.13128	2.04682	0.152525	0.999824		Tns4	13
uc008eia.1	0.798908	1.25356	0.400682	0.526737	0.999824		Slc25a46	8
uc009qai.1	0.798727	4.30909	2.89028	0.0891157	0.999824		AK028224	2
uc009coy.2	0.798376	2.4154	1.7258	0.188948	0.999824		Cyp26b1	6
uc007dln.1	0.797859	5.72065	1.44947	0.228613	0.999824		Rgs4	5
uc008uia.1	0.797263	3.36922	1.26781	0.260178	0.999824		Tctex1d4	4
uc007oyr.1	0.796455	4.45386	1.9435	0.163289	0.999824		Gskip	2
uc009prl.2	0.795977	4.1735	2.26853	0.132025	0.999824		Dnaja4	7
uc007qvt.2	0.795677	4.57924	3.16483	0.0752401	0.999824		Ctla2b	4
uc009pjz.2	0.795574	3.21081	3.44743	0.0633502	0.999824		Pih1d2	6
uc009emp.2	0.795343	5.97754	6.75851	0.00933015	0.999824		Arhgdib	6
uc009jsk.2	0.795051	5.9423	4.25223	0.0391989	0.999824		Coro1a	11
uc008ino.2	0.794618	3.80499	4.81082	0.0282815	0.999824		Apbb1ip	14
uc008jok.1	0.793878	3.10666	1.5815	0.208545	0.999824		AK186242	1
uc007sez.2	0.792464	4.44307	2.77493	0.0957509	0.999824		Acox2	15
uc007xby.1	0.792147	4.24136	3.64413	0.0562671	0.999824		Parvb	13
uc008rvj.1	0.791329	4.04383	5.05279	0.0245863	0.999824		Cth	12
uc057bog.1	0.790315	3.69955	1.70673	0.19141	0.999824		AK076304	1
uc007irl.2	0.790062	5.04331	4.23713	0.039549	0.999824		Rnf130	9
uc007cuy.1	0.789521	2.33373	1.55222	0.212807	0.999824		Platr22	5
uc007rue.1	0.789485	3.50313	1.43932	0.230249	0.999824		Kif2a	19
uc008lye.4	0.789238	1.17825	0.378929	0.538177	0.999824		Trp53bp1	27
uc009pra.2	0.789183	2.28765	1.50964	0.219194	0.999824		Dmxl2	44
uc008jug.2	0.788814	2.05038	1.33536	0.247854	0.999824		Pla2r1	30
uc008gpj.2	0.788422	6.20104	0.602181	0.437747	0.999824		Tmem258	4
uc009ifm.2	0.788358	3.8391	2.56358	0.109351	0.999824		Nox4	20
uc009klj.2	0.788357	7.27207	5.08606	0.024119	0.999824		Cracr2b	10
uc009aik.2	0.787606	3.14315	2.73636	0.0980881	0.999824		Card11	25
uc009lat.2	0.787431	1.55341	0.728076	0.393508	0.999824		5330429B09Rik	1
uc056zqa.1	0.787362	3.10934	3.73934	0.0531456	0.999824		AK131644	1
uc033fme.1	0.786338	1.22896	0.377845	0.538759	0.999824		B3galt2	1
uc057cfc.1	0.786064	3.26375	3.26636	0.0707144	0.999824		Sash3	8
uc008cfc.3	0.784899	3.05982	2.49766	0.114016	0.999824		Msh5	24
uc008azp.1	0.784289	5.34036	3.39722	0.0653063	0.999824		Tmem204	3
uc033jrx.1	0.783914	1.31227	0.437177	0.508488	0.999824		A630033H20Rik	1
uc008vaa.1	0.78326	3.7902	1.25901	0.261839	0.999824		Ptpru	31
uc033iei.1	0.783003	8.12054	2.92499	0.0872178	0.999824		Mir692-2	1
uc007voo.2	0.782419	2.22819	1.68909	0.193721	0.999824		AU022793	3
uc008vwt.2	0.781438	3.37059	3.03759	0.0813564	0.999824		Pik3cd	25
uc033hxd.1	0.78064	3.42566	0.965176	0.325886	0.999824		Mir7014	1
uc009aon.2	0.78056	1.83675	1.02678	0.310916	0.999824		Mtus2	15
uc007fuo.1	0.780444	3.053	2.29462	0.129823	0.999824		Ybey	5
uc029vqh.1	0.779767	2.02286	1.00758	0.315483	0.999824		AK203921	1
uc009oev.1	0.779022	3.66307	4.9128	0.0266584	0.999824		Piwil4	20
uc007mfx.2	0.778754	1.69721	0.817974	0.365773	0.999824		Gprc5c	4
uc008xeq.1	0.778486	1.82681	1.12139	0.28962	0.999824		Ccdc96	1
uc009uue.2	0.778145	2.77188	1.98997	0.158344	0.999824		Reps2	18
uc009ksi.1	0.777565	4.92106	4.66679	0.0307513	0.999824		Mcemp1	7
uc008oqw.1	0.777551	2.72375	2.72879	0.0985542	0.999824		Sirpb1a	6
uc007vyp.1	0.777474	1.71857	0.949921	0.329739	0.999824		H2afy3	1
uc033jjm.1	0.777378	1.87755	1.19082	0.275164	0.999824		Mir7083	1
uc007wim.1	0.77697	7.96632	1.95568	0.161976	0.999824		Nrbp2	17
uc007jza.1	0.776946	2.68933	0.904839	0.341488	0.999824		Spns2	3
uc056yxn.1	0.776724	1.25084	0.382354	0.536346	0.999824		AK148422	1
uc008kwz.2	0.776625	3.82716	2.80222	0.094134	0.999824		Mdk	5
uc008agq.1	0.776562	4.73691	3.00222	0.0831503	0.999824		Dynlt1b	5
uc007ceq.2	0.775455	2.43392	2.32183	0.12757	0.999824		D2hgdh	10
uc008gyn.1	0.775106	6.27088	2.21229	0.136916	0.999824		Aldh1a7	13
uc007rgp.1	0.774341	1.77159	0.942211	0.33171	0.999824		Mctp1	8
uc007ujz.2	0.773457	4.59395	6.59687	0.0102158	0.999824		Ptk2b	31
uc033hum.1	0.77344	2.18282	1.04844	0.305868	0.999824		Tlr2	1
uc007deh.1	0.773405	6.03037	3.47988	0.0621193	0.999824		Rabgap1l	9
uc057blt.1	0.773169	1.30855	0.420612	0.516632	0.999824		AK083199	1
uc007xse.1	0.773076	2.93392	1.85223	0.173524	0.999824		Slc4a8	25
uc007ikv.1	0.772717	3.15092	2.86471	0.0905418	0.999824		Lcp2	21
uc009rec.1	0.772467	2.50215	2.35312	0.125033	0.999824		Mras	6
uc008xtb.1	0.771844	3.33929	3.27842	0.0701966	0.999824		Sgcb	6
uc057bvd.1	0.771778	1.37103	0.480776	0.488071	0.999824		AK084080	1
uc007dnc.2	0.771602	2.50087	2.02847	0.154376	0.999824		Mpz	8
uc007brp.2	0.771226	2.59904	2.29904	0.129454	0.999824		Irs1	2
uc033iha.1	0.771185	6.05745	0.622094	0.43027	0.999824		Rpl22	5
uc007oyt.1	0.77106	3.21307	1.0882	0.296869	0.999824		Ak7	18
uc009stw.2	0.769598	1.46301	0.593705	0.44099	0.999824		Syn1	13
uc012cil.1	0.769575	3.38039	1.70908	0.191104	0.999824		Ppp1r16b	11
uc008jaj.2	0.769134	3.12946	1.52328	0.217123	0.999824		Odf2	17
uc007egq.2	0.768846	4.02659	1.02488	0.311364	0.999824		Syne1	55
uc007vrn.1	0.768755	2.41239	2.04912	0.152295	0.999824		Nov	5
uc033ikj.1	0.768646	2.29394	1.56926	0.210314	0.999824		Rchy1	10
uc008hpr.2	0.767952	9.48545	1.61089	0.204366	0.999824		Scd1	6
uc007ipp.2	0.767163	3.37364	1.78925	0.181018	0.999824		Tgtp2	2
uc007vnu.1	0.766277	1.86278	0.98313	0.321427	0.999824		Azin1	12
uc008ina.1	0.766143	3.83734	3.92726	0.0475094	0.999824		Enkur	5
uc011ygd.1	0.765791	3.61054	4.00637	0.0453285	0.999824		Itgb3	15
uc007vrk.1	0.765786	3.73924	1.92497	0.16531	0.999824		Tnfrsf11b	5
uc009hff.1	0.763715	2.28851	1.81178	0.178295	0.999824		Ndn	1
uc033hjf.1	0.763502	1.9876	1.30389	0.253504	0.999824		Mir6993	1
uc008wyp.1	0.763002	2.0912	1.5062	0.21972	0.999824		Slc4a1ap	8
uc057bch.1	0.762353	1.22017	0.352112	0.55292	0.999824		AK020833	1
uc033fxw.1	0.761888	6.04125	0.630003	0.427354	0.999824		Emc6	1
uc007kvh.2	0.761526	4.51393	1.88589	0.169666	0.999824		Cuedc1	11
uc007zhl.1	0.761447	2.69626	1.3628	0.243053	0.999824		Boc	19
uc011xnr.1	0.760563	3.01447	2.72191	0.0989793	0.999824		Mdm1	15
uc009cad.2	0.760163	3.16076	1.8349	0.17555	0.999824		Mturn	3
uc007yok.2	0.759246	6.63536	2.62704	0.105057	0.999824		Cldn5	1
uc008nyn.1	0.756525	3.53918	3.35091	0.0671681	0.999824		Prex1	40
uc012eik.2	0.756375	4.02134	1.84592	0.174259	0.999824		Ing3	12
uc007djj.1	0.755962	4.58035	1.76905	0.183499	0.999824		Rcsd1	7
uc033hip.1	0.755433	1.66198	0.820227	0.365114	0.999824		Tigd3	1
uc008rbo.2	0.755392	5.93494	3.25604	0.0711607	0.999824		S1pr1	2
uc007aon.2	0.753655	3.31801	2.5295	0.111736	0.999824		Dst	103
uc009qfk.2	0.753632	4.02871	4.752	0.0292643	0.999824		Rab8b	8
uc056ych.1	0.75358	1.83378	0.913137	0.339284	0.999824		AK040785	1
uc056ymr.1	0.753243	1.42191	0.503358	0.478028	0.999824		Rnmtl1	1
uc029sbm.1	0.752854	1.52368	0.630672	0.427109	0.999824		Fgfr4	1
uc009fpf.1	0.752641	3.97762	3.46875	0.0625387	0.999824		Zfp61	7
uc009blu.1	0.752335	4.80626	1.76615	0.183859	0.999824		Mkrn1	3
uc009prf.1	0.751804	3.91396	4.61041	0.0317785	0.999824		Cib2	6
uc007hbv.2	0.751097	4.93791	3.74948	0.0528241	0.999824		Ptprb	32
uc007xkz.2	0.749991	4.45319	1.9273	0.165054	0.999824		Rapgef3	28
uc007rwr.2	0.749155	5.45086	2.33749	0.126293	0.999824		Plpp1	6
uc007nph.1	0.748667	1.40781	0.478709	0.489008	0.999824		Nkx2-9	2
uc008wha.1	0.747763	2.19744	1.08895	0.296704	0.999824		1700109H08Rik	6
uc012gey.1	0.747663	5.1583	4.17263	0.041082	0.999824		Ddx49	13
uc007qbj.1	0.74753	6.08223	2.24913	0.13369	0.999824		Pxdc1	6
uc009ldu.2	0.746966	1.33394	0.414452	0.519719	0.999824		Ikbkb	2
uc008bzh.2	0.746702	1.31368	0.398687	0.527768	0.999824		Hnrnpm	2
uc007oym.1	0.746028	1.93109	1.16025	0.281414	0.999824		Bdkrb2	3
uc012dci.1	0.745824	1.64055	0.743467	0.388553	0.999824		Gm13308	4
uc007gkk.1	0.744869	6.98165	3.65947	0.0557512	0.999824		Appl2	21
uc007mdf.1	0.744742	2.94611	0.861571	0.353299	0.999824		Abca8a	39
uc008chn.2	0.744607	3.59241	1.44587	0.229191	0.999824		H2-Q5	3
uc057afc.1	0.744202	1.32132	0.403013	0.525537	0.999824		BC010246	1
uc033jns.1	0.743482	2.12241	1.47606	0.224393	0.999824		5830454E08Rik	1
uc007pjm.2	0.743314	7.77266	2.94824	0.085971	0.999824		Akr1c19	9
uc007bxc.3	0.742771	3.93412	2.64001	0.104203	0.999824		Inpp5d	27
uc009exf.2	0.742171	3.3798	2.58968	0.107562	0.999824		Lilra5	6
uc008nwy.1	0.74214	3.08078	2.0179	0.155454	0.999824		Cd40	9
uc008ybo.1	0.742123	4.36647	1.32434	0.249815	0.999824		Mthfd2l	2
uc008usi.1	0.741791	3.0148	2.23109	0.135258	0.999824		Oscp1	11
uc009qbk.2	0.741627	4.39245	4.79559	0.0285327	0.999824		Smad6	4
uc007jae.1	0.741249	5.1788	2.40854	0.120675	0.999824		Sap30l	4
uc008oby.2	0.740486	4.54503	1.52145	0.2174	0.999824		Bcas1	13
uc011ydr.1	0.740459	4.66047	3.01119	0.0826915	0.999824		Tbkbp1	9
uc009gec.1	0.740415	5.03335	1.79274	0.180592	0.999824		Syne4	8
uc012ftu.1	0.739613	2.37704	1.11004	0.292073	0.999824		Tbx6	7
uc009eoo.1	0.739273	1.68979	0.815687	0.366444	0.999824		Pde3a	16
uc009bhb.1	0.739061	5.82247	3.31197	0.0687768	0.999824		Akr1b10	10
uc007nvk.2	0.738825	1.95001	1.14146	0.285343	0.999824		Rtn1	9
uc057aec.1	0.738705	1.23915	0.337048	0.561538	0.999824		AK085827	1
uc009jwd.2	0.737824	5.37388	1.88105	0.170215	0.999824		Ccdc189	9
uc012fxf.1	0.736799	3.51115	2.39093	0.122041	0.999824		AK149132	2
uc008izd.1	0.736361	2.44718	1.72418	0.189156	0.999824		Ak8	13
uc009qqj.2	0.736295	2.30876	1.21209	0.270918	0.999824		Dyx1c1	9
uc007qsx.2	0.736246	2.38324	0.678768	0.410011	0.999824		Smad5	6
uc007vhf.2	0.735385	2.83166	2.30479	0.128976	0.999824		Npr3	8
uc007hjt.2	0.7351	4.94063	5.2675	0.0217272	0.999824		Ndufa4l2	4
uc008gyx.1	0.735098	4.43305	4.71354	0.0299259	0.999824		Gda	14
uc008isq.1	0.734955	1.24379	0.337905	0.561041	0.999824		Gm996	1
uc008hgi.2	0.734836	5.59084	2.04243	0.152965	0.999824		Fas	9
uc007moh.2	0.734021	4.11887	2.78282	0.0952802	0.999824		Tha1	7
uc007ahs.2	0.733272	3.15665	2.15851	0.141782	0.999824		Prex2	40
uc007cst.1	0.73323	2.31589	1.84575	0.174279	0.999824		Ptpn7	10
uc057aoy.1	0.733197	1.29674	0.372084	0.54187	0.999824		AK016170	1
uc007ibw.2	0.733176	4.66875	2.58808	0.107671	0.999824		Plek	10
uc033hhf.1	0.73314	1.15847	0.349043	0.554655	0.999824		F830016B08Rik	1
uc011yui.1	0.732666	4.55642	0.759083	0.383616	0.999824		Mir412	1
uc009qfp.1	0.732546	9.12881	1.22065	0.269234	0.999824		Tpm1	9
uc008ecj.2	0.732191	2.6512	1.74383	0.186655	0.999824		Ttc39c	14
uc009geq.2	0.731908	2.5158	1.73343	0.187974	0.999824		Arhgap33	22
uc008apt.1	0.731719	3.86533	2.11032	0.146308	0.999824		Fpr1	2
uc008duj.2	0.73167	8.2196	2.7071	0.0999024	0.999824		Epas1	16
uc012cbr.2	0.73158	5.64943	0.891003	0.345206	0.999824		Ppp1r14d	5
uc007nkf.1	0.731169	2.48107	1.23411	0.266609	0.999824		Meox2	3
uc008imb.1	0.731123	3.86361	3.22078	0.072709	0.999824		Pip4k2a	10
uc009rma.1	0.730992	3.2355	2.9691	0.084869	0.999824		Nat6	3
uc009dmv.2	0.730705	1.43798	0.506489	0.476663	0.999824		Wnk1	10
uc007bdv.1	0.730641	1.79319	0.885006	0.346834	0.999824		Gm973	20
uc033ikw.1	0.73061	2.51593	0.513506	0.473625	0.999824		Lrrc8d	1
uc009rvo.2	0.729809	4.30609	0.642444	0.422827	0.999824		Lrrfip2	11
uc009eme.1	0.729781	7.98341	2.15117	0.142461	0.999824		H2afj	1
uc033iym.1	0.729644	4.02762	3.36744	0.0664969	0.999824		Mir7050	1
uc009kwh.1	0.729535	6.21413	0.596172	0.440042	0.999824		Atp11a	30
uc008xug.2	0.729322	4.03991	1.40999	0.235059	0.999824		Kit	21
uc007lpa.1	0.729122	4.01812	2.6752	0.101922	0.999824		Rnd2	6
uc008aff.1	0.728862	2.33582	1.35419	0.244546	0.999824		Zdhhc14	9
uc009fhc.3	0.728327	5.38396	1.80275	0.17938	0.999824		Meis3	13
uc007van.2	0.728246	2.70172	1.39364	0.237792	0.999824		1810041H14Rik	2
uc011yoa.1	0.726739	4.57443	3.10358	0.0781203	0.999824		Hspa2	1
uc007qji.2	0.726586	4.59203	1.10452	0.293275	0.999824		Bicd2	7
uc056zxa.1	0.726294	1.16264	0.336845	0.561656	0.999824		Ipp	1
uc007aun.1	0.726057	2.0812	1.23267	0.266889	0.999824		Slc9a2	12
uc007pzk.1	0.725263	1.8433	0.969768	0.324738	0.999824		AK085428	4
uc007mmx.2	0.724482	6.66228	1.79558	0.180248	0.999824		Snhg20	2
uc056ysn.1	0.724427	1.34451	0.401222	0.526459	0.999824		AK036410	1
uc007vew.1	0.72435	1.90352	1.07561	0.299681	0.999824		AK038306	2
uc008kcu.2	0.724005	4.11397	3.63121	0.0567055	0.999824		Wipf1	8
uc033jtb.1	0.723993	1.56144	0.595962	0.440123	0.999824		Gprasp1	1
uc007koz.2	0.723302	2.35327	1.68872	0.19377	0.999824		1700020L24Rik	3
uc007qvx.2	0.72186	7.39813	2.5201	0.112403	0.999824		Ctla2a	5
uc029slk.1	0.721816	2.71142	1.84159	0.174764	0.999824		Loxl2	14
uc008imj.2	0.721799	3.28455	1.2473	0.264069	0.999824		Otud1	1
uc008ogg.2	0.720263	2.94286	1.62872	0.201881	0.999824		Gm14391	5
uc008hbf.1	0.720119	2.87321	1.81751	0.177609	0.999824		Kank1	14
uc008cvm.1	0.719995	6.33161	0.872451	0.350278	0.999824		Ccnd3	7
uc007oeb.1	0.719888	5.24571	1.57309	0.209759	0.999824		Acot1	3
uc008mgt.1	0.71962	4.00326	2.15198	0.142386	0.999824		Mertk	19
uc011zxg.1	0.719233	3.15116	3.07023	0.0797383	0.999824		Parvg	13
uc008grd.1	0.719121	4.62239	3.93519	0.0472858	0.999824		Tmem132a	10
uc007mqc.1	0.718663	2.68133	1.50102	0.220514	0.999824		Ccdc40	19
uc011xfe.1	0.718441	1.68306	0.769893	0.38025	0.999824		Stox1	4
uc009bwb.2	0.718333	2.5568	1.02735	0.310781	0.999824		Aoc1	4
uc008ukh.1	0.718331	5.83417	2.96634	0.0850141	0.999824		Tie1	23
uc007jwp.1	0.718097	3.08803	2.20099	0.137922	0.999824		Scimp	5
uc007crc.3	0.718043	5.80166	1.26709	0.260313	0.999824		Prelp	3
uc009rhv.1	0.717997	3.41573	2.85402	0.0911461	0.999824		Nudt16	2
uc007xhn.1	0.717549	3.97223	4.78079	0.0287789	0.999824		Cpne8	20
uc008dnn.2	0.717467	3.08545	2.36893	0.123772	0.999824		Ehd3	6
uc007bub.2	0.716917	3.90322	2.27858	0.131172	0.999824		Sp110	13
uc007whi.1	0.716776	5.44796	3.1822	0.0744446	0.999824		Naprt	13
uc007jnt.2	0.716771	2.77328	1.50514	0.219882	0.999824		Pik3r6	20
uc056zhz.1	0.716255	1.55624	0.596743	0.439823	0.999824		AK165059	1
uc007xsz.1	0.716194	5.42705	1.91093	0.16686	0.999824		Krt80	8
uc033jca.1	0.716189	2.21007	0.892195	0.344883	0.999824		Mir7058	1
uc007xiu.1	0.71618	6.11653	3.59996	0.057781	0.999824		Zcrb1	8
uc008dsn.2	0.71553	3.64225	1.78548	0.181477	0.999824		8430430B14Rik	2
uc007gqk.1	0.715503	2.38069	1.52034	0.217568	0.999824		Ttc41	16
uc008ijr.1	0.714943	1.24451	0.321037	0.570985	0.999824		Fam188a	12
uc007czm.2	0.714567	2.39568	1.90378	0.167656	0.999824		Ncf2	16
uc057cdp.1	0.714433	1.25125	0.325476	0.568335	0.999824		AK172714	1
uc009bwg.2	0.713722	5.94029	1.99499	0.15782	0.999824		Malsu1	4
uc008shz.3	0.713622	8.6633	3.39675	0.0653252	0.999824		Bag1	7
uc007kea.1	0.713446	4.36605	2.99356	0.0835961	0.999824		Scarf1	11
uc011xmz.1	0.713208	3.12071	3.20741	0.0733052	0.999824		Mettl25	13
uc007eds.2	0.712767	4.91299	2.03038	0.154182	0.999824		Sertad4	4
uc009rmt.1	0.712151	5.82878	3.51694	0.0607443	0.999824		Sema3f	18
uc007whj.2	0.71203	5.77301	1.85904	0.172735	0.999824		Eef1d	10
uc007czw.2	0.711973	1.34313	0.385915	0.534455	0.999824		E330020D12Rik	4
uc011xbr.1	0.711469	6.9863	3.64492	0.0562406	0.999824		Ctgf	5
uc033gwv.1	0.711417	1.57439	0.624184	0.429497	0.999824		Mir6961	1
uc007xvh.1	0.711186	6.56997	2.46158	0.116661	0.999824		Pfdn5	6
uc009fsp.1	0.710973	5.15684	1.84065	0.174874	0.999824		Lipe	9
uc009fwd.1	0.710727	6.3928	2.16005	0.14164	0.999824		Blvrb	5
uc008grn.3	0.710146	5.67905	3.48062	0.0620915	0.999824		AW112010	3
uc008xph.1	0.709556	5.68689	2.0116	0.156101	0.999824		Limch1	26
uc033fuj.1	0.709176	2.92364	2.33	0.126901	0.999824		Dock2	52
uc007kaa.2	0.709015	2.73338	1.1248	0.288887	0.999824		P2rx5	13
uc007upi.2	0.708912	1.35978	0.396397	0.528956	0.999824		Cysltr2	6
uc009cya.2	0.708378	4.04502	1.65316	0.198529	0.999824		1810044D09Rik	2
uc012dqn.2	0.707243	4.71448	3.40294	0.0650802	0.999824		Pank4	20
uc008jcy.2	0.707131	3.93055	1.02221	0.311995	0.999824		Prrx2	4
uc009dkd.1	0.706645	3.08345	3.33739	0.067722	0.999824		Alox5	14
uc009ewp.2	0.706645	1.70934	0.776548	0.378199	0.999824		Lilra6	9
uc007zhs.2	0.706054	2.28713	1.65226	0.198652	0.999824		Cd200r1	9
uc009biz.1	0.70583	1.66689	0.623923	0.429593	0.999824		AK161964	1
uc009jhv.2	0.705678	4.45652	1.8416	0.174764	0.999824		Spon1	16
uc009mai.2	0.705359	5.08657	1.01749	0.313116	0.999824		Tmem59l	8
uc012fhn.2	0.705204	2.25331	1.57461	0.209538	0.999824		Aplp1	16
uc007ids.4	0.70471	4.07825	1.02063	0.312369	0.999824		Ugp2	10
uc011ytz.1	0.704247	2.57219	0.497519	0.480592	0.999824		Mir668	1
uc011zzi.1	0.703951	2.42411	1.30955	0.252477	0.999824		2310068J16Rik	1
uc007yjb.2	0.703922	2.54859	1.06816	0.301362	0.999824		Spag6	11
uc029swv.1	0.703736	6.27492	1.36106	0.243354	0.999824		Gm933	4
uc007iyk.2	0.703728	9.61501	1.72487	0.189067	0.999824		Gpx3	5
uc009pgs.2	0.703251	6.50855	6.59078	0.0102508	0.999824		Tagln	5
uc007bcr.1	0.702995	2.86074	1.22749	0.267897	0.999824		Cflar	2
uc008nnv.1	0.702949	5.53234	0.693497	0.404978	0.999824		Dlgap4	7
uc008mfx.1	0.702835	3.87295	1.4536	0.227952	0.999824		Mall	4
uc009ooq.2	0.702742	6.53607	2.48787	0.114727	0.999824		Rp9	6
uc011ydx.1	0.702499	2.97113	2.37536	0.123263	0.999824		Plxdc1	14
uc008lxo.1	0.7012	1.41997	0.436478	0.508827	0.999824		Adal	4
uc007fvq.2	0.701097	3.18288	1.83463	0.175581	0.999824		Adarb1	12
uc012ccq.1	0.70075	2.04869	0.879519	0.348333	0.999824		Catsper2	13
uc057bjw.1	0.700566	1.35211	0.380968	0.537086	0.999824		AK084911	1
uc008nna.1	0.70046	1.35176	0.378554	0.538378	0.999824		AK136863	1
uc009scr.1	0.700189	8.41983	2.74725	0.0974217	0.999824		Rpl14	6
uc008lfk.2	0.699997	3.38267	1.35667	0.244115	0.999824		Chst1	3
uc057bnu.1	0.699846	1.36965	0.392465	0.531007	0.999824		AK137372	1
uc009kig.1	0.699823	4.50832	2.23118	0.13525	0.999824		Scgb1c1	3
uc009ghb.1	0.699158	2.00603	1.14622	0.284341	0.999824		Mag	13
uc012fta.1	0.698765	2.61077	2.09971	0.147327	0.999824		E130201H02Rik	1
uc007gkf.1	0.698601	2.50939	2.05376	0.151831	0.999824		Slc41a2	11
uc007zmq.2	0.698468	2.35779	1.12239	0.289405	0.999824		Abi3bp	40
uc008yrv.2	0.698307	6.32697	2.13667	0.143814	0.999824		Hscb	6
uc008qcz.2	0.698246	6.44317	2.35088	0.125213	0.999824		S100a4	3
uc008uxi.2	0.697692	2.94281	2.55988	0.109607	0.999824		Lck	12
uc012bht.1	0.697526	4.1419	3.18113	0.0744931	0.999824		Fermt3	15
uc007gij.1	0.697437	2.69441	1.89481	0.16866	0.999824		Gna15	7
uc009iga.1	0.697126	5.18076	2.89153	0.0890465	0.999824		Prss23	2
uc012axl.1	0.696953	4.83614	2.16349	0.141324	0.999824		Cebpzos	5
uc008zxv.2	0.696566	2.42052	1.58942	0.207409	0.999824		Bcl7b	3
uc007use.2	0.696484	3.33346	3.33808	0.0676935	0.999824		Epsti1	12
uc009eza.1	0.696304	2.08773	0.975094	0.323413	0.999824		Ssc5d	14
uc009sfv.1	0.696134	7.93131	3.58072	0.0584539	0.999824		Exosc7	8
uc007qrn.1	0.69599	3.99564	2.29535	0.129762	0.999824		Dok3	4
uc033fvv.1	0.695828	1.27734	0.323174	0.569707	0.999824		Gjc2	1
uc007nxc.1	0.695771	5.07324	3.68849	0.0547892	0.999824		Rhoj	5
uc007jny.1	0.695025	4.00362	1.82997	0.176132	0.999824		Myh10	41
uc033ibx.1	0.694921	1.71894	0.746998	0.387428	0.999824		Aldh1b1	1
uc007zmx.1	0.694723	2.66754	2.32563	0.127259	0.999824		Tmem45a	6
uc011wwd.1	0.694682	4.57447	2.32694	0.127152	0.999824		Tstd1	4
uc033igk.1	0.694608	1.30624	0.339976	0.559843	0.999824		Mir7021	1
uc008kbu.2	0.69451	3.16534	2.86156	0.0907195	0.999824		Zak	12
uc007jei.1	0.694132	2.04507	1.19811	0.273701	0.999824		Nlrp3	10
uc009cmu.2	0.694052	4.77428	1.1811	0.277132	0.999824		Rtkn	12
uc012crt.1	0.693387	3.19937	0.92596	0.335915	0.999824		Paqr6	6
uc008dep.2	0.693299	3.18415	2.59536	0.107177	0.999824		Vav1	27
uc008ciu.2	0.693242	5.40224	1.36036	0.243475	0.999824		Ppp1r18	4
uc007rql.1	0.693122	4.54776	1.81998	0.177316	0.999824		Naip5	15
uc057acr.1	0.692896	1.44866	0.462515	0.496451	0.999824		AK078276	1
uc007hwt.1	0.692729	5.97512	2.68672	0.101188	0.999824		Mrps24	4
uc007fgm.1	0.692346	2.29241	1.49636	0.221232	0.999824		H2afy2	9
uc008ewa.2	0.692133	2.82691	1.38826	0.238698	0.999824		Sema6a	19
uc007vjt.2	0.691191	3.68875	3.02103	0.0821912	0.999824		Fam105a	9
uc007hkd.2	0.690667	2.2618	1.51902	0.217768	0.999824		1700012D01Rik	2
uc008ngt.1	0.690597	2.32678	1.65246	0.198625	0.999824		Foxs1	1
uc007rqj.2	0.690491	4.7241	1.45553	0.227642	0.999824		Naip2	16
uc009nde.1	0.690184	5.56827	1.04054	0.307695	0.999824		Hsd11b2	5
uc008bso.1	0.689523	3.20107	1.26864	0.260022	0.999824		Pi16	7
uc009evz.1	0.68946	8.35483	2.25369	0.133297	0.999824		Rps9	5
uc008exe.2	0.689081	4.95316	2.77846	0.0955399	0.999824		Lox	7
uc008rzy.2	0.6889	2.94484	0.458776	0.498197	0.999824		Cdh17	18
uc029wyj.1	0.688671	3.21738	2.63473	0.10455	0.999824		AK154309	1
uc009ora.1	0.68838	2.67911	0.807587	0.368835	0.999824		Adamts8	9
uc008wap.1	0.688371	1.80007	0.825376	0.363613	0.999824		Nphp4	30
uc007hik.2	0.688317	4.7278	1.43972	0.230184	0.999824		Arhgef25	16
uc008yys.2	0.688106	4.48471	3.1652	0.0752231	0.999824		Selplg	2
uc009ocr.2	0.68768	2.671	1.40138	0.236492	0.999824		Mmp8	10
uc007avp.2	0.687645	2.81891	0.929454	0.335005	0.999824		1500015O10Rik	4
uc008kjm.1	0.687337	1.88163	0.943041	0.331497	0.999824		Rtn4rl2	3
uc009erw.2	0.686663	3.48794	4.00944	0.0452462	0.999824		Itpr2	57
uc008mje.1	0.685931	1.81733	0.853707	0.355506	0.999824		4930473A02Rik	9
uc007cvf.3	0.685112	4.14193	2.18918	0.138984	0.999824		Ptprc	26
uc008kuj.2	0.685063	4.98574	2.94709	0.0860324	0.999824		Spi1	5
uc009rgf.1	0.684739	3.48891	1.05402	0.304582	0.999824		Rab6b	8
uc007znz.2	0.683822	1.91237	0.935352	0.333476	0.999824		Cpox	5
uc007diq.1	0.68344	5.16371	0.981027	0.321945	0.999824		Dpt	4
uc008qvw.2	0.68341	10.3025	1.43189	0.231457	0.999824		Chil3	11
uc012eua.1	0.683363	3.30804	2.19724	0.138258	0.999824		Klra2	9
uc008sch.2	0.682959	5.47461	3.54498	0.0597258	0.999824		Atp6v0d2	8
uc009gkf.1	0.682798	4.8962	1.26135	0.261396	0.999824		Pdcd5	6
uc012est.2	0.6821	3.55427	1.26523	0.260663	0.999824		Iffo1	9
uc029rkd.1	0.68157	1.79158	0.819217	0.365409	0.999824		Gm11944	6
uc057azw.1	0.68107	2.00776	1.09931	0.294417	0.999824		AK137262	1
uc008xlm.2	0.681036	3.65833	0.680507	0.409412	0.999824		Cckar	5
uc009hja.1	0.681021	3.39732	1.73837	0.187346	0.999824		Igf1r	21
uc007eba.1	0.680538	1.92	0.94066	0.332108	0.999824		AK083547	1
uc012gtf.1	0.680487	3.08155	1.33279	0.24831	0.999824		Gm684	5
uc008veb.2	0.68041	4.66857	3.56011	0.0591838	0.999824		Ubxn11	15
uc011zho.1	0.679317	3.98067	2.24001	0.13448	0.999824		Zcchc24	4
uc007dru.3	0.679087	2.97175	1.79211	0.18067	0.999824		AI607873	8
uc009pbl.1	0.678826	4.67911	6.36892	0.0116136	0.999824		Thy1	4
uc008nfx.1	0.678712	1.59329	0.591588	0.441806	0.999824		BC051552	1
uc056yfo.1	0.678434	1.14321	0.342715	0.558266	0.999824		Rab3gap2	1
uc008qbe.2	0.678217	4.17255	2.29157	0.130078	0.999824		1700094D03Rik	4
uc007wrk.1	0.677988	4.49906	2.58275	0.108034	0.999824		Card10	21
uc009qwc.3	0.677918	4.88421	2.25757	0.132963	0.999824		Hmgn3	5
uc007oev.2	0.677782	1.94867	0.982778	0.321514	0.999824		Zfp410	6
uc057bfy.1	0.677494	1.55461	0.542262	0.461497	0.999824		AK007010	1
uc011xqu.1	0.677375	3.29206	1.37791	0.240458	0.999824		Mir3060	1
uc008pir.2	0.677318	2.24399	1.38284	0.239617	0.999824		P2ry12	5
uc007jef.3	0.677265	4.22698	2.35502	0.12488	0.999824		4933439C10Rik	5
uc033ivm.1	0.677023	2.58116	0.712437	0.398636	0.999824		Gpr19	1
uc009dus.2	0.676346	6.13234	2.75466	0.0969712	0.999824		Vwf	52
uc012eom.2	0.676076	2.95856	2.51765	0.112578	0.999824		Arhgap25	11
uc007lat.2	0.676025	2.52289	1.5518	0.21287	0.999824		Abi3	8
uc008thg.2	0.675661	3.82432	1.92233	0.1656	0.999824		Tnc	26
uc009aud.2	0.675201	3.37642	0.735907	0.390975	0.999824		N4bp2l1	3
uc009lae.3	0.675069	3.23229	0.890472	0.34535	0.999824		Spag11b	3
uc009bzu.1	0.674987	3.1783	2.77936	0.0954862	0.999824		Prr15	2
uc008ona.1	0.673888	5.40807	4.06514	0.043777	0.999824		Sox18	2
uc008hep.2	0.673168	1.83644	0.857383	0.354472	0.999824		Prkg1	18
uc008gdk.3	0.672968	2.54517	1.9634	0.161151	0.999824		Ctsw	10
uc007avm.2	0.672833	5.70924	2.98009	0.0842944	0.999824		Rpl29	1
uc007wkg.2	0.672818	4.08385	0.838662	0.35978	0.999824		Scx	2
uc008gym.1	0.672109	7.37479	1.33139	0.248558	0.999824		Aldh1a1	13
uc007zev.2	0.670359	2.47811	1.67546	0.195529	0.999824		Popdc2	4
uc012aqd.1	0.67034	5.20779	4.91416	0.0266375	0.999824		Gpsm3	4
uc008yzq.2	0.670215	3.09092	1.86631	0.171899	0.999824		Mvk	8
uc009edw.1	0.669552	2.16272	1.26473	0.260758	0.999824		DQ568996	1
uc008ptn.1	0.669073	4.41319	3.74099	0.0530931	0.999824		Nes	4
uc008uur.2	0.668263	4.50357	1.93672	0.164025	0.999824		Gja4	2
uc007kpm.1	0.667554	8.6764	3.13981	0.0764026	0.999824		Ccl6	4
uc008vaz.1	0.667516	5.66818	2.12419	0.14499	0.999824		Snhg12	4
uc008fme.1	0.667141	3.88199	0.385304	0.534778	0.999824		Tubb6	2
uc008mnb.1	0.66668	2.09585	1.16752	0.279911	0.999824		Gpcpd1	19
uc009gbn.1	0.666635	4.2358	2.82976	0.0925319	0.999824		Ppp1r14a	4
uc009snz.3	0.666137	3.53294	1.30937	0.252509	0.999824		Rbm3	7
uc033hij.1	0.666071	2.65593	2.09248	0.148026	0.999824		Mir6986	1
uc008qho.1	0.665955	3.69965	0.76087	0.383056	0.999824		AK042619	2
uc012dlr.1	0.665947	3.59192	2.03859	0.153352	0.999824		Dcdc2b	7
uc009avj.2	0.665784	5.92353	4.30773	0.0379395	0.999824		Gng11	2
uc009exh.1	0.665774	2.08271	1.15728	0.28203	0.999824		Pira6	10
uc008qjy.2	0.665265	6.25609	3.44355	0.0634993	0.999824		Ctsk	8
uc009prd.1	0.664739	1.26383	0.286148	0.5927	0.999824		Sh2d7	4
uc007fyb.2	0.66451	4.77533	2.82692	0.0926957	0.999824		Syde1	8
uc007vdc.1	0.664337	2.554	0.901416	0.342402	0.999824		Dab2	10
uc007oft.1	0.664229	10.7367	2.67187	0.102136	0.999824		Npc2	4
uc008uso.1	0.664112	5.76401	1.98379	0.158992	0.999824		Eva1b	3
uc033jgt.1	0.663965	2.77183	1.02773	0.310692	0.999824		Crnde	4
uc009fqw.2	0.663919	6.22233	0.701865	0.402158	0.999824		Arhgef1	31
uc007kbz.1	0.663749	1.98968	0.987751	0.320293	0.999824		Ccdc92b	4
uc008hcq.1	0.663516	2.24094	1.28099	0.257715	0.999824		4430402I18Rik	13
uc033hdp.1	0.663394	3.50829	3.57647	0.0586034	0.999824		C920025E04Rik	7
uc007mdh.1	0.663391	2.0092	1.05398	0.304592	0.999824		Abca9	39
uc012aci.1	0.663158	1.8847	0.805523	0.369447	0.999824		Gp1bb	1
uc009och.1	0.662939	4.12378	1.05989	0.303239	0.999824		Mmp12	11
uc009lfr.3	0.662755	4.59095	1.58304	0.208323	0.999824		Plekha2	12
uc009adx.1	0.662686	5.22173	2.15671	0.141948	0.999824		Ppp1r35	4
uc007wow.2	0.662429	3.83335	3.43184	0.0639508	0.999824		Ncf4	10
uc009etj.2	0.662285	3.1502	1.0927	0.295873	0.999824		Tmtc1	20
uc008iwm.1	0.662256	1.53141	0.501238	0.478957	0.999824		Stkld1	19
uc009kjc.1	0.662104	8.17278	4.98197	0.0256129	0.999824		Ifitm3	2
uc029vgu.1	0.662035	3.06903	1.4903	0.222171	0.999824		Drc1	16
uc007prr.2	0.66201	2.01123	0.759568	0.383464	0.999824		Hist1h4m	1
uc057cdv.1	0.661895	1.18704	0.262141	0.608653	0.999824		AK148864	1
uc011zoh.1	0.661607	1.86232	0.858357	0.354199	0.999824		Gm9199	1
uc012bru.1	0.661477	3.38656	0.953926	0.328722	0.999824		Rnf208	1
uc008iwv.1	0.66144	2.04645	0.942892	0.331535	0.999824		Slc2a6	10
uc007uap.2	0.661064	5.06356	1.36152	0.243274	0.999824		Cideb	5
uc009jnm.1	0.660626	3.17951	2.98915	0.083824	0.999824		Igsf6	6
uc009pvy.1	0.659822	5.90011	1.97419	0.160004	0.999824		Sema7a	14
uc008pxp.1	0.659782	3.50607	0.901403	0.342406	0.999824		Pklr	11
uc007bna.2	0.659777	3.38387	1.19374	0.274576	0.999824		Cyp27a1	9
uc007rym.2	0.65934	6.21741	3.93542	0.0472794	0.999824		Emb	9
uc007pcy.2	0.659175	4.3492	3.9325	0.0473614	0.999824		Tnfaip2	12
uc009pze.4	0.658871	3.8669	2.46731	0.116237	0.999824		Lrrc49	17
uc009cmr.1	0.658841	6.60435	2.13873	0.143621	0.999824		Ino80b	5
uc008mbh.2	0.658251	7.20492	1.50691	0.219611	0.999824		Sqrdl	10
uc007wgp.1	0.658047	8.14754	1.58111	0.208601	0.999824		Ly6c2	4
uc007jsj.1	0.65794	4.25336	1.35648	0.244148	0.999824		2810408A11Rik	9
uc008jnz.1	0.657907	4.35515	2.1387	0.143623	0.999824		Rpl35	4
uc029twu.1	0.657879	1.12879	0.470129	0.492928	0.999824		AK208136	1
uc008mpt.1	0.657802	1.55151	0.510032	0.475125	0.999824		Macrod2	4
uc007uuj.1	0.657736	3.50707	1.60905	0.204626	0.999824		AK219219	1
uc009mfe.2	0.657561	3.75601	3.55152	0.0594909	0.999824		Cyp4f18	13
uc033jmk.1	0.655877	1.71438	0.65724	0.417536	0.999824		Slc35g2	1
uc009ghp.3	0.655572	6.71545	1.08001	0.298696	0.999824		Fxyd5	8
uc008anr.1	0.654612	3.41688	1.73104	0.188278	0.999824		AK050117	2
uc008awu.2	0.654377	2.31309	1.39912	0.236872	0.999824		Rab26	9
uc007muj.2	0.653942	9.75202	0.901898	0.342273	0.999824		Cbr2	8
uc008hdi.2	0.653909	3.41393	2.11923	0.14546	0.999824		Cd274	7
uc009giy.1	0.653726	3.44206	0.931746	0.33441	0.999824		AK087850	2
uc008ucl.1	0.653217	4.3606	2.07298	0.149929	0.999824		AK184946	1
uc012dpg.1	0.653081	3.7656	0.940041	0.332267	0.999824		Rps19-ps3	1
uc007ddg.2	0.653041	2.48017	1.37124	0.2416	0.999824		Rasal2	18
uc009epj.2	0.652998	5.31371	1.03375	0.30928	0.999824		Ldhb	8
uc033gzt.1	0.652234	1.43404	0.368958	0.543573	0.999824		Dnajc28	1
uc007hex.1	0.651713	4.90591	1.38777	0.238782	0.999824		Tmbim4	3
uc029sdr.1	0.651491	2.8375	1.92146	0.165696	0.999824		AK172204	4
uc007szj.1	0.651355	3.44892	1.58308	0.208317	0.999824		Vstm4	8
uc033fvk.1	0.651218	3.54103	1.24765	0.264002	0.999824		Col23a1	29
uc008qls.1	0.651157	2.87969	1.05149	0.305165	0.999824		Car14	11
uc029rjt.2	0.65115	1.25768	0.272484	0.60167	0.999824		Apon	1
uc009gee.1	0.651133	2.64974	1.36156	0.243267	0.999824		Lrfn3	3
uc007dpe.2	0.650753	4.13639	3.57867	0.0585259	0.999824		Cd84	9
uc009clp.2	0.650632	1.88995	0.831087	0.361958	0.999824		M1ap	10
uc033hhm.1	0.650442	1.56186	0.514326	0.473272	0.999824		Mir6983	1
uc029voa.1	0.650435	2.41453	0.498695	0.480074	0.999824		AU042671	1
uc012dgl.2	0.650296	2.27879	1.23422	0.266587	0.999824		Mpdz	48
uc033fph.1	0.650278	1.80625	0.729649	0.392997	0.999824		Mir6906	1
uc007rgn.1	0.64955	4.13587	4.48023	0.034289	0.999824		Mctp1	21
uc007qxu.1	0.64938	4.21924	2.61522	0.105843	0.999824		Ptch1	4
uc009efw.2	0.649035	3.11726	1.63755	0.200662	0.999824		Olr1	8
uc007ajm.1	0.648778	5.2161	2.82475	0.0928215	0.999824		Rdh10	6
uc008rir.2	0.648628	3.50035	2.82619	0.0927384	0.999824		Ccdc109b	8
uc009sfo.1	0.648424	1.68144	0.610857	0.434465	0.999824		Tgm4	14
uc009mqv.1	0.648316	1.75053	0.695282	0.404373	0.999824		Zfp423	8
uc007oel.1	0.647849	1.98778	0.97943	0.32234	0.999824		Pnma1	1
uc009far.1	0.647845	3.00155	0.901315	0.342429	0.999824		Zfp787	3
uc009uac.2	0.647786	1.35254	0.326807	0.567545	0.999824		C77370	4
uc007woz.2	0.647737	4.87472	2.42152	0.119679	0.999824		Csf2rb	15
uc009bvk.1	0.647494	5.07966	1.80982	0.178529	0.999824		Gimap4	3
uc057ayg.1	0.647433	1.26839	0.275287	0.599807	0.999824		Adamts2	20
uc009cvr.2	0.647126	4.87228	1.3315	0.248538	0.999824		Mgll	8
uc008gxm.2	0.646267	4.59662	1.2058	0.272166	0.999824		Gcnt1	3
uc008hpn.1	0.645686	2.00268	0.703455	0.401625	0.999824		Scd3	6
uc008yni.2	0.645535	4.76048	2.97512	0.0845539	0.999824		Fam69a	5
uc007jqo.1	0.645508	2.98985	2.45514	0.117141	0.999824		Atp1b2	7
uc008vjp.1	0.644945	2.68219	1.67714	0.195305	0.999824		AK007899	2
uc009azb.2	0.644733	1.79617	0.711779	0.398854	0.999824		Mdfic	4
uc007xgn.1	0.644624	4.74541	1.14729	0.284117	0.999824		Odf3b	5
uc008tyl.1	0.64439	5.09207	3.19215	0.0739925	0.999824		Dhcr24	9
uc007lzt.1	0.644361	3.69719	3.19974	0.0736502	0.999824		BC058545	1
uc008xma.2	0.644264	2.98487	1.65327	0.198514	0.999824		Arap2	33
uc007pzu.1	0.64423	3.922	2.26223	0.132563	0.999824		Serpinb1a	7
uc029wma.1	0.644148	3.96779	0.969325	0.324849	0.999824		AB347559	1
uc007ewv.2	0.644029	4.39011	1.67807	0.195181	0.999824		Cdk19	13
uc007pbs.1	0.643817	1.29246	0.282322	0.595183	0.999824		AK076722	1
uc007far.2	0.643168	5.83871	3.63783	0.0564805	0.999824		Lilrb4a	9
uc007ixm.1	0.642799	3.46722	2.54634	0.11055	0.999824		Csf2	4
uc008got.2	0.642796	10.7503	4.19695	0.0404967	0.999824		Fth1	5
uc008gon.1	0.642772	3.74655	1.42774	0.232133	0.999824		Asrgl1	7
uc007hck.1	0.642734	3.4024	2.22786	0.135542	0.999824		Rab3ip	11
uc007lpp.1	0.642672	5.49639	2.27295	0.131649	0.999824		Rdm1	7
uc007ubp.1	0.642636	2.58172	0.665193	0.414733	0.999824		Gzmd	5
uc012hjn.2	0.642447	1.82916	0.768261	0.380756	0.999824		Mamld1	7
uc009bdw.2	0.642077	3.72897	2.07231	0.149995	0.999824		Irf5	9
uc008sqf.2	0.641769	2.00102	0.650155	0.420057	0.999824		Tln1	2
uc012bsm.1	0.641718	3.43573	0.585855	0.444027	0.999824		Mir126a	1
uc008jpe.2	0.641553	3.14466	1.85472	0.173235	0.999824		Zeb2	10
uc029vxo.1	0.641369	1.46806	0.413905	0.519994	0.999824		Gm15612	3
uc007wty.2	0.640569	2.50238	1.24345	0.264808	0.999824		Fam227a	18
uc029rmg.1	0.640482	1.72368	0.644602	0.422049	0.999824		AK018523	1
uc012bxg.1	0.640315	5.2245	1.43703	0.23062	0.999824		Cir1	9
uc008epx.1	0.640002	1.46591	0.412877	0.520513	0.999824		Pcdhb12	1
uc029wci.1	0.639871	3.32948	0.476024	0.490229	0.999824		BC008224	1
uc029tsp.1	0.639606	3.0966	1.81495	0.177916	0.999824		2310034G01Rik	1
uc033ftb.1	0.639426	2.46425	1.14415	0.284777	0.999824		Gpr182	1
uc029wtn.1	0.639125	3.40316	0.33978	0.559956	0.999824		AK155917	1
uc009ouv.2	0.63912	4.74304	2.67943	0.101652	0.999824		Robo4	17
uc007jqm.2	0.638825	4.92322	1.93176	0.164567	0.999824		Trp53	11
uc056yyi.1	0.638766	2.58649	1.55606	0.212244	0.999824		AK021338	1
uc007ypg.2	0.638617	3.7294	3.3761	0.0661485	0.999824		Klhl6	7
uc009cag.2	0.638381	5.08795	3.32773	0.0681206	0.999824		Nod1	12
uc009qba.2	0.63813	4.02678	1.66728	0.196623	0.999824		2300009A05Rik	2
uc008yzv.2	0.638114	2.84092	0.948791	0.330027	0.999824		Trpv4	16
uc007umx.1	0.638036	2.45617	0.964078	0.326162	0.999824		Rhobtb2	14
uc009app.2	0.637844	5.91545	4.15721	0.0414576	0.999824		Alox5ap	5
uc009qfi.1	0.637322	2.35178	1.34707	0.245791	0.999824		Aph1c	6
uc033ivi.1	0.637134	2.81245	1.0879	0.296937	0.999824		Smim10l1	4
uc029xhc.1	0.636744	4.15816	1.99169	0.158165	0.999824		Ppp2r3a	2
uc029ukc.1	0.636706	3.12042	2.08926	0.148338	0.999824		LOC100038947	4
uc007wbf.1	0.636618	2.94288	1.52528	0.216822	0.999824		Khdrbs3	9
uc033hkp.1	0.635771	1.12864	0.40003	0.527074	0.999824		Marveld1	1
uc009upz.1	0.635681	2.70959	2.03079	0.154141	0.999824		Iqsec2	3
uc009lco.1	0.635572	3.22257	1.45974	0.226971	0.999824		Nek5	20
uc008otm.1	0.635545	3.35102	1.17358	0.278666	0.999824		Tnfsf10	5
uc007vcz.3	0.635213	2.75276	1.91752	0.16613	0.999824		Ptger4	3
uc008vea.2	0.634866	6.68391	4.24417	0.0393853	0.999824		Cd52	2
uc033hyz.1	0.634724	2.07787	0.575255	0.448178	0.999824		Tmigd3	1
uc007zbj.1	0.634712	1.81491	0.741333	0.389234	0.999824		Adcy5	21
uc008afd.1	0.633982	1.88971	0.688819	0.406567	0.999824		Tmem242	3
uc008spy.2	0.633773	6.76655	1.17453	0.278472	0.999824		Ccdc107	6
uc008iuq.2	0.633604	1.89926	0.737968	0.390312	0.999824		Gpsm1	4
uc009jkn.2	0.633507	1.89011	0.579547	0.44649	0.999824		9030624J02Rik	9
uc008dnh.2	0.633387	3.83747	1.75873	0.184783	0.999824		Lclat1	6
uc008vnn.2	0.633126	4.75642	3.36652	0.0665342	0.999824		Atp13a2	29
uc009bdn.1	0.632877	1.6372	0.548283	0.45902	0.999824		Flnc	48
uc008mrn.1	0.632678	5.29249	2.95283	0.0857271	0.999824		Gm561	2
uc007fzw.2	0.632366	4.08211	2.226	0.135705	0.999824		Palm	9
uc007ule.1	0.632358	1.46162	0.399242	0.527481	0.999824		Kctd9	11
uc029svz.1	0.632244	2.85755	0.965703	0.325754	0.999824		AK179044	1
uc007ild.2	0.632004	3.31918	2.55842	0.109708	0.999824		Slit3	36
uc057aof.1	0.631833	1.97753	0.751238	0.386084	0.999824		AK034568	1
uc007ksb.1	0.631547	4.79816	1.41693	0.23391	0.999824		Tbx2	7
uc008tel.2	0.631502	1.75802	0.626421	0.428671	0.999824		Fkbp15	19
uc008vec.1	0.631427	9.58185	2.75578	0.0969036	0.999824		Sh3bgrl3	3
uc009peh.2	0.63073	4.41353	2.36626	0.123984	0.999824		Phldb1	22
uc009gvb.1	0.630562	2.7286	0.696558	0.403943	0.999824		Lhb	3
uc007yqr.2	0.630446	5.38761	0.909574	0.340227	0.999824		Psmd2	21
uc007mua.2	0.630305	6.31447	2.4769	0.11553	0.999824		Aspscr1	16
uc012gps.1	0.63015	1.51761	0.445821	0.504326	0.999824		AI414108	1
uc011ztc.1	0.630057	2.89015	2.28792	0.130385	0.999824		E430025E21Rik	12
uc008jhe.2	0.630042	6.10206	1.26638	0.260447	0.999824		Rpl12	7
uc007qcn.2	0.630032	2.84489	1.76672	0.183788	0.999824		F13a1	15
uc008gei.2	0.62973	4.60287	2.68037	0.101592	0.999824		Sipa1	18
uc008drn.1	0.629643	2.73418	1.37258	0.241369	0.999824		Tmem178	4
uc008yjv.1	0.629429	2.404	1.4302	0.231732	0.999824		Klhl8	10
uc009gwz.2	0.629336	3.97338	0.793123	0.373158	0.999824		Spaca4	1
uc033gkz.1	0.629192	1.53378	0.446986	0.50377	0.999824		Hist1h2be	1
uc008ybj.2	0.629124	4.66839	1.50947	0.21922	0.999824		Cxcl3	4
uc009byh.1	0.628854	3.46436	2.72026	0.0990818	0.999824		Hoxa5	2
uc007siz.1	0.628711	3.8037	1.76755	0.183686	0.999824		Kcnk5	5
uc057brs.1	0.628543	1.33936	0.297765	0.585287	0.999824		AK088162	1
uc008zyu.1	0.628266	5.09756	3.57948	0.0584974	0.999824		Tmem120a	12
uc007rry.1	0.62805	2.15349	1.03355	0.309325	0.999824		Cd180	3
uc007aha.1	0.626912	6.67111	1.31085	0.25224	0.999824		Snhg6	4
uc057btx.1	0.626774	3.33829	2.07666	0.149567	0.999824		Spon2	5
uc007umi.2	0.62653	5.95386	3.41244	0.0647069	0.999824		Entpd4	13
uc008kwg.2	0.626363	2.5173	0.74104	0.389328	0.999824		F2	14
uc007guu.1	0.62625	1.78662	0.680906	0.409275	0.999824		Ccdc38	16
uc007iby.1	0.626219	2.44155	1.37447	0.241046	0.999824		Cnrip1	3
uc007dhh.1	0.626048	2.57453	1.76767	0.183671	0.999824		Prrx1	5
uc009lwg.3	0.626026	2.86565	1.81497	0.177913	0.999824		Csgalnact1	11
uc009onw.1	0.625891	6.56196	3.85465	0.0496083	0.999824		Elof1	2
uc007uoe.2	0.625326	14.9752	1.14711	0.284155	0.999824		Sftpc	6
uc008slm.1	0.625131	1.866	0.658191	0.417199	0.999824		Ccl19	4
uc007dyn.2	0.625025	3.66224	2.2894	0.130261	0.999824		Hlx	4
uc008hgb.1	0.62478	4.79919	1.06814	0.301366	0.999824		Ankrd22	6
uc007grh.2	0.6242	5.65192	4.03134	0.0446623	0.999824		Ccdc53	7
uc007qhp.2	0.623737	2.62471	1.30433	0.253424	0.999824		Nhlrc1	1
uc057bps.1	0.623652	1.40823	0.339425	0.560161	0.999824		AK163846	1
uc011xqj.1	0.623632	4.10218	1.2419	0.265106	0.999824		Ormdl2	4
uc008rzu.1	0.62358	1.7558	0.654665	0.41845	0.999824		AK050144	3
uc009kwr.3	0.623192	4.47709	1.53643	0.215149	0.999824		F7	8
uc008rwm.2	0.62293	4.91947	2.39987	0.121345	0.999824		Lyn	13
uc008wkx.1	0.622654	5.77853	1.56417	0.211055	0.999824		AK160408	1
uc033ior.1	0.622603	1.4216	0.35927	0.548912	0.999824		Tmem140	1
uc009but.1	0.622113	6.33982	1.95178	0.162395	0.999824		Rarres2	6
uc007mso.2	0.622066	1.39314	0.326032	0.568005	0.999824		Faap100	3
uc029uit.2	0.622042	3.35223	2.76801	0.0961656	0.999824		Gm14288	4
uc007bwu.3	0.621619	1.97871	0.8899	0.345505	0.999824		Kcnj13	3
uc011zss.1	0.621203	2.00705	0.922962	0.336698	0.999824		Trps1	6
uc007vom.1	0.621192	3.60777	2.67689	0.101814	0.999824		Lrp12	7
uc033gew.1	0.621112	3.45807	1.75121	0.185725	0.999824		Spata7	12
uc007dlm.2	0.620994	5.50633	2.00013	0.157286	0.999824		Rgs5	5
uc033hme.1	0.620809	1.26378	0.248067	0.61844	0.999824		Ppp1r26	1
uc009cyn.2	0.620787	4.19884	2.11198	0.14615	0.999824		Fgd5	21
uc008pue.2	0.620423	2.62728	1.41024	0.235016	0.999824		1700113A16Rik	3
uc012deh.1	0.620392	3.08221	2.0043	0.156853	0.999824		Fsd1l	13
uc007ref.2	0.620272	2.86852	1.27357	0.259097	0.999824		Nkd2	10
uc008crb.2	0.619656	5.02866	3.89334	0.048478	0.999824		Slc29a1	14
uc007gbe.2	0.619587	6.03423	1.6438	0.199805	0.999824		Hmha1	22
uc011xyi.1	0.619478	4.36457	2.19869	0.138128	0.999824		Xaf1	6
uc029sxd.1	0.619312	1.52045	0.432495	0.510767	0.999824		AK154329	1
uc007ipm.3	0.618899	3.50085	1.07826	0.299087	0.999824		Tgtp1	2
uc007mew.1	0.618708	2.56729	1.63055	0.201627	0.999824		D11Wsu47e	8
uc056zva.1	0.618597	2.51212	1.45774	0.22729	0.999824		AK153656	1
uc029xhf.1	0.618008	6.02234	1.94959	0.162631	0.999824		BC095938	3
uc007eeh.1	0.617951	6.40289	1.59757	0.206248	0.999824		Hsd11b1	7
uc009rht.1	0.61778	4.8156	1.84496	0.174371	0.999824		Mrpl3	10
uc008ump.2	0.617642	2.53755	1.39773	0.237105	0.999824		AA415398	4
uc008syr.1	0.61747	2.33349	1.11787	0.290378	0.999824		Svep1	48
uc009ctg.1	0.617055	1.43618	0.3632	0.546735	0.999824		Antxr1	8
uc008xul.2	0.616879	4.50869	1.93334	0.164394	0.999824		Kdr	30
uc007jkt.1	0.616697	1.89114	0.705328	0.400999	0.999824		Arhgap44	17
uc009qwl.1	0.616283	3.85504	2.34703	0.125522	0.999824		Sh3bgrl2	4
uc008hyu.3	0.616021	1.59548	0.485948	0.485741	0.999824		Nrap	42
uc033iun.1	0.615832	1.47997	0.394066	0.53017	0.999824		Mir7231	1
uc008htc.1	0.615817	2.4328	1.47458	0.224624	0.999824		Psd	13
uc008iut.1	0.615695	3.78012	1.78881	0.181071	0.999824		Card9	12
uc007fel.1	0.615367	5.2939	1.05294	0.30483	0.999824		Spock2	11
uc009kce.1	0.615308	2.92311	1.78038	0.182103	0.999824		Lhpp	7
uc007uwe.1	0.614866	4.05683	2.1185	0.145529	0.999824		Kctd12	1
uc009rft.2	0.614598	6.66974	4.21006	0.040185	0.999824		Anapc13	3
uc008xdj.3	0.614538	5.76983	1.10268	0.29368	0.999824		Hgfac	14
uc008cjr.1	0.614291	7.76572	4.12243	0.0423183	0.999824		H2-T23	7
uc009ilh.1	0.614146	3.13048	1.68451	0.194326	0.999824		Map6	4
uc008juv.1	0.613888	2.61643	0.663038	0.41549	0.999824		Rbms1	9
uc009gqe.1	0.613868	4.37259	0.787123	0.374972	0.999824		Napsa	5
uc009gng.1	0.613778	3.1472	2.39895	0.121417	0.999824		Siglece	7
uc007wbc.1	0.613687	1.36281	0.297526	0.585437	0.999824		AK169958	1
uc057aup.1	0.613586	1.22914	0.232079	0.629987	0.999824		AK164905	1
uc007uqz.2	0.613447	5.71072	1.98112	0.159272	0.999824		Tpt1	6
uc007mbu.2	0.613128	2.57733	0.962824	0.326476	0.999824		Axin2	11
uc008srh.2	0.612941	7.33951	2.8824	0.0895524	0.999824		Clta	6
uc009bvr.1	0.612242	2.3402	0.929042	0.335112	0.999824		Gimap5	2
uc056zlb.1	0.612214	1.18392	0.22467	0.635504	0.999824		AK028659	1
uc009gef.1	0.611969	6.97879	4.71878	0.0298349	0.999824		Tyrobp	5
uc009sgd.1	0.610479	9.11081	0.964876	0.325961	0.999824		Lars2	21
uc008mpf.2	0.610424	4.72743	1.82994	0.176135	0.999824		Ism1	6
uc009iwh.1	0.610324	3.77669	1.04519	0.306618	0.999824		Trim30a	8
uc007fvv.1	0.610308	5.71391	1.70858	0.19117	0.999824		Itgb2	16
uc007aju.2	0.609356	1.84607	0.711445	0.398964	0.999824		Ube2w	4
uc007nbc.2	0.609275	3.12476	1.16383	0.280672	0.999824		Fam49a	13
uc007bmh.1	0.609151	1.46537	0.376517	0.539473	0.999824		Plcd4	18
uc008dbb.1	0.609104	8.82957	1.11185	0.291679	0.999824		Lrg1	2
uc007xpq.2	0.60821	2.23653	1.04372	0.306958	0.999824		Faim2	12
uc008xjy.1	0.607941	3.31446	0.718317	0.396697	0.999824		5730480H06Rik	4
uc008gpe.2	0.607845	6.10006	2.19321	0.13862	0.999824		Fads1	12
uc008juc.2	0.607441	6.15037	2.10394	0.14692	0.999824		Cd302	6
uc012ceu.1	0.60684	2.1824	1.0911	0.296227	0.999824		Plcb1	33
uc008hei.1	0.606788	4.95726	1.90982	0.166984	0.999824		Uhrf2	16
uc007pmy.2	0.606561	1.61886	0.484898	0.486212	0.999824		Arid4b	15
uc009qys.2	0.606481	5.70818	2.40926	0.120619	0.999824		Snhg5	5
uc033hli.1	0.606476	2.3635	0.932714	0.334159	0.999824		Rpp38	1
uc008hgz.1	0.606096	2.81873	1.23238	0.266945	0.999824		Kif20b	32
uc029qtf.1	0.606056	1.62133	0.490942	0.483507	0.999824		AK198029	1
uc008byy.2	0.606024	5.69814	3.27165	0.0704867	0.999824		Zfp414	7
uc008uic.1	0.605977	4.35904	1.53981	0.214646	0.999824		Rps8	6
uc007vmm.2	0.604898	3.42091	2.44028	0.118255	0.999824		Polr2k	4
uc007wpp.1	0.604821	4.88889	1.27985	0.257927	0.999824		Rac2	7
uc056zho.1	0.604472	1.65916	0.527145	0.46781	0.999824		AK033756	1
uc033jjl.1	0.604369	5.01574	1.74809	0.186116	0.999824		Dock6	50
uc012fpx.1	0.604348	1.76084	0.616946	0.432184	0.999824		Tpbgl	1
uc033fos.1	0.604322	1.72445	0.577747	0.447197	0.999824		Cited2	1
uc008glh.1	0.604312	3.76331	1.76518	0.18398	0.999824		Pla2g16	4
uc007lze.2	0.60431	6.99592	2.12902	0.144533	0.999824		Pecam1	16
uc008fsj.2	0.604033	3.65437	1.37784	0.240469	0.999824		Pard6g	3
uc007xfg.1	0.603394	3.15073	0.279879	0.59678	0.999824		Tubgcp6	2
uc007vdt.2	0.60335	5.34668	2.45958	0.11681	0.999824		Osmr	18
uc008jjk.1	0.602502	5.60988	0.845666	0.357781	0.999824		Traf1	11
uc011yhr.1	0.602483	6.53945	3.89633	0.0483916	0.999824		Smim6	2
uc012gxn.1	0.60219	2.95387	1.99183	0.15815	0.999824		Fam46a	3
uc009bvs.1	0.601896	3.04642	1.89841	0.168256	0.999824		Gimap5	3
uc057aty.1	0.601728	1.26185	0.232321	0.629808	0.999824		AK048564	1
uc007eye.2	0.601685	4.00097	1.56276	0.211262	0.999824		Sesn1	10
uc008isx.2	0.601595	5.64692	2.42861	0.119139	0.999824		Tmem141	4
uc033imt.1	0.601426	2.09765	0.865206	0.352286	0.999824		Mir7034	1
uc007kzd.1	0.601238	3.40439	0.743669	0.388488	0.999824		Chad	4
uc008ivz.1	0.600694	1.52501	0.400676	0.52674	0.999824		AK030770	3
uc008jkk.3	0.600114	4.46949	3.28869	0.0697585	0.999824		Ggta1	9
uc009psv.2	0.600078	3.6561	1.42715	0.232229	0.999824		Pstpip1	15
uc007rzr.2	0.599787	4.46078	0.998906	0.317575	0.999824		Zfp131	6
uc033ier.1	0.599508	2.57721	0.303904	0.581445	0.999824		Gjb5	1
uc009ova.2	0.599356	7.23267	4.06766	0.0437117	0.999824		Esam	7
uc008vta.2	0.59933	2.2485	1.14838	0.283888	0.999824		2610305D13Rik	5
uc009dnj.2	0.599146	4.17601	3.03018	0.0817289	0.999824		Il17ra	13
uc007kdz.1	0.598853	4.88767	2.37868	0.123001	0.999824		Rilp	8
uc008orm.2	0.598698	2.58151	1.44967	0.228581	0.999824		Cyp7b1	6
uc007pkx.1	0.598328	1.46007	0.354278	0.551701	0.999824		Zmynd11	15
uc008vyu.2	0.597853	6.17453	1.21614	0.270119	0.999824		Thap3	4
uc008tvl.2	0.597661	3.19653	1.25112	0.263338	0.999824		E130102H24Rik	2
uc008ujt.3	0.597655	1.40728	0.309969	0.577699	0.999824		Szt2	21
uc008glj.1	0.597464	3.87084	2.01237	0.156022	0.999824		Pla2g16	5
uc009oqf.2	0.597022	1.33284	0.266645	0.605591	0.999824		Vps26b	4
uc008guf.1	0.596933	4.88705	1.41594	0.234073	0.999824		Fam111a	4
uc007jsp.1	0.59677	5.46116	2.00108	0.157187	0.999824		Gps2	10
uc008xkz.1	0.596429	3.08833	1.62791	0.201992	0.999824		AK087045	2
uc007mtg.1	0.596408	6.57986	3.13647	0.0765592	0.999824		Fam195b	4
uc008ubc.1	0.596343	4.76115	2.22329	0.135943	0.999824		Gpx7	3
uc007hno.2	0.596317	5.2201	3.212	0.0731003	0.999824		Rps26	4
uc009alj.2	0.595904	4.45762	1.49243	0.221839	0.999824		Tecpr1	25
uc009fzx.3	0.595464	3.00179	1.50512	0.219886	0.999824		Rinl	12
uc008oha.2	0.5946	4.32689	1.55488	0.212416	0.999824		Gm14420	4
uc007wzn.1	0.59456	2.59955	0.454216	0.50034	0.999824		Cyp2d26	9
uc007iwj.2	0.594069	4.98747	1.82134	0.177153	0.999824		2008-09-01	10
uc007loy.1	0.594051	6.96733	3.31164	0.0687906	0.999824		Vat1	5
uc008xgj.1	0.594021	3.34914	1.09108	0.296231	0.999824		Tmem128	5
uc007ysb.1	0.593699	3.01614	1.60047	0.205837	0.999824		Igf2bp2	16
uc009cum.1	0.593658	2.12792	0.690652	0.405943	0.999824		H1fx	1
uc009mdp.2	0.593543	7.10077	2.52419	0.112113	0.999824		Plvap	6
uc008qae.2	0.593175	3.16419	1.98253	0.159125	0.999824		She	6
uc009jyc.1	0.593148	5.14863	1.22222	0.268926	0.999824		Itgax	30
uc012ehr.1	0.59273	4.07384	1.10338	0.293526	0.999824		Vps50	28
uc008bzo.1	0.592558	5.06739	1.53995	0.214625	0.999824		AK133808	2
uc009aoy.1	0.592449	2.89209	1.2384	0.265779	0.999824		AK007907	2
uc009edx.2	0.592188	2.31277	1.07524	0.299766	0.999824		DQ554632	1
uc012aeq.1	0.59182	4.69651	0.739658	0.38977	0.999824		Muc4	27
uc007kld.2	0.591711	4.82327	2.80264	0.0941095	0.999824		Crlf3	8
uc011wxt.1	0.591617	2.24545	0.718527	0.396628	0.999824		Ccdc121	1
uc007lzu.2	0.591519	4.5298	2.64785	0.10369	0.999824		Cep95	20
uc009lsz.2	0.591256	5.02291	1.41936	0.233509	0.999824		Galnt7	12
uc012aec.1	0.590074	4.23367	1.3771	0.240596	0.999824		Atp13a4	30
uc007wwq.1	0.589926	5.73499	3.12253	0.0772168	0.999824		Rbx1	5
uc007wri.1	0.589769	4.04566	2.16933	0.140788	0.999824		Mfng	8
uc009mzx.2	0.589734	6.64017	2.09819	0.147474	0.999824		Cdh5	12
uc007wmt.2	0.589705	11.2318	2.25652	0.133053	0.999824		Rpl8	6
uc012fak.1	0.589664	2.35782	0.893881	0.344428	0.999824		Ccdc8	1
uc007imr.2	0.589569	3.04771	0.962677	0.326513	0.999824		C1qtnf2	4
uc007rvs.2	0.589221	6.22282	2.45861	0.116883	0.999824		Plk2	14
uc008fcz.1	0.589185	2.05944	0.881203	0.347873	0.999824		Gm9949	2
uc008pxr.1	0.589081	1.665	0.500948	0.479084	0.999824		Hcn3	8
uc008llq.1	0.588945	2.56628	0.214144	0.643538	0.999824		Arl14ep	5
uc007zht.1	0.588941	3.21518	1.42304	0.232904	0.999824		Cd200r4	8
uc007lir.2	0.588784	2.98555	1.3905	0.23832	0.999824		Krt10	8
uc009qdu.2	0.588716	7.62004	2.54196	0.110857	0.999824		Oaz2	6
uc008mko.1	0.5887	2.40769	1.3133	0.251798	0.999824		Siglec1	21
uc009qbo.1	0.58866	5.88213	4.66066	0.0308613	0.999824		Snapc5	3
uc012dfp.1	0.588638	3.979	0.325747	0.568174	0.999824		Fkbp15	18
uc007xwr.1	0.588632	3.73666	2.13837	0.143654	0.999824		Atp5g2	5
uc009bya.2	0.588561	2.48936	1.153	0.282922	0.999824		Hoxa3	5
uc007jxa.2	0.588514	5.30192	1.85745	0.172919	0.999824		Rpain	7
uc012ebo.1	0.588501	4.17284	1.36593	0.242512	0.999824		Cmklr1	3
uc008aie.1	0.587558	5.04817	0.417425	0.518225	0.999824		Rnaset2b	7
uc007ekf.2	0.587538	3.58635	0.797082	0.371967	0.999824		B230208H11Rik	4
uc033jef.1	0.587427	1.34632	0.266476	0.605705	0.999824		Ctxn1	1
uc007cum.1	0.587407	2.86672	1.53441	0.215452	0.999824		Kif21b	36
uc056zun.1	0.587369	1.36832	0.278268	0.597839	0.999824		AK034707	1
uc009nzd.1	0.587186	1.3533	0.269486	0.603677	0.999824		Rbm34	4
uc029thm.1	0.58708	3.51922	2.05312	0.151895	0.999824		H2-T10	12
uc029wtp.1	0.587067	1.16992	0.211589	0.645525	0.999824		Gm10033	1
uc009juq.1	0.586672	3.7867	2.56742	0.109086	0.999824		2001-09-01	11
uc033ihv.1	0.586537	1.57681	0.42414	0.514879	0.999824		Reln	65
uc007vrg.1	0.586135	6.40873	2.05023	0.152183	0.999824		Med30	4
uc008jdj.2	0.586099	4.01327	1.42542	0.232514	0.999824		Fnbp1	17
uc008rba.2	0.585936	2.97022	0.713747	0.398203	0.999824		Amy1	11
uc007kom.2	0.585877	5.32416	2.94787	0.0859906	0.999824		AA465934	3
uc007vhn.1	0.585869	4.3854	0.518088	0.471659	0.999824		Golph3	3
uc008lzc.1	0.585663	3.99794	1.28204	0.25752	0.999824		Ell3	11
uc011xjd.1	0.585543	3.86853	1.36681	0.242361	0.999824		Snord37	1
uc029xhg.1	0.585538	3.30611	1.55163	0.212895	0.999824		Ppp2r3d	1
uc007mmf.2	0.584983	4.47412	2.31769	0.12791	0.999824		Mxra7	4
uc008ndx.2	0.58486	3.66677	0.675572	0.411116	0.999824		Fkbp1a	2
uc033hjb.1	0.584809	1.79109	0.60333	0.43731	0.999824		Lrrn4cl	1
uc029wfg.1	0.584664	1.15417	0.223911	0.636076	0.999824		AK193268	1
uc008hop.1	0.584633	4.98968	1.37172	0.241516	0.999824		Slc25a28	2
uc057arq.1	0.583587	5.26769	0.446355	0.504071	0.999824		Hmgb3	5
uc007vhq.1	0.583507	3.62553	0.978575	0.322551	0.999824		Pdzd2	24
uc007gce.1	0.583047	7.20975	1.00288	0.316616	0.999824		Cirbp	7
uc008uxm.2	0.583019	7.5418	2.08636	0.14862	0.999824		Eif3i	11
uc009pdo.1	0.582895	5.44564	1.28337	0.257273	0.999824		Ccdc84	11
uc007ugd.1	0.582718	2.75409	1.09007	0.296456	0.999824		Kcnrg	2
uc007kin.1	0.582689	3.01585	1.41974	0.233445	0.999824		Proca1	4
uc012bnl.1	0.582429	1.63322	0.467091	0.494328	0.999824		Adra2a	1
uc057cem.1	0.582304	1.62515	0.46433	0.495607	0.999824		BC021503	1
uc008dum.1	0.5823	4.6999	3.10864	0.077878	0.999824		Rhoq	5
uc008mth.2	0.582172	2.5439	1.22336	0.268703	0.999824		Napb	1
uc008hmh.2	0.58202	2.92958	1.62249	0.202745	0.999824		Arhgap19	12
uc007wzq.1	0.581978	3.51577	0.748759	0.386869	0.999824		Gm20324	4
uc009pub.2	0.581936	2.10649	0.905952	0.341191	0.999824		Man2c1os	2
uc008rxv.1	0.581558	5.98591	2.68778	0.101121	0.999824		Car8	9
uc007lhd.2	0.581206	1.77235	0.582402	0.445372	0.999824		Thra	4
uc008yky.2	0.581071	2.87766	1.22715	0.267962	0.999824		Gbp4	11
uc008edx.3	0.580139	1.69072	0.50867	0.475715	0.999824		Cdh2	16
uc012dta.1	0.580097	4.16102	3.7169	0.0538642	0.999824		Klhl7	12
uc008bpa.2	0.580072	7.23098	1.36876	0.242025	0.999824		Hmga1	5
uc008nvb.1	0.579843	3.03462	0.607265	0.435819	0.999824		Pigt	9
uc008sgj.2	0.579782	2.30341	0.853919	0.355446	0.999824		Cfap206	11
uc012brm.1	0.579416	3.91332	0.933452	0.333968	0.999824		Gm13375	2
uc007eec.2	0.578728	2.66818	1.59241	0.206982	0.999824		Traf3ip3	16
uc009ktx.2	0.578649	3.67896	1.52373	0.217057	0.999824		Cers4	11
uc007cnd.1	0.578596	3.61472	2.09587	0.147698	0.999824		Rassf5	6
uc007hhp.1	0.577969	2.15451	0.93077	0.334663	0.999824		Mettl1	2
uc007ztu.2	0.577572	3.08225	0.992882	0.319039	0.999824		Cyyr1	4
uc009fxx.2	0.577418	2.16203	0.784426	0.375791	0.999824		9530053A07Rik	20
uc008lqt.2	0.577105	2.40792	1.24204	0.265078	0.999824		Meis2	13
uc007ocm.2	0.576882	5.08002	1.45546	0.227654	0.999824		Ttc9	3
uc008nhc.3	0.576582	4.35826	2.71371	0.0994895	0.999824		Hck	13
uc029uqj.1	0.576516	3.96321	1.58294	0.208338	0.999824		Fam219aos	3
uc007qpl.2	0.576346	4.99022	2.13206	0.144247	0.999824		Tspan17	8
uc009ttt.2	0.576234	1.68398	0.500043	0.479481	0.999824		Arhgef9	10
uc007wvm.1	0.576065	6.19977	2.12196	0.1452	0.999824		Rps19bp1	4
uc008uww.1	0.576035	3.17239	1.97684	0.159724	0.999824		Zbtb8a	5
uc009nci.1	0.575836	3.86807	1.92749	0.165033	0.999824		Exoc3l	14
uc009ekv.3	0.575412	3.10575	0.982294	0.321633	0.999824		Gpr19	3
uc007ofl.1	0.575058	3.82774	1.375	0.240954	0.999824		Lin52	6
uc007few.2	0.574975	4.30791	2.00946	0.156321	0.999824		Vsir	7
uc029ueh.1	0.574651	5.09428	0.438688	0.507756	0.999824		AK206180	1
uc012fqb.1	0.574513	4.34801	2.79164	0.0947574	0.999824		Gpx2-ps1	1
uc057btt.1	0.574352	5.72403	1.56628	0.210748	0.999824		Khk	9
uc009awg.1	0.574276	1.30393	0.233567	0.628891	0.999824		Pon2	5
uc008rsj.2	0.574226	5.48673	1.95467	0.162085	0.999824		Adgrl4	16
uc056yyv.1	0.574201	1.19503	0.196261	0.657756	0.999824		AK165013	1
uc012cet.1	0.574159	3.47355	2.36884	0.123779	0.999824		1110034G24Rik	3
uc008jxt.2	0.574114	4.9589	4.28553	0.0384381	0.999824		Nostrin	16
uc008xia.1	0.574061	6.17197	0.769104	0.380494	0.999824		Bst1	9
uc008dmt.1	0.574055	4.40686	0.781605	0.376651	0.999824		Fam179a	20
uc007xst.2	0.574014	2.05888	0.836947	0.360271	0.999824		A330009N23Rik	3
uc008guq.1	0.573486	3.06528	2.03333	0.153883	0.999824		Lpxn	9
uc009ocm.1	0.573105	3.95752	0.646943	0.421208	0.999824		Mmp12	9
uc012emf.1	0.572682	2.9341	0.868263	0.351437	0.999824		Wipf3	8
uc012egf.2	0.572599	3.24435	0.715268	0.3977	0.999824		Radil	15
uc009mlc.2	0.572486	6.67148	1.55327	0.212653	0.999824		Adgre5	20
uc007wie.1	0.57222	2.86724	1.20953	0.271426	0.999824		AK158547	6
uc007lkv.2	0.571821	8.84511	2.49025	0.114554	0.999824		Eif1	4
uc009mnb.1	0.571586	3.28096	1.66599	0.196797	0.999824		Lyl1	4
uc007igw.2	0.57156	2.21078	1.00361	0.316438	0.999824		Ccdc88a	32
uc009oep.1	0.571061	3.85887	2.80022	0.0942512	0.999824		Amotl1	13
uc007xrs.1	0.571033	2.62244	1.146	0.284388	0.999824		C330013E15Rik	2
uc009rgj.1	0.57088	12.5667	0.55741	0.455306	0.999824		Trf	17
uc008hcc.2	0.570672	2.24568	1.0311	0.309901	0.999824		Rfx3	19
uc007kpj.1	0.570594	4.15832	2.47247	0.115856	0.999824		Ccl9	4
uc056yka.1	0.570379	1.53588	0.372138	0.541841	0.999824		AK088668	1
uc008una.1	0.570136	1.49352	0.34936	0.554476	0.999824		Hivep3	9
uc008ste.1	0.569774	4.65059	1.89157	0.169024	0.999824		Tmod1	10
uc009mbt.1	0.568787	3.62976	0.89288	0.344698	0.999824		Arrdc2	8
uc009orz.2	0.568498	3.80571	2.72297	0.0989139	0.999824		Fli1	9
uc008tyn.1	0.56842	4.03288	1.39723	0.237188	0.999824		Ttc22	7
uc007rpr.2	0.568336	3.03395	1.17375	0.278631	0.999824		Map1b	7
uc009edz.2	0.568171	2.51565	1.03834	0.308208	0.999824		DQ701953	1
uc007ohp.2	0.5681	6.67832	1.4773	0.224197	0.999824		Ift43	9
uc008rwn.2	0.567826	5.7288	1.60927	0.204594	0.999824		Rps20	4
uc007qjm.2	0.5676	2.95656	1.71774	0.189985	0.999824		Aspn	8
[truncated: 14,182 more rows]
