# Supplementary material for: The repressor Capicua is a barrier to lung tumor development driven by Kras/Trp53 mutations
Source: EMBO Mol Med. 2025 Nov 11;17(12):3377–406. doi: 10.1038/s44321-025-00326-z (PMC12686060; doi:10.1038/s44321-025-00326-z)
Supplement: Supplementary file 5 — DataSet EV3 [file 44321_2025_326_MOESM5_ESM.xlsx]

## Sheet: Legend
	Dataset EV3: Differentially expressed genes in KP (n=3) or KPCic (n=3) cell lines left untreated or treated with trametinib
	KP untreated (-) vs. KP treated (+)
	KPCic treated (+) vs. KP treated (+)
	Heatmap of genes ranked according to a score calculated as (KPCic+/KPCic–)/(KP+/KP–)

## Sheet: KP- vs KP+
		baseMean	log2FoldChange	lfcSE	stat	pvalue	padj
ENSMUSG00000013089	Etv5	329.21	-3.67511	0.346794	-10.5974	3.06381e-26	1.22757e-22
ENSMUSG00000038418	Egr1	82.0591	-3.45366	0.352987	-9.78409	1.31776e-22	2.63991e-19
ENSMUSG00000027737	Slc7a11	444.029	-3.28931	0.310345	-10.5989	3.01547e-26	1.22757e-22
ENSMUSG00000017724	Etv4	220.239	-3.26519	0.332242	-9.82775	8.55064e-23	2.05557e-19
ENSMUSG00000022157	Mcpt8	81.7655	-2.79567	0.434484	-6.43446	1.23915e-10	2.22307e-08
ENSMUSG00000032715	Trib3	698.673	-2.66781	0.295355	-9.03258	1.67672e-19	1.43958e-16
ENSMUSG00000028179	Cth	301.68	-2.58355	0.29422	-8.78101	1.62006e-18	1.21707e-15
ENSMUSG00000025582	Nptx1	39.6207	-2.55258	0.43029	-5.93223	2.98848e-09	3.55658e-07
ENSMUSG00000024912	Fosl1	351.685	-2.54344	0.30496	-8.34025	7.41318e-17	3.71277e-14
ENSMUSG00000046711	Hmga1	198.056	-2.46287	0.319621	-7.7056	1.30227e-14	4.60391e-12
ENSMUSG00000030268	Bcat1	198.014	-2.36548	0.363605	-6.50563	7.73709e-11	1.47619e-08
ENSMUSG00000019960	Dusp6	775.863	-2.19108	0.265741	-8.24517	1.64926e-16	7.92963e-14
ENSMUSG00000025780	Itih5	62.423	-2.08985	0.418784	-4.99028	6.02916e-07	3.7745e-05
ENSMUSG00000020607	Fam84a	193.508	-2.08582	0.339812	-6.13816	8.34829e-10	1.10376e-07
ENSMUSG00000087113	Gm11714	19.4633	-2.05931	0.435459	-4.72905	2.25575e-06	0.000109331
ENSMUSG00000029378	Mcub	306.596	-2.05158	0.283779	-7.22951	4.84734e-13	1.32421e-10
ENSMUSG00000074415	2610203C20Rik	404.11	-2.05059	0.264203	-7.7614	8.39982e-15	3.15611e-12
ENSMUSG00000027313	Chac1	431.65	-2.01132	0.344596	-5.83673	5.32345e-09	6.03659e-07
ENSMUSG00000017493	Igfbp4	8509.91	-2.00161	0.215014	-9.30921	1.28783e-20	1.54797e-17
ENSMUSG00000028909	Ptpru	73.6071	-1.99232	0.371465	-5.36342	8.16626e-08	6.3328e-06
ENSMUSG00000082361	Btc	287.927	-1.98203	0.386438	-5.12897	2.91337e-07	1.96734e-05
ENSMUSG00000038550	Ciart	35.0272	-1.94894	0.404105	-4.82285	1.41519e-06	7.86843e-05
ENSMUSG00000020303	Stc2	28.4504	-1.93862	0.420238	-4.61314	3.96639e-06	0.000170882
ENSMUSG00000003948	Mmd	973.195	-1.9341	0.230054	-8.40713	4.2015e-17	2.29555e-14
ENSMUSG00000030513	Pcsk6	814.05	-1.91833	0.36535	-5.25067	1.51543e-07	1.09795e-05
ENSMUSG00000062151	Unc13c	85.7083	-1.87027	0.416719	-4.48808	7.18676e-06	0.000292407
ENSMUSG00000034765	Dusp5	246.038	-1.84988	0.249939	-7.40132	1.34833e-13	4.15561e-11
ENSMUSG00000032502	Stac	126.399	-1.84526	0.392001	-4.70729	2.51038e-06	0.000118332
ENSMUSG00000001281	Itgb7	45.18	-1.83549	0.42801	-4.28842	1.79947e-05	0.00062154
ENSMUSG00000029334	Prkg2	1174.78	-1.83184	0.361752	-5.0638	4.10989e-07	2.67032e-05
ENSMUSG00000074766	Ism1	21.2783	-1.80317	0.436103	-4.13473	3.55368e-05	0.00109808
ENSMUSG00000025403	Shmt2	1709.69	-1.80229	0.209863	-8.58797	8.85157e-18	5.31979e-15
ENSMUSG00000021281	Tnfaip2	414.87	-1.78498	0.34457	-5.1803	2.21533e-07	1.56541e-05
ENSMUSG00000005667	Mthfd2	4235.64	-1.77705	0.229318	-7.74927	9.2425e-15	3.36651e-12
ENSMUSG00000001918	Slc1a5	968.221	-1.73452	0.247333	-7.0129	2.33435e-12	5.39594e-10
ENSMUSG00000032226	Gcnt3	572.585	-1.69355	0.30964	-5.46942	4.51519e-08	3.84912e-06
ENSMUSG00000104528	Gm43314	10.843	-1.68478	0.438647	-3.84086	0.000122602	0.00287827
ENSMUSG00000040618	Pck2	1491.71	-1.6754	0.236237	-7.09205	1.3214e-12	3.24148e-10
ENSMUSG00000010760	Phlda2	278.366	-1.66751	0.276769	-6.02492	1.69195e-09	2.16353e-07
ENSMUSG00000024998	Plce1	584.08	-1.65788	0.18347	-9.03621	1.62192e-19	1.43958e-16
ENSMUSG00000023000	Dhh	190.912	-1.6568	0.295536	-5.6061	2.06934e-08	1.95854e-06
ENSMUSG00000040675	Mthfd1l	867.51	-1.65254	0.175797	-9.40022	5.4448e-21	7.50268e-18
ENSMUSG00000001622	Csn3	10.2748	-1.64674	0.428234	-3.84542	0.000120346	0.00285315
ENSMUSG00000020256	Aldh1l2	233.683	-1.62222	0.225465	-7.19502	6.2451e-13	1.66814e-10
ENSMUSG00000038742	Angptl6	68.2254	-1.61572	0.345865	-4.67152	2.98982e-06	0.000133985
ENSMUSG00000037855	Zfp365	43.3926	-1.60648	0.414504	-3.87566	0.000106338	0.00257777
ENSMUSG00000045349	Sh2d5	75.3296	-1.57098	0.382342	-4.10884	3.97648e-05	0.00119195
ENSMUSG00000029752	Asns	2424.15	-1.56972	0.17234	-9.10832	8.36686e-20	8.38081e-17
ENSMUSG00000022469	Rapgef3	87.2164	-1.5665	0.404716	-3.87062	0.000108558	0.00262022
ENSMUSG00000022114	Spry2	250.451	-1.56622	0.212569	-7.36804	1.7316e-13	5.07655e-11
ENSMUSG00000020427	Igfbp3	367.606	-1.5591	0.329895	-4.72604	2.28941e-06	0.000110517
ENSMUSG00000029304	Spp1	1438.95	-1.55427	0.266743	-5.82685	5.64819e-09	6.34498e-07
ENSMUSG00000042406	Atf4	6145.82	-1.54692	0.253437	-6.10375	1.03608e-09	1.35366e-07
ENSMUSG00000028862	Map3k6	36.765	-1.53966	0.388768	-3.96035	7.48391e-05	0.00196842
ENSMUSG00000035456	Prdm8	18.9734	-1.51473	0.439574	-3.4459	0.000569169	0.00944947
ENSMUSG00000040552	C3ar1	31.5442	-1.50535	0.40188	-3.74577	0.000179842	0.00383961
ENSMUSG00000035828	Pim3	2268.23	-1.50314	0.223031	-6.73959	1.58834e-11	3.40926e-09
ENSMUSG00000024640	Psat1	3293.59	-1.49801	0.159415	-9.39693	5.61765e-21	7.50268e-18
ENSMUSG00000070643	Sox13	179.518	-1.49725	0.241057	-6.21119	5.25865e-10	7.52487e-08
ENSMUSG00000023942	Slc29a1	659.831	-1.49557	0.166293	-8.99357	2.39321e-19	1.91776e-16
ENSMUSG00000032281	Acsbg1	279.847	-1.48784	0.238561	-6.23673	4.46817e-10	6.54969e-08
ENSMUSG00000035697	Arhgap45	65.7175	-1.48585	0.417429	-3.55954	0.000371512	0.00687011
ENSMUSG00000056758	Hmga2	5823.29	-1.48366	0.43586	-3.40397	0.000664133	0.0107441
ENSMUSG00000022748	Cmss1	82.1015	-1.48102	0.307064	-4.82316	1.41303e-06	7.86843e-05
ENSMUSG00000097812	Gm26812	22.7641	-1.47968	0.414767	-3.56749	0.000360419	0.00671665
ENSMUSG00000028542	Slc6a9	489.311	-1.45851	0.2954	-4.9374	7.9169e-07	4.75806e-05
ENSMUSG00000020142	Slc1a4	524.63	-1.45234	0.197389	-7.35775	1.87035e-13	5.35278e-11
ENSMUSG00000047517	Dmbt1	19.7814	-1.44855	0.434377	-3.33478	0.000853664	0.0130216
ENSMUSG00000028893	Sesn2	107.9	-1.44759	0.28835	-5.02025	5.16032e-07	3.26458e-05
ENSMUSG00000037991	Rmi2	86.1536	-1.44112	0.311825	-4.62157	3.80848e-06	0.000164669
ENSMUSG00000026764	Kif5c	94.8306	-1.42794	0.351061	-4.06749	4.75214e-05	0.0013764
ENSMUSG00000026414	Tnnt2	422.012	-1.42597	0.338465	-4.21306	2.51936e-05	0.000820669
ENSMUSG00000059588	Calcrl	14.0847	-1.40538	0.437532	-3.21205	0.0013179	0.0181873
ENSMUSG00000020407	Upp1	26.9641	-1.40124	0.435544	-3.21721	0.00129443	0.0180446
ENSMUSG00000028521	Slc35d1	957.554	-1.40063	0.25226	-5.55233	2.81892e-08	2.52861e-06
ENSMUSG00000027843	Ptpn22	21.9278	-1.39711	0.434809	-3.21315	0.00131287	0.0181596
ENSMUSG00000020042	Btbd11	100.312	-1.3962	0.383907	-3.63682	0.00027603	0.00545704
ENSMUSG00000034324	Tmem132c	9.43517	-1.39405	0.432243	-3.22515	0.00125905	NA
ENSMUSG00000031490	Eif4ebp1	3155.59	-1.3901	0.197844	-7.02626	2.12145e-12	4.99998e-10
ENSMUSG00000037196	Pacrg	40.5859	-1.38302	0.431958	-3.20175	0.00136595	0.0187001
ENSMUSG00000030762	Aqp8	152.937	-1.3825	0.434499	-3.18183	0.00146348	0.0193947
ENSMUSG00000010755	Cars	931.886	-1.37838	0.255739	-5.38981	7.0532e-08	5.60783e-06
ENSMUSG00000025658	Ksr2	104.453	-1.37333	0.304583	-4.5089	6.51653e-06	0.000268249
ENSMUSG00000037846	Rtkn2	61.3491	-1.37275	0.415447	-3.30426	0.000952263	0.0141311
ENSMUSG00000047230	Cldn2	794.503	-1.36612	0.319133	-4.28071	1.86295e-05	0.000636154
ENSMUSG00000029446	Psph	390.772	-1.36443	0.235951	-5.78269	7.35158e-09	8.03327e-07
ENSMUSG00000070348	Ccnd1	16413.3	-1.35897	0.192604	-7.0558	1.71611e-12	4.12552e-10
ENSMUSG00000041351	Rap1gap	79.4368	-1.34402	0.327386	-4.10531	4.03779e-05	0.00119838
ENSMUSG00000030206	Gsg1	28.289	-1.3347	0.43584	-3.06236	0.002196	0.0261864
ENSMUSG00000030854	Ptpn5	13.5518	-1.32359	0.437752	-3.02359	0.00249792	0.0286225
ENSMUSG00000024427	Spry4	14.9373	-1.32176	0.437837	-3.01884	0.00253746	0.0289651
ENSMUSG00000028680	Plk3	38.4954	-1.32168	0.38207	-3.45926	0.000541663	0.00905534
ENSMUSG00000060487	Samd5	115.547	-1.31837	0.320723	-4.11061	3.94607e-05	0.00118588
ENSMUSG00000029338	Antxr2	733.562	-1.31312	0.285996	-4.59137	4.40344e-06	0.000188361
ENSMUSG00000023809	Rps6ka2	66.9383	-1.31237	0.372136	-3.52659	0.000420954	0.00752956
ENSMUSG00000020534	Shmt1	419.028	-1.30717	0.208456	-6.27072	3.59379e-10	5.51935e-08
ENSMUSG00000021287	Xrcc3	22.6602	-1.29893	0.415126	-3.129	0.00175402	0.0223341
ENSMUSG00000049858	Suox	173.171	-1.29822	0.345793	-3.75434	0.000173796	0.00373709
ENSMUSG00000022747	St3gal6	399.136	-1.29238	0.249584	-5.17814	2.24112e-07	1.56618e-05
ENSMUSG00000023883	Phf10	816.576	-1.28792	0.191465	-6.72666	1.73601e-11	3.59773e-09
ENSMUSG00000074182	Znhit6	628.2	-1.28738	0.203884	-6.31428	2.71429e-10	4.34365e-08
ENSMUSG00000028217	Cdh17	541.392	-1.2807	0.354511	-3.61259	0.000303158	0.00585845
ENSMUSG00000003526	Prodh	39.3506	-1.2791	0.437892	-2.92104	0.00348862	0.0370108
ENSMUSG00000046814	Gchfr	85.1202	-1.2785	0.334302	-3.82438	0.0001311	0.00304213
ENSMUSG00000038539	Atf5	1098.16	-1.27848	0.236049	-5.41617	6.08877e-08	5.01281e-06
ENSMUSG00000040658	Dnph1	353.17	-1.27342	0.288002	-4.42156	9.79922e-06	0.00038367
ENSMUSG00000073771	Btbd19	65.1639	-1.26877	0.363226	-3.49305	0.000477542	0.00827407
ENSMUSG00000050022	Amz1	23.4093	-1.26399	0.41975	-3.0113	0.00260132	0.0295817
ENSMUSG00000046179	E2f8	131.407	-1.26358	0.261974	-4.82328	1.41214e-06	7.86843e-05
ENSMUSG00000062310	Glrp1	178.682	-1.26292	0.376294	-3.35621	0.000790185	0.0123031
ENSMUSG00000031355	Arhgap6	103.772	-1.25872	0.349858	-3.59781	0.000320914	0.00612283
ENSMUSG00000054568	Usp17la	29.4733	-1.25207	0.439711	-2.84749	0.0044066	0.0442131
ENSMUSG00000027111	Itga6	2265.08	-1.25053	0.240385	-5.2022	1.9694e-07	1.40906e-05
ENSMUSG00000038388	Mpp6	944.623	-1.25022	0.221868	-5.635	1.75055e-08	1.6969e-06
ENSMUSG00000029377	Ereg	121.089	-1.2467	0.296614	-4.2031	2.6328e-05	0.000848424
ENSMUSG00000092300	Cdk3-ps	72.7196	-1.24312	0.35328	-3.51879	0.000433513	0.00771975
ENSMUSG00000059834	Sclt1	121.607	-1.23662	0.285763	-4.32743	1.50857e-05	0.000535465
ENSMUSG00000001053	N4bp3	58.3859	-1.21918	0.324455	-3.75762	0.000171541	0.00371517
ENSMUSG00000030022	Adamts9	74.9398	-1.21808	0.396779	-3.06992	0.00214119	0.0256346
ENSMUSG00000006442	Srm	1189.08	-1.2151	0.216437	-5.61412	1.97569e-08	1.89983e-06
ENSMUSG00000021569	Trip13	290.83	-1.21206	0.225613	-5.37227	7.77532e-08	6.06879e-06
ENSMUSG00000022704	Qtrt2	89.3736	-1.21042	0.29812	-4.06016	4.90393e-05	0.00140346
ENSMUSG00000031486	Adgra2	26.9676	-1.20809	0.43799	-2.75826	0.00581095	0.0543675
ENSMUSG00000086841	2410006H16Rik	1749.06	-1.20644	0.201913	-5.97504	2.30035e-09	2.85054e-07
ENSMUSG00000085156	Snhg15	129.686	-1.20533	0.282597	-4.2652	1.99724e-05	0.00067058
ENSMUSG00000052563	D930048N14Rik	19.9303	-1.20315	0.412591	-2.91608	0.00354463	0.0374398
ENSMUSG00000041920	Slc16a6	304.422	-1.20265	0.325212	-3.69805	0.000217266	0.00447181
ENSMUSG00000037295	Ldlrap1	964.534	-1.20181	0.220686	-5.44577	5.15808e-08	4.33567e-06
ENSMUSG00000067367	Lyar	1178.29	-1.19433	0.209919	-5.68946	1.27439e-08	1.30925e-06
ENSMUSG00000032892	Rangrf	34.1648	-1.19005	0.380176	-3.13025	0.00174657	0.0222864
ENSMUSG00000024613	Tcof1	1279.05	-1.18691	0.256002	-4.63633	3.54649e-06	0.000155014
ENSMUSG00000028970	Abcb1b	210.984	-1.18652	0.281273	-4.21839	2.46052e-05	0.00080512
ENSMUSG00000020614	Fam20a	30.597	-1.18495	0.421273	-2.81278	0.00491157	0.0478033
ENSMUSG00000002900	Lamb1	1019.51	-1.18345	0.434854	-2.72149	0.00649879	0.0581649
ENSMUSG00000030522	Mtmr10	259.268	-1.17885	0.218758	-5.38884	7.09143e-08	5.60783e-06
ENSMUSG00000024883	Rin1	863.315	-1.17844	0.18797	-6.26927	3.62753e-10	5.51935e-08
ENSMUSG00000108465	Gm45110	20.813	-1.17678	0.411317	-2.861	0.00422301	0.0429284
ENSMUSG00000060568	Fam78b	7.72242	-1.16049	0.423498	-2.74025	0.00613921	NA
ENSMUSG00000038508	Gdf15	140.218	-1.15779	0.370224	-3.12728	0.00176432	0.0224414
ENSMUSG00000060950	Trmt61a	275.645	-1.15687	0.270705	-4.27354	1.92396e-05	0.000651436
ENSMUSG00000093424	6330562C20Rik	86.1131	-1.15504	0.322665	-3.57967	0.000344027	0.00649169
ENSMUSG00000034248	Slc25a37	481.94	-1.1462	0.233288	-4.91325	8.95788e-07	5.30929e-05
ENSMUSG00000031628	Casp3	234.047	-1.14553	0.244726	-4.68088	2.85641e-06	0.000129753
ENSMUSG00000038963	Slco4a1	92.2653	-1.14488	0.41874	-2.73411	0.00625488	0.0571304
ENSMUSG00000097039	Pvt1	75.8261	-1.14385	0.300644	-3.80467	0.000141992	0.00319616
ENSMUSG00000030748	Il4ra	895.817	-1.13605	0.324251	-3.50361	0.000458999	0.00807784
ENSMUSG00000039114	Nrn1	1002.81	-1.1357	0.242424	-4.68477	2.80268e-06	0.000128581
ENSMUSG00000031403	Dkc1	2239.43	-1.13385	0.238104	-4.76198	1.91699e-06	9.975e-05
ENSMUSG00000017897	Eya2	524.4	-1.13085	0.331388	-3.41246	0.000643796	0.0104715
ENSMUSG00000031297	Slc7a3	23.0791	-1.12901	0.438234	-2.57628	0.00998708	0.0784606
ENSMUSG00000041313	Slc7a1	1212.47	-1.1283	0.222326	-5.07497	3.87558e-07	2.5456e-05
ENSMUSG00000079852	Klra4	433.258	-1.12776	0.328393	-3.43419	0.000594322	0.00982431
ENSMUSG00000003868	Ruvbl2	205.033	-1.12721	0.228441	-4.93437	8.04109e-07	4.80865e-05
ENSMUSG00000023913	Pla2g7	12.4961	-1.12521	0.439541	-2.55997	0.0104681	0.0810621
ENSMUSG00000052105	Mtcl1	667.316	-1.12126	0.193981	-5.78026	7.45837e-09	8.07654e-07
ENSMUSG00000086290	Snhg12	303.998	-1.11854	0.234502	-4.76983	1.84378e-06	9.72028e-05
ENSMUSG00000042462	Dctpp1	953.486	-1.11547	0.171898	-6.48913	8.63332e-11	1.57231e-08
ENSMUSG00000043102	Qrfp	284.03	-1.11296	0.438736	-2.53674	0.0111891	0.0850841
ENSMUSG00000025432	Avil	10.6226	-1.11226	0.439307	-2.53184	0.0113465	0.0857764
ENSMUSG00000033762	Recql4	59.0194	-1.11185	0.389455	-2.85489	0.00430518	0.0435591
ENSMUSG00000028967	Errfi1	246.876	-1.11141	0.210302	-5.2848	1.2584e-07	9.4537e-06
ENSMUSG00000026360	Rgs2	46.4828	-1.10734	0.356015	-3.11038	0.00186848	0.0231537
ENSMUSG00000025574	Tk1	1058.31	-1.10066	0.196193	-5.6101	2.02213e-08	1.92905e-06
ENSMUSG00000040354	Mars	861.131	-1.09819	0.233806	-4.69703	2.63974e-06	0.000122983
ENSMUSG00000010048	Ifrd2	117.583	-1.09382	0.277518	-3.94145	8.09894e-05	0.00208904
ENSMUSG00000014686	Ceacam16	15.9247	-1.08894	0.431289	-2.52485	0.0115748	0.0870097
ENSMUSG00000008999	Bmp7	140.204	-1.08761	0.322446	-3.373	0.000743535	0.0117587
ENSMUSG00000050910	Cdr2l	242.364	-1.08688	0.258416	-4.20595	2.59986e-05	0.000840063
ENSMUSG00000026019	Wdr12	829.579	-1.08479	0.191869	-5.65384	1.56904e-08	1.53332e-06
ENSMUSG00000057329	Bcl2	389.357	-1.08428	0.32149	-3.37266	0.000744455	0.0117587
ENSMUSG00000018861	Fdxr	101.506	-1.08355	0.324384	-3.34034	0.000836744	0.0128615
ENSMUSG00000074793	Hspa12b	10.355	-1.08343	0.437117	-2.47859	0.0131905	0.0955117
ENSMUSG00000031700	Gpt2	914.894	-1.08335	0.233266	-4.64428	3.41271e-06	0.000149711
ENSMUSG00000015533	Itga2	120.41	-1.08255	0.266365	-4.06416	4.82062e-05	0.00138954
ENSMUSG00000022369	Mtbp	163.94	-1.08168	0.227451	-4.75567	1.9779e-06	0.000102036
ENSMUSG00000021118	Plek2	396.661	-1.08084	0.292986	-3.68906	0.000225082	0.00460116
ENSMUSG00000056209	Npm3	544.335	-1.07826	0.174966	-6.16268	7.15244e-10	9.99679e-08
ENSMUSG00000025431	Crisp1	7.75173	-1.07775	0.42944	-2.50967	0.0120845	NA
ENSMUSG00000021965	Ska3	105.627	-1.07772	0.292281	-3.68727	0.000226675	0.00461802
ENSMUSG00000026979	Psd4	50.1425	-1.07372	0.369338	-2.90715	0.00364734	0.0383561
ENSMUSG00000057113	Npm1	14377.5	-1.07054	0.187266	-5.71668	1.08627e-08	1.13539e-06
ENSMUSG00000032036	Kirrel3	41.4472	-1.06966	0.407465	-2.62516	0.00866074	0.0717451
ENSMUSG00000026037	Orc2	592.832	-1.06776	0.196505	-5.43374	5.51854e-08	4.57468e-06
ENSMUSG00000025464	Paox	987.488	-1.06718	0.246161	-4.33527	1.45579e-05	0.000524315
ENSMUSG00000036693	Nop14	1215.71	-1.06688	0.206894	-5.15667	2.5138e-07	1.70711e-05
ENSMUSG00000024785	Rcl1	1275.9	-1.06565	0.162611	-6.55333	5.62662e-11	1.10872e-08
ENSMUSG00000024924	Vldlr	298.592	-1.06538	0.224459	-4.74642	2.07045e-06	0.000103842
ENSMUSG00000073678	Pgap1	1077.13	-1.06411	0.358521	-2.96805	0.00299692	0.0328977
ENSMUSG00000026259	Ngef	39.0955	-1.06122	0.386901	-2.74287	0.00609048	0.0560977
ENSMUSG00000025408	Ddit3	232.246	-1.06109	0.305779	-3.47012	0.000520235	0.00883223
ENSMUSG00000030167	Klrc1	83.8973	-1.05919	0.368918	-2.87107	0.00409081	0.0419911
ENSMUSG00000023940	Sgo1	557.068	-1.05635	0.227082	-4.65185	3.28972e-06	0.000145913
ENSMUSG00000004952	Rasa4	30.3801	-1.05625	0.423306	-2.49523	0.0125875	0.0922571
ENSMUSG00000017499	Cdc6	336.767	-1.04589	0.2109	-4.95917	7.07948e-07	4.3416e-05
ENSMUSG00000066621	Tecpr1	967.92	-1.04186	0.193194	-5.39283	6.93554e-08	5.55768e-06
ENSMUSG00000029591	Ung	398.098	-1.03859	0.237958	-4.36461	1.2735e-05	0.000475388
ENSMUSG00000027611	Procr	624.473	-1.03835	0.292587	-3.54887	0.00038689	0.00711073
ENSMUSG00000027221	Chst1	392.614	-1.03406	0.437699	-2.3625	0.0181522	0.117877
ENSMUSG00000030187	Klra2	5.24071	-1.03003	0.414262	-2.48642	0.0129034	NA
ENSMUSG00000031758	Cdyl2	112.439	-1.02986	0.394053	-2.61351	0.00896164	0.0729309
ENSMUSG00000042694	Stn1	296.638	-1.02975	0.217711	-4.72989	2.24646e-06	0.000109322
ENSMUSG00000009108	Gnat2	14.4998	-1.02698	0.436373	-2.35345	0.0186002	0.119879
ENSMUSG00000024451	Arap3	136.613	-1.02407	0.390745	-2.62081	0.00877219	0.0721385
ENSMUSG00000021595	Nsun2	1606.37	-1.023	0.197882	-5.16974	2.34421e-07	1.61014e-05
ENSMUSG00000058392	Rrp1b	841.41	-1.02136	0.185464	-5.50708	3.64837e-08	3.20098e-06
ENSMUSG00000021779	Thrb	52.7397	-1.02025	0.381047	-2.67748	0.00741772	0.0639147
ENSMUSG00000025980	Hspd1	4392.39	-1.01765	0.165643	-6.14364	8.06509e-10	1.09256e-07
ENSMUSG00000026873	Phf19	11.5078	-1.01657	0.439292	-2.3141	0.0206623	0.128484
ENSMUSG00000034023	Fancd2	224.522	-1.01574	0.293504	-3.46075	0.000538674	0.00904311
ENSMUSG00000016239	Lonrf3	56.4637	-1.01519	0.382879	-2.65147	0.00801432	0.0676066
ENSMUSG00000097990	Gm19557	8.80835	-1.01233	0.439684	-2.30239	0.0213131	NA
ENSMUSG00000078202	Nrarp	160.071	-1.01198	0.241886	-4.18373	2.8676e-05	0.000915478
ENSMUSG00000031543	Ank1	48.994	-1.01185	0.421221	-2.40219	0.0162973	0.109976
ENSMUSG00000092819	Gm23639	52.1135	-1.01007	0.422382	-2.39136	0.0167863	0.111971
ENSMUSG00000043421	Hilpda	991.407	-1.00646	0.255504	-3.93913	8.17792e-05	0.0021004
ENSMUSG00000025007	Aldh18a1	194.772	-1.0014	0.263013	-3.8074	0.000140434	0.00318317
ENSMUSG00000056457	Prl2c3	4.79772	-1.00007	0.413654	-2.41765	0.0156212	NA
ENSMUSG00000026669	Mcm10	387.978	-0.998539	0.262349	-3.80614	0.000141151	0.00318317
ENSMUSG00000024597	Slc12a2	2496.2	-0.998057	0.229006	-4.35821	1.31133e-05	0.000486487
ENSMUSG00000021483	Cdk20	64.2676	-0.997019	0.34306	-2.90625	0.00365786	0.0384331
ENSMUSG00000038644	Pold1	518.127	-0.99693	0.230002	-4.33445	1.46128e-05	0.000524315
ENSMUSG00000014907	Naf1	484.512	-0.994814	0.210751	-4.72034	2.35456e-06	0.000113207
ENSMUSG00000025324	Atp10a	56.7189	-0.994789	0.327712	-3.03555	0.00240094	0.0278833
ENSMUSG00000013629	Cad	507.168	-0.992895	0.226815	-4.37756	1.20014e-05	0.00045507
ENSMUSG00000024730	Ms4a8a	16.0326	-0.992274	0.430024	-2.30748	0.0210278	0.129824
ENSMUSG00000042606	Hirip3	412.798	-0.991701	0.227476	-4.35958	1.30311e-05	0.000484935
ENSMUSG00000040463	Mybbp1a	2181.72	-0.990025	0.184047	-5.37918	7.48246e-08	5.87838e-06
ENSMUSG00000027454	Gins1	177.826	-0.989984	0.243378	-4.06768	4.74836e-05	0.0013764
ENSMUSG00000030041	M1ap	15.7233	-0.986387	0.439523	-2.24422	0.024818	0.145093
ENSMUSG00000021707	Dhfr	346.637	-0.983552	0.247998	-3.96597	7.30989e-05	0.00193535
ENSMUSG00000026196	Bard1	150.675	-0.982645	0.283465	-3.46655	0.000527179	0.00893449
ENSMUSG00000053398	Phgdh	1237.65	-0.980207	0.189254	-5.17932	2.227e-07	1.56541e-05
ENSMUSG00000068739	Sars	3911.7	-0.979283	0.209424	-4.67607	2.92423e-06	0.00013214
ENSMUSG00000069171	Nr2f1	124.331	-0.979208	0.420486	-2.32875	0.0198721	0.125855
ENSMUSG00000026234	Ncl	19611.9	-0.977398	0.170269	-5.74033	9.44912e-09	9.96302e-07
ENSMUSG00000035069	Oma1	207.379	-0.977117	0.25604	-3.81627	0.000135486	0.00311384
ENSMUSG00000024493	Lars	2488.89	-0.974031	0.227829	-4.27527	1.90903e-05	0.000648207
ENSMUSG00000024952	Rps6ka4	404.266	-0.9732	0.204747	-4.75318	2.00238e-06	0.000102857
ENSMUSG00000040990	Sh3kbp1	307.317	-0.973195	0.356331	-2.73115	0.00631135	0.0573977
ENSMUSG00000024587	Nars	6415.57	-0.971763	0.290381	-3.34651	0.000818351	0.0126778
ENSMUSG00000025591	Tma16	352.918	-0.971205	0.221911	-4.37654	1.20575e-05	0.00045576
ENSMUSG00000057914	Cacnb2	121.101	-0.971042	0.375921	-2.5831	0.0097916	0.0775329
ENSMUSG00000038279	Nop2	1266.77	-0.970776	0.175813	-5.52165	3.3584e-08	2.96823e-06
ENSMUSG00000031562	Dctd	118.306	-0.970183	0.309303	-3.13667	0.00170877	0.0219908
ENSMUSG00000074886	Grk6	537.504	-0.969857	0.170979	-5.67237	1.40838e-08	1.39907e-06
ENSMUSG00000052632	Asap2	259.548	-0.968687	0.268868	-3.60283	0.000314767	0.00604392
ENSMUSG00000041859	Mcm3	1668.61	-0.967624	0.164042	-5.89865	3.66489e-09	4.23577e-07
ENSMUSG00000054342	Kcnn4	1276.29	-0.966812	0.355864	-2.7168	0.00659165	0.0589411
ENSMUSG00000039231	Suv39h1	568.544	-0.965042	0.211868	-4.55492	5.24048e-06	0.000219479
ENSMUSG00000027203	Dut	1120.51	-0.964688	0.167665	-5.75366	8.73314e-09	9.28959e-07
ENSMUSG00000020884	Asgr1	7.42911	-0.964599	0.42895	-2.24875	0.0245287	NA
ENSMUSG00000023755	Rhebl1	228.025	-0.963397	0.24738	-3.8944	9.84405e-05	0.0024397
ENSMUSG00000052485	Tmem171	83.9571	-0.963161	0.351986	-2.73636	0.0062123	0.0569202
ENSMUSG00000107768	Gm44275	134.434	-0.961905	0.422606	-2.27613	0.0228383	0.13806
ENSMUSG00000021556	Golm1	1634.45	-0.961364	0.266713	-3.60448	0.000312775	0.00601528
ENSMUSG00000027405	Nop56	2110.23	-0.960895	0.206649	-4.64989	3.32113e-06	0.000146764
ENSMUSG00000028333	Anp32b	3501.87	-0.960497	0.199112	-4.8239	1.4078e-06	7.86843e-05
ENSMUSG00000043439	Epop	82.9382	-0.959994	0.290469	-3.30498	0.000949841	0.0141182
ENSMUSG00000006585	Cdt1	693.992	-0.956549	0.218955	-4.36869	1.24991e-05	0.000468036
ENSMUSG00000031467	Agpat5	580.578	-0.956175	0.236184	-4.04844	5.15612e-05	0.00145485
ENSMUSG00000034271	Jdp2	377.54	-0.955986	0.203283	-4.70273	2.56706e-06	0.000120532
ENSMUSG00000074656	Eif2s2	17270.9	-0.955905	0.181703	-5.26081	1.4342e-07	1.05332e-05
ENSMUSG00000037572	Wdhd1	123.394	-0.954402	0.280663	-3.40053	0.000672559	0.0108598
ENSMUSG00000011751	Sptbn4	14.3243	-0.951158	0.437382	-2.17466	0.0296555	0.163814
ENSMUSG00000009687	Fxyd5	149.909	-0.950083	0.381781	-2.48856	0.0128262	0.0934372
ENSMUSG00000026347	Tmem163	5.77142	-0.949683	0.38387	-2.47397	0.0133621	NA
ENSMUSG00000037275	Gemin5	282.793	-0.947174	0.221392	-4.27826	1.88363e-05	0.000641394
ENSMUSG00000024810	Il33	822.562	-0.947044	0.344136	-2.75195	0.00592414	0.0551147
ENSMUSG00000029777	Gars	4344.08	-0.94563	0.202268	-4.67512	2.93778e-06	0.000132255
ENSMUSG00000064427	Gm22748	68.7771	-0.944379	0.398807	-2.36801	0.017884	0.116639
ENSMUSG00000040010	Slc7a5	476.46	-0.943079	0.333832	-2.82501	0.00472787	0.0464289
ENSMUSG00000062867	Impdh2	1066.06	-0.942802	0.210087	-4.48767	7.2007e-06	0.000292407
ENSMUSG00000045751	Mms22l	161.402	-0.941416	0.25437	-3.70097	0.000214773	0.00444333
ENSMUSG00000032446	Eomes	31.2666	-0.940943	0.439041	-2.14318	0.0320989	0.172818
ENSMUSG00000002274	Metrn	166.931	-0.938892	0.264855	-3.54493	0.000392717	0.00718486
ENSMUSG00000025140	Pycr1	660.135	-0.937907	0.235441	-3.98362	6.78738e-05	0.00182108
ENSMUSG00000021418	Rpp40	115.277	-0.937865	0.270879	-3.4623	0.000535581	0.00900636
ENSMUSG00000030431	Tmem238	483.312	-0.935822	0.220476	-4.24455	2.19032e-05	0.000727284
ENSMUSG00000050244	Heatr1	146.573	-0.935719	0.264257	-3.54094	0.000398697	0.00726112
ENSMUSG00000041840	Haus1	213.679	-0.93275	0.292004	-3.1943	0.00140171	0.018903
ENSMUSG00000063018	2010204K13Rik	197.604	-0.93114	0.267416	-3.48199	0.000497695	0.00851205
ENSMUSG00000007080	Pole	442.489	-0.930328	0.247345	-3.76125	0.000169064	0.00367476
ENSMUSG00000039356	Exosc2	402.329	-0.930067	0.208408	-4.46272	8.09248e-06	0.000322092
ENSMUSG00000085183	Wincr1	98.8093	-0.929555	0.290145	-3.20376	0.00135646	0.0186126
ENSMUSG00000040600	Eps8l3	55.8486	-0.927174	0.428228	-2.16514	0.0303768	0.166507
ENSMUSG00000065663	Gm22579	16.1086	-0.926268	0.434655	-2.13104	0.0330855	0.176593
ENSMUSG00000026712	Mrc1	224.01	-0.926158	0.40932	-2.26267	0.0236558	0.141285
ENSMUSG00000020692	Nle1	126.388	-0.924656	0.274617	-3.36707	0.000759704	0.0119057
ENSMUSG00000026020	Nop58	3014.56	-0.924301	0.202693	-4.56011	5.11279e-06	0.00021488
ENSMUSG00000029544	Cabp1	8.61354	-0.924293	0.435187	-2.1239	0.0336785	NA
ENSMUSG00000018848	Rars	1940.58	-0.923733	0.16592	-5.56734	2.58654e-08	2.39156e-06
ENSMUSG00000000916	Nsun5	165.977	-0.923131	0.249614	-3.69824	0.000217098	0.00447181
ENSMUSG00000044165	Bcl2l15	8.45868	-0.923124	0.426631	-2.16375	0.0304833	NA
ENSMUSG00000038335	Tsr1	770.057	-0.922749	0.238083	-3.87574	0.000106302	0.00257777
ENSMUSG00000001228	Uhrf1	435.642	-0.922219	0.258942	-3.56149	0.00036876	0.00684027
ENSMUSG00000034751	Mast4	415.109	-0.918752	0.206846	-4.44173	8.92402e-06	0.000352829
ENSMUSG00000023045	Soat2	53.7722	-0.918387	0.368534	-2.492	0.0127027	0.0928184
ENSMUSG00000085912	Trp53cor1	16.0991	-0.915334	0.434887	-2.10476	0.0353118	0.184898
ENSMUSG00000026245	Farsb	2185.81	-0.915252	0.196874	-4.64891	3.33691e-06	0.000146922
ENSMUSG00000022156	Gzme	80.0221	-0.91394	0.438252	-2.08542	0.0370311	0.19079
ENSMUSG00000085929	Gm13421	85.1362	-0.913861	0.32873	-2.77998	0.00543628	0.0517171
ENSMUSG00000030254	Rad18	389.779	-0.911963	0.233507	-3.90551	9.40281e-05	0.00235954
ENSMUSG00000010751	Tnfrsf22	196.115	-0.910433	0.310907	-2.92831	0.00340805	0.0362841
ENSMUSG00000046865	Fbl	758.369	-0.91009	0.248741	-3.65878	0.000253416	0.00511084
ENSMUSG00000027395	Polr1b	164.183	-0.909651	0.278023	-3.27186	0.00106844	0.0155105
ENSMUSG00000027323	Rad51	481.03	-0.908713	0.175404	-5.1807	2.21059e-07	1.56541e-05
ENSMUSG00000037474	Dtl	294.383	-0.908063	0.245158	-3.70399	0.000212231	0.00439831
ENSMUSG00000007659	Bcl2l1	1270.86	-0.907532	0.189399	-4.79165	1.65416e-06	8.80835e-05
ENSMUSG00000001507	Itga3	1420.86	-0.907502	0.265764	-3.4147	0.000638532	0.0104447
ENSMUSG00000055093	Gm8430	34.1776	-0.904615	0.367332	-2.46266	0.0137909	0.0977975
ENSMUSG00000025785	Exosc7	303.096	-0.904221	0.235059	-3.84678	0.000119682	0.00284868
ENSMUSG00000050323	Ndufaf6	108.303	-0.903095	0.289591	-3.11852	0.00181761	0.0227343
ENSMUSG00000040034	Nup43	105.995	-0.90256	0.275989	-3.27028	0.00107441	0.0155221
ENSMUSG00000026657	Frmd4a	424.037	-0.901518	0.227461	-3.9634	7.38885e-05	0.00195196
ENSMUSG00000020598	Nrcam	4.67271	-0.901355	0.379307	-2.37632	0.0174863	NA
ENSMUSG00000049823	Zbtb12	232.02	-0.900372	0.288652	-3.11923	0.00181325	0.0227343
ENSMUSG00000062510	Nsl1	38.72	-0.899312	0.365059	-2.46347	0.01376	0.0976938
ENSMUSG00000026274	Pask	57.6018	-0.89752	0.337547	-2.65895	0.00783857	0.0667278
ENSMUSG00000028069	Gpatch4	1600.99	-0.896677	0.274286	-3.26913	0.0010788	0.0155668
ENSMUSG00000024037	Wdr4	194.207	-0.896346	0.263783	-3.39804	0.000678711	0.0109212
ENSMUSG00000042210	Abhd14a	192.251	-0.894878	0.219993	-4.06776	4.7468e-05	0.0013764
ENSMUSG00000075266	Cenpw	761.707	-0.893923	0.18836	-4.74581	2.07672e-06	0.000103842
ENSMUSG00000019935	Slc17a8	5.23508	-0.892836	0.411062	-2.17202	0.029854	NA
ENSMUSG00000102064	Gm28625	6.18415	-0.892106	0.430687	-2.07135	0.0383257	NA
ENSMUSG00000042729	Wdr74	548.397	-0.891729	0.189047	-4.71697	2.39387e-06	0.000114639
ENSMUSG00000039903	Eva1c	116.446	-0.89164	0.366334	-2.43396	0.0149348	0.103212
ENSMUSG00000027293	Ehd4	2507.23	-0.891559	0.172683	-5.16298	2.43052e-07	1.65993e-05
ENSMUSG00000020899	Pfas	441.179	-0.890469	0.257196	-3.46222	0.000535736	0.00900636
ENSMUSG00000021266	Wars	545.359	-0.889451	0.249281	-3.56807	0.000359618	0.00671213
ENSMUSG00000039748	Exo1	152.646	-0.888677	0.263883	-3.36769	0.000758006	0.0118946
ENSMUSG00000025364	Pa2g4	6527.03	-0.88847	0.207074	-4.29058	1.78206e-05	0.000617301
ENSMUSG00000042359	Osbpl6	179.897	-0.887846	0.344779	-2.57512	0.0100206	0.0786721
ENSMUSG00000025732	Mcrip2	125.77	-0.886911	0.265341	-3.34253	0.000830176	0.0127768
ENSMUSG00000028811	Yars	471.112	-0.886668	0.216597	-4.09363	4.24663e-05	0.00124803
ENSMUSG00000005410	Mcm5	857.303	-0.886005	0.250444	-3.53774	0.00040357	0.00729461
ENSMUSG00000064326	Siva1	775.729	-0.88502	0.179016	-4.9438	7.66141e-07	4.62764e-05
ENSMUSG00000047810	Ccdc88b	4.23953	-0.883946	0.404943	-2.18289	0.0290439	NA
ENSMUSG00000025608	Podxl	532.061	-0.883413	0.280339	-3.15123	0.00162583	0.0211042
ENSMUSG00000011179	Odc1	484.504	-0.881615	0.230742	-3.82078	0.000133031	0.00306916
ENSMUSG00000097415	AU020206	288.082	-0.880999	0.268787	-3.27768	0.00104663	0.0152862
ENSMUSG00000033909	Usp36	809.084	-0.880386	0.213285	-4.12775	3.6633e-05	0.00111906
ENSMUSG00000004099	Dnmt1	758.722	-0.879403	0.222531	-3.95182	7.7558e-05	0.0020245
ENSMUSG00000006678	Pola1	355.876	-0.87935	0.222754	-3.94764	7.89264e-05	0.00204579
ENSMUSG00000031949	Adat1	62.5911	-0.878932	0.36234	-2.42571	0.0152784	0.104961
ENSMUSG00000032221	Mns1	186.929	-0.878256	0.268489	-3.2711	0.00107129	0.0155144
ENSMUSG00000074743	Thbd	68.7873	-0.877592	0.386416	-2.2711	0.0231406	0.139322
ENSMUSG00000066170	E230001N04Rik	8.23265	-0.876942	0.439668	-1.99456	0.0460914	NA
ENSMUSG00000037851	Iars	698.607	-0.876695	0.216136	-4.05621	4.98748e-05	0.00142061
ENSMUSG00000027999	Pla2g12a	243.468	-0.876417	0.21194	-4.13521	3.54635e-05	0.00109808
ENSMUSG00000053332	Gas5	3189.27	-0.876061	0.199709	-4.38668	1.15095e-05	0.000439187
ENSMUSG00000036155	Mgat5	274.533	-0.873785	0.262996	-3.32243	0.000892365	0.0134414
ENSMUSG00000030309	Caprin2	63.5239	-0.873126	0.347961	-2.50926	0.0120984	0.0898279
ENSMUSG00000046259	Sprr2h	7.47394	-0.872978	0.405912	-2.15066	0.0315034	NA
ENSMUSG00000022241	Tars	1893.35	-0.872575	0.224012	-3.89522	9.81098e-05	0.00243653
ENSMUSG00000000384	Tbrg4	703.042	-0.872004	0.22098	-3.94608	7.94407e-05	0.0020535
ENSMUSG00000035049	Rrp12	285.488	-0.871873	0.249175	-3.49904	0.000466933	0.0081577
ENSMUSG00000058799	Nap1l1	4117.2	-0.871517	0.179878	-4.84505	1.26578e-06	7.21074e-05
ENSMUSG00000021213	Akr1c13	237.026	-0.871098	0.348429	-2.50007	0.0124168	0.0914407
ENSMUSG00000071648	Rom1	162.589	-0.870756	0.322569	-2.69944	0.00694558	0.0610485
ENSMUSG00000032278	Paqr5	129.8	-0.870589	0.330541	-2.63383	0.00844276	0.0702718
ENSMUSG00000008496	Pou2f2	10.4646	-0.87025	0.431958	-2.01466	0.04394	0.212453
ENSMUSG00000039814	Xkr5	39.3796	-0.86998	0.42193	-2.0619	0.0392169	0.198484
ENSMUSG00000029828	4921507P07Rik	13.5023	-0.869322	0.435503	-1.99613	0.0459194	0.218077
ENSMUSG00000040749	Siah1b	225.145	-0.86871	0.244196	-3.55743	0.000374495	0.00691465
ENSMUSG00000032849	Abcc4	413.477	-0.868004	0.313582	-2.76803	0.00563967	0.0532513
ENSMUSG00000039254	Pomt1	241.853	-0.86735	0.221769	-3.91105	9.18946e-05	0.00231567
ENSMUSG00000095567	Noc2l	819.074	-0.866418	0.180766	-4.79305	1.64266e-06	8.80835e-05
ENSMUSG00000027200	Sema6d	24.4689	-0.865821	0.414587	-2.08839	0.0367625	0.18965
ENSMUSG00000037940	Inpp4b	68.4071	-0.86582	0.416152	-2.08054	0.0374762	0.192506
ENSMUSG00000007594	Hapln4	29.0807	-0.865267	0.401001	-2.15777	0.0309458	0.168693
ENSMUSG00000066682	Pilrb2	45.8532	-0.864232	0.437075	-1.97731	0.048007	0.224056
ENSMUSG00000097772	5430416N02Rik	109.765	-0.863509	0.283634	-3.04445	0.00233108	0.0273095
ENSMUSG00000041168	Lonp1	1045.73	-0.863381	0.171563	-5.03246	4.84229e-07	3.07959e-05
ENSMUSG00000010095	Slc3a2	5779.47	-0.862814	0.180075	-4.79141	1.65615e-06	8.80835e-05
ENSMUSG00000049957	Ccdc137	402.719	-0.862393	0.21523	-4.00684	6.15375e-05	0.00168877
ENSMUSG00000006378	Gcat	432.122	-0.860013	0.227638	-3.77799	0.000158099	0.0034745
ENSMUSG00000041506	Rrp9	255.27	-0.858869	0.221164	-3.8834	0.000103007	0.00252167
ENSMUSG00000031432	Prps1	1150.1	-0.857916	0.177352	-4.83738	1.31563e-06	7.45937e-05
ENSMUSG00000039660	Spout1	803.504	-0.857248	0.211427	-4.05458	5.02242e-05	0.00142717
ENSMUSG00000022676	Snai2	86.3592	-0.857059	0.335813	-2.55219	0.0107048	0.0824818
ENSMUSG00000030091	Nup210	109.329	-0.856679	0.283279	-3.02415	0.00249329	0.0285968
ENSMUSG00000024891	Slc29a2	200.772	-0.855316	0.278605	-3.07	0.0021406	0.0256346
ENSMUSG00000032643	Fhl3	341.981	-0.851926	0.20887	-4.07874	4.52813e-05	0.00132428
ENSMUSG00000027456	Sdcbp2	1782.22	-0.851498	0.306276	-2.78016	0.00543317	0.0517171
ENSMUSG00000053289	Ddx10	933.055	-0.851416	0.232395	-3.66366	0.000248635	0.00502285
ENSMUSG00000091695	Gm17669	6.62534	-0.851271	0.424049	-2.00748	0.0446981	NA
ENSMUSG00000065353	Snora73b	132.763	-0.850923	0.429339	-1.98194	0.0474864	0.223074
ENSMUSG00000002459	Rgs20	33.2804	-0.850382	0.394317	-2.15659	0.0310374	0.168699
ENSMUSG00000031928	Mre11a	341.289	-0.850069	0.204243	-4.16205	3.15409e-05	0.000989873
ENSMUSG00000037613	Tnfrsf23	159.214	-0.850017	0.287809	-2.95341	0.00314282	0.0341253
ENSMUSG00000050530	Fam171a1	548.407	-0.849185	0.193106	-4.3975	1.09505e-05	0.000424596
ENSMUSG00000006777	Krt23	381.448	-0.848992	0.328384	-2.58536	0.0097276	0.0772297
ENSMUSG00000022962	Gart	572.124	-0.848127	0.178546	-4.75019	2.03223e-06	0.000103069
ENSMUSG00000030271	Ogg1	193.409	-0.847321	0.271589	-3.11986	0.00180936	0.0227343
ENSMUSG00000074305	Peak1	436.709	-0.84627	0.188561	-4.48804	7.1881e-06	0.000292407
ENSMUSG00000030079	Ruvbl1	829.108	-0.846006	0.173405	-4.87879	1.06738e-06	6.16825e-05
ENSMUSG00000076448	Mir763	9.61341	-0.845991	0.429436	-1.97001	0.0488374	0.226826
ENSMUSG00000028741	Mrto4	333.891	-0.8452	0.217227	-3.89087	9.9885e-05	0.00247041
ENSMUSG00000024999	Noc3l	240.71	-0.844278	0.204438	-4.12975	3.63161e-05	0.00111642
ENSMUSG00000026749	Nek6	1078.53	-0.843471	0.219784	-3.83774	0.000124174	0.00289819
ENSMUSG00000005718	Tfap4	96.5974	-0.842763	0.288762	-2.91854	0.00351676	0.0372436
ENSMUSG00000055612	Cdca7	404.564	-0.840671	0.225357	-3.73039	0.000191183	0.0040387
ENSMUSG00000022814	Umps	350.872	-0.840373	0.215343	-3.90249	9.52083e-05	0.00238418
ENSMUSG00000004880	Lbr	753.633	-0.839977	0.172424	-4.87159	1.10706e-06	6.3669e-05
ENSMUSG00000029821	Gsdme	105.806	-0.83946	0.298697	-2.81041	0.00494786	0.0480786
ENSMUSG00000034773	BC030867	83.4238	-0.838284	0.310106	-2.70322	0.00686712	0.0607348
ENSMUSG00000037447	Arid5a	66.1747	-0.838228	0.391889	-2.13894	0.0324402	0.173611
ENSMUSG00000026974	Zmynd19	288.988	-0.837062	0.240319	-3.48312	0.000495598	0.00850969
ENSMUSG00000029499	Pxmp2	144.294	-0.836234	0.319997	-2.61325	0.00896847	0.0729371
ENSMUSG00000025507	Pidd1	31.4674	-0.835622	0.387019	-2.15913	0.0308404	0.168271
ENSMUSG00000027752	Exosc8	797.712	-0.835393	0.228926	-3.64918	0.000263075	0.00526149
ENSMUSG00000032263	Bckdhb	95.2996	-0.834821	0.321182	-2.59922	0.00934363	0.0747739
ENSMUSG00000084291	Gm6654	26.7174	-0.834112	0.387141	-2.15455	0.0311975	0.169297
ENSMUSG00000059751	Rps3a3	29.1417	-0.832816	0.403668	-2.06312	0.039101	0.19831
ENSMUSG00000040584	Abcb1a	367.381	-0.831925	0.250687	-3.31858	0.000904766	0.0135793
ENSMUSG00000045273	Cenph	621.043	-0.831633	0.234081	-3.55276	0.000381217	0.00702563
ENSMUSG00000030609	Aen	73.2375	-0.83128	0.293875	-2.82869	0.00467395	0.0460499
ENSMUSG00000047221	Fam185a	105.568	-0.829783	0.27922	-2.97179	0.00296073	0.0325897
ENSMUSG00000021203	Otub2	78.0053	-0.828784	0.295454	-2.80512	0.00502981	0.0486782
ENSMUSG00000027185	Nat10	220.505	-0.825884	0.234944	-3.51524	0.000439363	0.00776639
ENSMUSG00000001436	Slc19a1	133.064	-0.825812	0.264218	-3.12549	0.00177509	0.0225072
ENSMUSG00000031960	Aars	2832.33	-0.825691	0.145486	-5.67538	1.3838e-08	1.38611e-06
ENSMUSG00000053801	Grwd1	597.755	-0.825212	0.184089	-4.48269	7.37086e-06	0.000296492
ENSMUSG00000108472	Gm45212	5.20297	-0.82438	0.414266	-1.98998	0.0465934	NA
ENSMUSG00000027351	Spred1	456.958	-0.824222	0.22047	-3.73847	0.000185144	0.00393881
ENSMUSG00000049916	2610318N02Rik	138.356	-0.822601	0.408176	-2.01531	0.0438723	0.212211
ENSMUSG00000002835	Chaf1a	758.476	-0.82237	0.236002	-3.48459	0.000492888	0.0084757
ENSMUSG00000026456	Cyb5r1	1323.52	-0.821204	0.282788	-2.90395	0.00368484	0.0386828
ENSMUSG00000025747	Tyms	391.223	-0.819692	0.186285	-4.40021	1.08149e-05	0.00042206
ENSMUSG00000041057	Wdr43	3390.86	-0.819025	0.207044	-3.9558	7.62804e-05	0.00200194
ENSMUSG00000022407	Adsl	635.574	-0.818625	0.174157	-4.7005	2.5952e-06	0.000121379
ENSMUSG00000032184	Lysmd2	65.0284	-0.8175	0.395549	-2.06675	0.0387578	0.196995
ENSMUSG00000020914	Top2a	6290.17	-0.817426	0.233077	-3.50711	0.000452997	0.00798391
ENSMUSG00000047022	Mipol1	59.8247	-0.817382	0.321397	-2.54322	0.0109837	0.0839316
ENSMUSG00000030505	Prmt3	592.689	-0.815999	0.171769	-4.75056	2.02849e-06	0.000103069
ENSMUSG00000060098	Prmt7	406.697	-0.815771	0.205433	-3.97098	7.15775e-05	0.00189925
ENSMUSG00000036611	Eepd1	131.508	-0.815143	0.253659	-3.21354	0.00131109	0.0181558
ENSMUSG00000024486	Hbegf	2541.95	-0.814829	0.278324	-2.92763	0.00341555	0.0363318
ENSMUSG00000048376	F2r	2128.18	-0.814721	0.26831	-3.03649	0.00239349	0.0278238
ENSMUSG00000031901	Dus2	121.896	-0.814449	0.249222	-3.26796	0.00108325	0.0155936
ENSMUSG00000050931	Sgms2	806.185	-0.81431	0.256739	-3.17175	0.00151524	0.0199488
ENSMUSG00000034329	Brip1	272.773	-0.813646	0.286535	-2.8396	0.00451697	0.0450573
ENSMUSG00000105987	AI506816	99.8907	-0.812799	0.328825	-2.47183	0.0134423	0.096406
ENSMUSG00000028066	Pmf1	1119.77	-0.812287	0.250541	-3.24214	0.00118637	0.016857
ENSMUSG00000019952	Poc1b	256.093	-0.811025	0.277218	-2.92558	0.00343812	0.0365072
ENSMUSG00000026615	Eprs	3551.05	-0.809723	0.181058	-4.47217	7.7431e-06	0.000309209
ENSMUSG00000025264	Tsr2	109.849	-0.809388	0.271479	-2.98141	0.00286929	0.0319046
ENSMUSG00000036990	Otud4	1276.66	-0.809283	0.170088	-4.75802	1.95503e-06	0.000101291
ENSMUSG00000045411	2410002F23Rik	249.186	-0.809257	0.277917	-2.91186	0.00359282	0.037849
ENSMUSG00000054717	Hmgb2	1838.93	-0.807512	0.229243	-3.52252	0.000427472	0.00762345
ENSMUSG00000022076	Klhl1	94.5187	-0.806694	0.407318	-1.9805	0.0476474	0.223242
ENSMUSG00000041406	BC055324	197.919	-0.806419	0.252823	-3.18966	0.00142439	0.0191084
ENSMUSG00000041360	Pum3	2176.27	-0.806334	0.165142	-4.88266	1.04666e-06	6.07771e-05
ENSMUSG00000019214	Chtf18	163.449	-0.806104	0.295589	-2.72711	0.00638918	0.0577069
ENSMUSG00000032899	Styk1	164.572	-0.805926	0.254451	-3.16731	0.00153856	0.0202114
ENSMUSG00000029022	Miip	102.875	-0.80509	0.304206	-2.64653	0.00813222	0.0683084
ENSMUSG00000058809	Hspd1-ps3	22.0738	-0.804678	0.399659	-2.01341	0.0440716	0.21259
ENSMUSG00000021208	Ifi27l2b	84.2994	-0.803888	0.396269	-2.02864	0.0424946	0.208056
ENSMUSG00000053198	Prx	33.1798	-0.803328	0.371305	-2.16352	0.0305009	0.166949
ENSMUSG00000031383	Dusp9	76.2679	-0.803243	0.380791	-2.10941	0.0349094	0.183718
ENSMUSG00000087213	2810408I11Rik	45.4881	-0.801803	0.34353	-2.33401	0.0195953	0.124556
ENSMUSG00000087590	Epb41l4aos	537.574	-0.801719	0.244986	-3.27251	0.00106598	0.0154934
ENSMUSG00000022346	Myc	112.063	-0.800185	0.315718	-2.53449	0.011261	0.0852372
ENSMUSG00000018697	Aatf	183.059	-0.799847	0.249878	-3.20095	0.00136974	0.0187042
ENSMUSG00000028982	Slc25a33	114.331	-0.799717	0.25705	-3.11113	0.0018637	0.0231385
ENSMUSG00000068101	Cenpm	193.532	-0.799341	0.215794	-3.70418	0.000212077	0.00439831
ENSMUSG00000015176	Nolc1	1746.95	-0.799005	0.219819	-3.63484	0.000278157	0.00548105
ENSMUSG00000020471	Pold2	345.19	-0.797469	0.248265	-3.21217	0.00131737	0.0181873
ENSMUSG00000054766	Set	6566.32	-0.796614	0.143418	-5.55449	2.78418e-08	2.52861e-06
ENSMUSG00000028693	Nasp	1730.88	-0.796295	0.18724	-4.2528	2.11116e-05	0.000702941
ENSMUSG00000054321	Taf4b	97.5579	-0.796159	0.346279	-2.29918	0.0214945	0.131726
ENSMUSG00000097195	Snhg5	440.727	-0.795846	0.239354	-3.32497	0.000884273	0.0133362
ENSMUSG00000057541	Pus7	449.528	-0.795627	0.189117	-4.20706	2.58711e-05	0.000838303
ENSMUSG00000053553	3110082I17Rik	231.243	-0.794455	0.27004	-2.942	0.00326104	0.0350432
ENSMUSG00000031937	Vstm5	80.1901	-0.794143	0.349068	-2.27504	0.0229037	0.138232
ENSMUSG00000073676	Hspe1	2785.33	-0.793763	0.145382	-5.45986	4.76521e-08	4.03365e-06
ENSMUSG00000024525	Impa2	189.256	-0.793579	0.248281	-3.19629	0.00139207	0.0188605
ENSMUSG00000032501	Trib1	953.896	-0.793108	0.197484	-4.01606	5.9179e-05	0.0016428
ENSMUSG00000025436	Atp23	55.5597	-0.792758	0.318017	-2.49282	0.0126734	0.0927173
ENSMUSG00000004356	Utp20	316.548	-0.792665	0.206948	-3.83026	0.000128007	0.00297609
ENSMUSG00000022881	Rfc4	161.753	-0.792137	0.24465	-3.23783	0.00120441	0.017072
ENSMUSG00000027329	Spef1	54.9362	-0.791459	0.383851	-2.06189	0.0392179	0.198484
ENSMUSG00000062753	AI413582	304.333	-0.79029	0.264285	-2.9903	0.00278707	0.0311344
ENSMUSG00000061979	Rcc1l	238.573	-0.790241	0.215334	-3.66984	0.000242698	0.00491944
ENSMUSG00000041438	Utp4	801.453	-0.789733	0.195568	-4.03814	5.38758e-05	0.00150953
ENSMUSG00000109511	Nup62	898.23	-0.789257	0.164163	-4.80776	1.5263e-06	8.33916e-05
ENSMUSG00000031821	Gins2	289.16	-0.78925	0.226395	-3.48616	0.000490002	0.00843815
ENSMUSG00000049553	Polr1a	1318.42	-0.788138	0.181984	-4.33082	1.48555e-05	0.000531439
ENSMUSG00000030346	Rad51ap1	257.363	-0.787968	0.238192	-3.30812	0.000939259	0.0140082
ENSMUSG00000022752	Tomm70a	1639.99	-0.787114	0.167907	-4.68779	2.76173e-06	0.000127188
ENSMUSG00000002825	Qtrt1	134.007	-0.787068	0.301233	-2.61282	0.00897973	0.0729793
ENSMUSG00000031756	Cenpn	175.498	-0.786924	0.257185	-3.05976	0.00221516	0.0262845
ENSMUSG00000033706	Smyd5	267.196	-0.786515	0.239576	-3.28295	0.00102726	0.0150582
ENSMUSG00000004100	Ppan	529.758	-0.786263	0.215555	-3.64761	0.000264687	0.00528494
ENSMUSG00000058006	Mdn1	459.534	-0.784073	0.182238	-4.30247	1.68906e-05	0.000588478
ENSMUSG00000029036	Atad3a	420.728	-0.78367	0.194515	-4.02885	5.60509e-05	0.00156318
ENSMUSG00000020205	Phlda1	1879.09	-0.782448	0.188847	-4.14328	3.42367e-05	0.00106337
ENSMUSG00000054517	Trim65	55.0283	-0.781565	0.338712	-2.30746	0.021029	0.129824
ENSMUSG00000035504	Reep6	888.977	-0.78152	0.296011	-2.64017	0.00828638	0.0692644
ENSMUSG00000002289	Angptl4	561.997	-0.781467	0.277627	-2.81481	0.00488064	0.0475407
ENSMUSG00000031549	Ido2	3.48239	-0.78146	0.38172	-2.04721	0.0406379	NA
ENSMUSG00000093314	Mir5136	246.999	-0.780051	0.248387	-3.14046	0.0016868	0.0217898
ENSMUSG00000006494	Pdk1	242.324	-0.779592	0.244844	-3.18403	0.0014524	0.0193332
ENSMUSG00000076437	Selenoh	584.388	-0.778987	0.228134	-3.4146	0.000638754	0.0104447
ENSMUSG00000079478	Sssca1	865.507	-0.77855	0.189718	-4.10372	4.06553e-05	0.00120364
ENSMUSG00000074063	Osgin1	367.297	-0.777483	0.229291	-3.39081	0.000696868	0.0111388
ENSMUSG00000029730	Mcm7	3237.54	-0.776664	0.193276	-4.01843	5.8588e-05	0.00163016
ENSMUSG00000022325	Pop1	569.295	-0.776187	0.269443	-2.88071	0.00396778	0.0410084
ENSMUSG00000020766	Galk1	1680.26	-0.774627	0.180668	-4.28756	1.80644e-05	0.000622161
ENSMUSG00000000934	Top1mt	107.407	-0.773754	0.260402	-2.97138	0.0029646	0.0326025
ENSMUSG00000032254	Kif23	1142.71	-0.773019	0.280659	-2.7543	0.00588186	0.0548487
ENSMUSG00000022554	Hgh1	298.06	-0.772118	0.263087	-2.93484	0.00333716	0.0357192
ENSMUSG00000022476	Polr3h	365.023	-0.772078	0.248259	-3.10997	0.00187107	0.023162
ENSMUSG00000030929	Eri2	184.93	-0.771617	0.220818	-3.49436	0.000475199	0.00825417
ENSMUSG00000003355	Fkbp11	152.884	-0.771135	0.34056	-2.26432	0.0235547	0.140867
ENSMUSG00000108414	Snhg1	2055.57	-0.769526	0.200143	-3.84488	0.000120611	0.00285315
ENSMUSG00000032997	Chpf	414.723	-0.767273	0.291655	-2.63076	0.00851941	0.0707615
ENSMUSG00000038838	Vars2	520.936	-0.766785	0.221339	-3.4643	0.00053161	0.00897466
ENSMUSG00000033356	Pus7l	85.5694	-0.766771	0.29095	-2.6354	0.00840379	0.0701483
ENSMUSG00000045624	Esf1	1979.74	-0.766178	0.201293	-3.80628	0.000141071	0.00318317
ENSMUSG00000022360	Atad2	831.026	-0.766064	0.185959	-4.11954	3.7963e-05	0.00114652
ENSMUSG00000030729	Pgm2l1	88.3061	-0.765759	0.308604	-2.48137	0.013088	0.0948856
ENSMUSG00000030521	Mphosph10	514.61	-0.765352	0.181416	-4.21877	2.45634e-05	0.00080512
ENSMUSG00000051444	Bbs12	32.4385	-0.764569	0.3828	-1.99731	0.045792	0.217847
ENSMUSG00000028517	Plpp3	318.288	-0.764468	0.239777	-3.18824	0.00143139	0.019154
ENSMUSG00000051557	Pusl1	123.225	-0.764314	0.274974	-2.77959	0.00544277	0.0517171
ENSMUSG00000030189	Ybx3	5593.72	-0.764218	0.162085	-4.71492	2.41801e-06	0.00011504
ENSMUSG00000027944	Hax1	87.1902	-0.764201	0.320103	-2.38736	0.0169699	0.112538
ENSMUSG00000006732	Mettl1	168.599	-0.762806	0.247627	-3.08046	0.00206682	0.024968
ENSMUSG00000020739	Nup85	529.799	-0.761663	0.194497	-3.91607	9.00048e-05	0.00229207
ENSMUSG00000039191	Rbpj	652.798	-0.761224	0.208392	-3.65284	0.000259359	0.00519899
ENSMUSG00000032078	Zpr1	556.088	-0.760447	0.213336	-3.56456	0.000364468	0.00678158
ENSMUSG00000045538	Ddx28	192.65	-0.760432	0.214878	-3.5389	0.000401794	0.00728885
ENSMUSG00000005087	Cd44	1750.96	-0.760201	0.216247	-3.51543	0.00043905	0.00776639
ENSMUSG00000046791	Riox1	348.35	-0.759883	0.18999	-3.99959	6.34522e-05	0.00172555
ENSMUSG00000024312	Wdr46	311.541	-0.757347	0.275284	-2.75115	0.00593867	0.0552071
ENSMUSG00000024691	Fam111a	1225.44	-0.756615	0.224254	-3.37392	0.00074107	0.0117515
ENSMUSG00000027242	Wdr76	221.867	-0.756281	0.25207	-3.00028	0.00269733	0.030386
ENSMUSG00000031256	Cstf2	814.475	-0.75628	0.196688	-3.84508	0.000120511	0.00285315
ENSMUSG00000031736	Crnde	27.3294	-0.755116	0.384349	-1.96466	0.0494537	0.228555
ENSMUSG00000015702	Anxa9	59.7698	-0.753996	0.348367	-2.16438	0.0304354	0.166667
ENSMUSG00000022033	Pbk	381.106	-0.753626	0.236794	-3.18262	0.00145947	0.0193862
ENSMUSG00000027067	Ssrp1	4561.07	-0.753353	0.158903	-4.74097	2.12699e-06	0.000105212
ENSMUSG00000020075	Ddx21	3319.23	-0.752786	0.195016	-3.86012	0.000113331	0.00272447
ENSMUSG00000022123	Scel	128.473	-0.75276	0.357791	-2.10391	0.0353862	0.185033
ENSMUSG00000057147	Dph6	490.152	-0.752418	0.188707	-3.98723	6.68505e-05	0.00180167
ENSMUSG00000056025	Clca3a1	170.565	-0.751676	0.357967	-2.09985	0.035742	0.185982
ENSMUSG00000025049	Taf5	180.87	-0.751617	0.239956	-3.13232	0.00173434	0.022201
ENSMUSG00000025190	Got1	1186.6	-0.751615	0.287412	-2.61512	0.0089197	0.0727867
ENSMUSG00000086591	Dnah2os	3.79227	-0.751382	0.360187	-2.08609	0.0369705	NA
ENSMUSG00000051329	Nup160	133.86	-0.749842	0.247913	-3.02462	0.0024895	0.0285805
ENSMUSG00000028796	Phc2	660.985	-0.749779	0.224813	-3.33512	0.000852636	0.0130216
ENSMUSG00000025758	Plk4	222.91	-0.749755	0.240901	-3.1123	0.00185638	0.0231231
ENSMUSG00000026880	Stom	226.867	-0.749454	0.277302	-2.70266	0.00687868	0.0607348
ENSMUSG00000038685	Rtel1	188.036	-0.748442	0.252588	-2.9631	0.0030456	0.0332801
ENSMUSG00000023919	Cenpq	140.158	-0.747762	0.283929	-2.63363	0.00844781	0.0702718
ENSMUSG00000105528	Gm43519	31.127	-0.7475	0.371902	-2.00994	0.0444378	0.213401
ENSMUSG00000034303	Ccdc15	64.1987	-0.746276	0.34501	-2.16306	0.0305368	0.167043
ENSMUSG00000033752	Mnd1	92.1363	-0.7461	0.302555	-2.466	0.0136631	0.0974663
ENSMUSG00000023110	Prmt5	982.852	-0.744729	0.208494	-3.57194	0.000354351	0.00663442
ENSMUSG00000033294	Noc4l	414.693	-0.744324	0.210483	-3.53626	0.000405834	0.00732451
ENSMUSG00000046591	Ticrr	68.7764	-0.743972	0.313416	-2.37375	0.0176082	0.115467
ENSMUSG00000086859	Snhg20	344.942	-0.743344	0.287969	-2.58133	0.00984191	0.0777265
ENSMUSG00000025001	Hells	1105.04	-0.74333	0.185485	-4.00749	6.13685e-05	0.00168877
ENSMUSG00000022438	Parvb	514.731	-0.742987	0.211751	-3.50878	0.000450174	0.00794581
ENSMUSG00000014361	Mertk	39.3992	-0.742773	0.345797	-2.148	0.0317135	0.17171
ENSMUSG00000023015	Racgap1	1486.48	-0.741878	0.17215	-4.30949	1.63633e-05	0.000571765
ENSMUSG00000042489	Clspn	394.986	-0.740768	0.208992	-3.54448	0.000393383	0.00718611
ENSMUSG00000032803	Cdv3	875.668	-0.739581	0.202808	-3.6467	0.000265632	0.00529502
ENSMUSG00000020547	Bzw2	1479.06	-0.737915	0.170555	-4.32655	1.51463e-05	0.000535465
ENSMUSG00000042354	Gnl3	1522.51	-0.737697	0.246567	-2.99187	0.00277271	0.0310896
ENSMUSG00000027018	Hat1	322.342	-0.737	0.194053	-3.79793	0.000145911	0.00325994
ENSMUSG00000040888	Gfer	574.527	-0.736886	0.343202	-2.14709	0.0317861	0.172026
ENSMUSG00000029415	Sdad1	639.166	-0.733461	0.208609	-3.51595	0.000438177	0.00776639
ENSMUSG00000058173	Smco4	112.997	-0.733269	0.259659	-2.82397	0.00474335	0.0464989
ENSMUSG00000034681	Rnps1	296.8	-0.733153	0.276839	-2.6483	0.00808982	0.0680473
ENSMUSG00000007029	Vars	905.124	-0.733147	0.215635	-3.39994	0.000673996	0.0108598
ENSMUSG00000018983	E2f2	286.178	-0.733078	0.31507	-2.32671	0.0199807	0.126138
ENSMUSG00000035842	Ddx11	140.155	-0.732971	0.29891	-2.45214	0.0142008	0.099879
ENSMUSG00000042747	Krtcap2	2782.98	-0.732824	0.267777	-2.7367	0.00620598	0.0569202
ENSMUSG00000032307	Ube2q2	93.8184	-0.73277	0.352712	-2.07753	0.0377526	0.19343
ENSMUSG00000067150	Xpo5	194.79	-0.732344	0.236703	-3.09394	0.00197519	0.0241524
ENSMUSG00000022972	1110004E09Rik	594.415	-0.732327	0.234027	-3.12925	0.00175255	0.0223341
ENSMUSG00000022364	Tbc1d31	117.821	-0.732165	0.268481	-2.72707	0.00639001	0.0577069
ENSMUSG00000026785	Pkn3	156.578	-0.732075	0.256526	-2.85381	0.00431983	0.0435972
ENSMUSG00000034667	Xpot	483.112	-0.731761	0.225728	-3.24178	0.00118784	0.016857
ENSMUSG00000063810	Alms1	66.7606	-0.731717	0.357865	-2.04467	0.0408873	0.20291
ENSMUSG00000022070	Bora	84.7317	-0.731375	0.298525	-2.44996	0.014287	0.100251
ENSMUSG00000061983	Rps12	30333.6	-0.730764	0.18247	-4.00484	6.206e-05	0.00169923
ENSMUSG00000029470	P2rx4	104.011	-0.730035	0.299962	-2.43376	0.0149429	0.103212
ENSMUSG00000026600	Soat1	1116.31	-0.72892	0.218029	-3.34322	0.000828118	0.0127615
ENSMUSG00000050410	Tcf19	268.296	-0.728488	0.220379	-3.30561	0.000947711	0.0141158
ENSMUSG00000027330	Cdc25b	863.062	-0.72748	0.20333	-3.57783	0.000346464	0.00652742
ENSMUSG00000020715	Ern1	110.504	-0.726143	0.29764	-2.43967	0.0147007	0.102495
ENSMUSG00000028683	Eif2b3	228.998	-0.725328	0.215045	-3.37291	0.000743775	0.0117587
ENSMUSG00000026643	Nmt2	1154.67	-0.725271	0.192771	-3.76234	0.000168333	0.00366742
ENSMUSG00000021311	Mtr	146.323	-0.725125	0.258979	-2.79993	0.0051113	0.0493477
ENSMUSG00000042029	Ncapg2	175.46	-0.724925	0.26495	-2.73608	0.00621766	0.0569202
ENSMUSG00000052533	Nup188	381.663	-0.724228	0.195885	-3.69721	0.000217981	0.00447885
ENSMUSG00000014496	Ankrd28	264.274	-0.724146	0.239678	-3.02132	0.00251672	0.0287827
ENSMUSG00000021714	Cenpk	208.728	-0.723988	0.292346	-2.47648	0.0132685	0.0957308
ENSMUSG00000024120	Lrpprc	1718.28	-0.723328	0.224922	-3.2159	0.00130036	0.0180769
ENSMUSG00000023330	Dtwd1	139.014	-0.723033	0.302301	-2.39177	0.0167674	0.111907
ENSMUSG00000070953	Rabepk	577.977	-0.722971	0.187231	-3.86138	0.000112746	0.00271585
ENSMUSG00000011257	Pabpc4	2979.43	-0.722837	0.180356	-4.00784	6.1277e-05	0.00168877
ENSMUSG00000040430	Pitpnc1	374.361	-0.722766	0.231546	-3.12148	0.00179946	0.0227343
ENSMUSG00000000628	Hk2	1829.55	-0.722614	0.198312	-3.64382	0.000268626	0.00534584
ENSMUSG00000019773	Fbxo5	236.063	-0.722316	0.255615	-2.82579	0.00471636	0.0463594
ENSMUSG00000035735	Dagla	72.2187	-0.722101	0.301346	-2.39625	0.0165637	0.111048
ENSMUSG00000032714	Syde1	391.451	-0.722072	0.20797	-3.472	0.00051659	0.0087952
ENSMUSG00000052926	Rnaseh2a	1125.77	-0.721481	0.242591	-2.97407	0.00293881	0.0324375
ENSMUSG00000031984	2810004N23Rik	2955.11	-0.721394	0.153011	-4.71464	2.42139e-06	0.00011504
ENSMUSG00000057863	Rpl36	4763.21	-0.719944	0.22116	-3.25531	0.0011327	0.0162277
ENSMUSG00000041147	Brca2	232.36	-0.718617	0.278486	-2.58045	0.00986724	0.0778243
ENSMUSG00000002319	Ipo4	417.098	-0.71838	0.249949	-2.8741	0.00405178	0.0416972
ENSMUSG00000033099	Nol12	351.39	-0.7179	0.182502	-3.93367	8.36602e-05	0.00213957
ENSMUSG00000044847	Lsm11	105.991	-0.717627	0.29312	-2.44824	0.0143557	0.100615
ENSMUSG00000024791	Cdca5	242.059	-0.717486	0.226096	-3.17337	0.00150682	0.0198596
ENSMUSG00000042594	Sh2b3	155.559	-0.716936	0.248334	-2.88698	0.00388961	0.040345
ENSMUSG00000041130	Zfp598	359.739	-0.716752	0.267074	-2.68372	0.00728082	0.0633252
ENSMUSG00000031381	Piga	78.7697	-0.716694	0.297831	-2.40638	0.0161116	0.109105
ENSMUSG00000068220	Lgals1	14332.1	-0.71631	0.143178	-5.00294	5.64616e-07	3.55323e-05
ENSMUSG00000056737	Capg	920.076	-0.714085	0.238659	-2.99207	0.00277089	0.0310896
ENSMUSG00000030584	Dpf1	52.538	-0.712702	0.344013	-2.07173	0.0382908	0.195355
ENSMUSG00000021109	Hif1a	687.342	-0.712542	0.225209	-3.16391	0.00155664	0.0203974
ENSMUSG00000021177	Tdp1	170.087	-0.712527	0.234273	-3.04144	0.0023545	0.0274768
ENSMUSG00000033658	Ddx19b	165.197	-0.712504	0.232959	-3.05849	0.00222454	0.0263697
ENSMUSG00000021996	Esd	3129.44	-0.711043	0.295882	-2.40313	0.0162555	0.109832
ENSMUSG00000028873	Cdca8	1173.65	-0.710936	0.156674	-4.53768	5.68757e-06	0.000236556
ENSMUSG00000028884	Rpa2	617.974	-0.710328	0.225564	-3.14912	0.00163763	0.0212116
ENSMUSG00000028560	Usp1	1410.73	-0.710225	0.172779	-4.1106	3.94635e-05	0.00118588
ENSMUSG00000039994	Timeless	283.769	-0.70994	0.230076	-3.08567	0.00203092	0.0246832
ENSMUSG00000074578	Zfas1	1183.99	-0.709661	0.208296	-3.40698	0.000656849	0.0106406
ENSMUSG00000046573	Lyrm4	313.243	-0.709433	0.213598	-3.32135	0.000895825	0.0134766
ENSMUSG00000004393	Ddx56	624.437	-0.708841	0.204591	-3.46467	0.000530889	0.00897466
ENSMUSG00000003038	Hmgn2	180.278	-0.707908	0.24611	-2.87639	0.00402249	0.0414313
ENSMUSG00000036918	Ttc7	170.078	-0.707787	0.250477	-2.82575	0.00471694	0.0463594
ENSMUSG00000030000	Add2	559.595	-0.707415	0.260592	-2.71464	0.00663476	0.0592495
ENSMUSG00000001056	Nhp2	1057.55	-0.707056	0.167386	-4.2241	2.39892e-05	0.000790002
ENSMUSG00000029406	Pitpnm2	109.85	-0.707037	0.332637	-2.12555	0.0335407	0.178153
ENSMUSG00000068855	Hist2h2ac	100.531	-0.705499	0.32346	-2.1811	0.029176	0.16176
ENSMUSG00000071708	Sms	400.98	-0.705492	0.236674	-2.98086	0.00287439	0.0319318
ENSMUSG00000021906	Oxnad1	187.396	-0.705333	0.284701	-2.47745	0.0132323	0.095527
ENSMUSG00000022466	Rpap3	301.708	-0.704185	0.223422	-3.15182	0.00162259	0.0210848
ENSMUSG00000021094	Dhrs7	236.257	-0.703916	0.218097	-3.22753	0.00124864	0.0175745
ENSMUSG00000038510	Rpf2	466.817	-0.70328	0.216936	-3.24188	0.00118744	0.016857
ENSMUSG00000029780	Nt5c3	872.103	-0.702825	0.203568	-3.45253	0.000555354	0.00925846
ENSMUSG00000032459	Mrps22	469.4	-0.700998	0.193678	-3.6194	0.000295282	0.00572467
ENSMUSG00000023004	Tuba1b	20711	-0.700994	0.148079	-4.73391	2.20235e-06	0.000107611
ENSMUSG00000012519	Mlkl	149.019	-0.699654	0.292355	-2.39316	0.0167038	0.111607
ENSMUSG00000020844	Nxn	411.969	-0.698667	0.236559	-2.95346	0.00314237	0.0341253
ENSMUSG00000058290	Espl1	182.117	-0.698544	0.233546	-2.99103	0.00278037	0.0311344
ENSMUSG00000096740	Lbhd1	265.636	-0.698411	0.293923	-2.37617	0.0174936	0.115155
ENSMUSG00000036285	Noa1	183.39	-0.697456	0.274179	-2.5438	0.0109655	0.0839164
ENSMUSG00000025722	Wdr73	181.684	-0.696633	0.234894	-2.96573	0.00301966	0.0330567
ENSMUSG00000021115	Vrk1	313.403	-0.696316	0.204319	-3.40799	0.000654435	0.0106158
ENSMUSG00000037331	Larp1	1919.75	-0.696091	0.167962	-4.14434	3.40788e-05	0.00106337
ENSMUSG00000028840	Zfp593	300.991	-0.695502	0.196819	-3.53372	0.000409761	0.00737617
ENSMUSG00000074476	Spc24	344.027	-0.694966	0.226721	-3.0653	0.00217454	0.0259563
ENSMUSG00000044551	9930012K11Rik	71.2758	-0.694775	0.315075	-2.20511	0.0274464	0.155396
ENSMUSG00000018509	Cenpv	684.476	-0.693337	0.24447	-2.83608	0.00456703	0.0454435
ENSMUSG00000054079	Utp18	228.497	-0.693304	0.278483	-2.48957	0.0127897	0.0932276
ENSMUSG00000034424	Gcsh	1029.75	-0.691927	0.162217	-4.26545	1.99497e-05	0.00067058
ENSMUSG00000026806	Ddx31	131.459	-0.691776	0.265447	-2.60608	0.00915841	0.0737829
ENSMUSG00000061360	Phf5a	2793.87	-0.691309	0.219984	-3.14255	0.00167484	0.0216702
ENSMUSG00000031897	Psmb10	284.819	-0.691273	0.269174	-2.56813	0.010225	0.0798081
ENSMUSG00000032113	Chek1	83.8232	-0.690918	0.28034	-2.46458	0.0137176	0.0976615
ENSMUSG00000039842	Mcph1	281.905	-0.690606	0.281507	-2.45325	0.0141573	0.0996315
ENSMUSG00000036768	Kif15	274.017	-0.690603	0.25353	-2.72395	0.00645069	0.0579935
ENSMUSG00000040998	Npnt	2292.61	-0.689701	0.201904	-3.41599	0.000635505	0.0104212
ENSMUSG00000042389	Tsen2	133.758	-0.689335	0.263181	-2.61924	0.00881248	0.0722953
ENSMUSG00000030357	Fkbp4	11442.2	-0.689036	0.185184	-3.72081	0.000198581	0.00415845
ENSMUSG00000013736	Trnt1	636.288	-0.687479	0.331622	-2.07308	0.0381649	0.195043
ENSMUSG00000032305	Fam219b	137.896	-0.687254	0.245742	-2.79665	0.00516361	0.049693
ENSMUSG00000024660	Incenp	1765.2	-0.684516	0.182589	-3.74895	0.000177574	0.0038115
ENSMUSG00000028010	Gar1	649.218	-0.683196	0.254771	-2.68161	0.00732689	0.063448
ENSMUSG00000001785	Pwp1	415.988	-0.682672	0.228292	-2.99035	0.00278657	0.0311344
ENSMUSG00000036023	Parp2	171.698	-0.682279	0.266314	-2.56193	0.0104091	0.0809299
ENSMUSG00000032239	Rp9	1131.81	-0.68167	0.188128	-3.62343	0.000290723	0.00568209
ENSMUSG00000003848	Nob1	211.862	-0.680875	0.238912	-2.84989	0.00437338	0.0441006
ENSMUSG00000036916	Zfp280c	63.7305	-0.680677	0.307659	-2.21244	0.026936	0.153428
ENSMUSG00000028403	Zdhhc21	279.081	-0.680185	0.219128	-3.10405	0.00190888	0.0235331
ENSMUSG00000015880	Ncapg	415.463	-0.679772	0.229963	-2.95601	0.00311647	0.0339311
ENSMUSG00000030738	Eif3c	7892.43	-0.679522	0.173639	-3.91342	9.0998e-05	0.00230759
ENSMUSG00000041632	Mrps27	245.534	-0.679484	0.212757	-3.19371	0.00140455	0.0189056
ENSMUSG00000029703	Lrwd1	226.71	-0.679434	0.237489	-2.8609	0.00422436	0.0429284
ENSMUSG00000035778	Ggta1	204.787	-0.679338	0.342157	-1.98546	0.0470935	0.221986
ENSMUSG00000017716	Birc5	2076.8	-0.679272	0.181304	-3.74659	0.000179253	0.00383384
ENSMUSG00000020706	Ftsj3	1349.94	-0.678721	0.212629	-3.19204	0.00141271	0.0189729
ENSMUSG00000079480	Pin4	128.634	-0.677116	0.293826	-2.30448	0.0211956	0.130518
ENSMUSG00000033222	Ttf2	289.999	-0.67698	0.207846	-3.25712	0.00112549	0.0161437
ENSMUSG00000001517	Foxm1	976.809	-0.676652	0.185198	-3.65366	0.000258525	0.00519644
ENSMUSG00000028729	Ebna1bp2	627.778	-0.676575	0.221569	-3.05356	0.0022614	0.0266491
ENSMUSG00000032624	Eml4	486.51	-0.675609	0.254991	-2.64954	0.00806007	0.0678446
ENSMUSG00000004661	Arid3b	59.5865	-0.675556	0.34164	-1.97739	0.0479972	0.224056
ENSMUSG00000024309	Pfdn6	1666.15	-0.67385	0.194777	-3.4596	0.000540973	0.00905534
ENSMUSG00000021149	Gtpbp4	1651.36	-0.673442	0.172654	-3.90054	9.59795e-05	0.00239849
ENSMUSG00000021377	Dek	2573.42	-0.672786	0.224131	-3.00175	0.00268433	0.030268
ENSMUSG00000028639	Ybx1	16893.9	-0.671117	0.172656	-3.88701	0.000101485	0.00249457
ENSMUSG00000037104	Socs5	277.919	-0.671013	0.290866	-2.30694	0.0210579	0.129936
ENSMUSG00000030512	Snrpa1	577.947	-0.670918	0.190177	-3.52787	0.000418918	0.00751122
ENSMUSG00000031262	Cenpi	90.5482	-0.67068	0.29591	-2.2665	0.0234208	0.140478
ENSMUSG00000010609	Psen2	351.482	-0.67039	0.320428	-2.09217	0.0364233	0.188224
ENSMUSG00000026283	Ing5	293.528	-0.670139	0.256737	-2.61021	0.00904864	0.0732221
ENSMUSG00000090101	Snhg9	4521.11	-0.669996	0.239789	-2.79411	0.00520432	0.0500048
ENSMUSG00000025260	Hsd17b10	852.903	-0.669971	0.199171	-3.36379	0.000768796	0.0120012
ENSMUSG00000024528	Srfbp1	62.0783	-0.669667	0.31215	-2.14533	0.0319262	0.172241
ENSMUSG00000001674	Ddx18	712.142	-0.668951	0.167254	-3.9996	6.34494e-05	0.00172555
ENSMUSG00000024177	Nme4	370.252	-0.667658	0.249945	-2.67122	0.00755752	0.0649331
ENSMUSG00000058240	Cryzl1	616.732	-0.667487	0.208527	-3.20096	0.0013697	0.0187042
ENSMUSG00000046994	Mars2	64.7979	-0.666917	0.31758	-2.09999	0.0357294	0.185982
ENSMUSG00000027076	Timm10	334.169	-0.666672	0.203187	-3.28108	0.00103409	0.0151214
ENSMUSG00000031388	Naa10	669.055	-0.665976	0.178748	-3.72579	0.000194704	0.00409152
ENSMUSG00000072324	Gm8420	1424.4	-0.66501	0.269504	-2.46753	0.0136047	0.0972227
ENSMUSG00000026181	Ppm1f	147.609	-0.663911	0.232992	-2.8495	0.00437875	0.0441153
ENSMUSG00000020988	L2hgdh	72.511	-0.663332	0.294086	-2.25557	0.0240975	0.142546
ENSMUSG00000017999	Ddx27	1756.84	-0.663102	0.20544	-3.22771	0.00124783	0.0175745
ENSMUSG00000000028	Cdc45	112.742	-0.662921	0.260973	-2.54019	0.0110792	0.0844998
ENSMUSG00000055491	Pprc1	228.088	-0.662874	0.211713	-3.13101	0.00174209	0.0222765
ENSMUSG00000049881	2810025M15Rik	278.918	-0.662583	0.285946	-2.31716	0.0204951	0.127826
ENSMUSG00000030662	Ipo5	1091.3	-0.662282	0.15831	-4.18344	2.87134e-05	0.000915478
ENSMUSG00000026694	Mettl13	236.021	-0.662135	0.207672	-3.18837	0.00143077	0.019154
ENSMUSG00000028896	Rcc1	411.842	-0.66181	0.257487	-2.57027	0.0101619	0.0794188
ENSMUSG00000041747	Utp15	308.627	-0.661538	0.196379	-3.36868	0.000755286	0.0118786
ENSMUSG00000060227	Casc4	257.947	-0.661511	0.310556	-2.13009	0.0331645	0.176779
ENSMUSG00000033720	Sfxn5	281.591	-0.660962	0.33429	-1.97722	0.0480173	0.224056
ENSMUSG00000062997	Rpl35	6173.49	-0.66085	0.152464	-4.33446	1.46116e-05	0.000524315
ENSMUSG00000020776	Fbf1	404.322	-0.660332	0.23385	-2.82375	0.0047466	0.0464989
ENSMUSG00000024056	Ndc80	335.407	-0.660297	0.282117	-2.34051	0.0192574	0.122733
ENSMUSG00000073705	Cenps	167.02	-0.659105	0.256672	-2.56789	0.010232	0.0798107
ENSMUSG00000003923	Tfam	278.242	-0.657616	0.212177	-3.09937	0.00193932	0.0238353
ENSMUSG00000108389	Gm45206	88.8142	-0.656803	0.320924	-2.0466	0.0406974	0.20256
ENSMUSG00000072640	Lyrm9	120.204	-0.656238	0.289005	-2.27068	0.0231664	0.139369
ENSMUSG00000027327	1700037H04Rik	545.429	-0.655565	0.188277	-3.48192	0.000497834	0.00851205
ENSMUSG00000021952	Xpo4	140.085	-0.655426	0.270291	-2.4249	0.0153128	0.105117
ENSMUSG00000062054	Iah1	570.568	-0.654711	0.211473	-3.09596	0.00196175	0.0240369
ENSMUSG00000029014	Dnajc2	1855.97	-0.653608	0.198715	-3.28917	0.00100482	0.0148357
ENSMUSG00000032288	Imp3	1070.02	-0.653326	0.160719	-4.06501	4.80304e-05	0.0013878
ENSMUSG00000097636	Mirt1	224.974	-0.652534	0.308493	-2.11523	0.0344104	0.181727
ENSMUSG00000056394	Lig1	3793.09	-0.651978	0.261685	-2.49146	0.012722	0.0929034
ENSMUSG00000044337	Ackr3	116.045	-0.651893	0.330555	-1.97212	0.0485963	0.225981
ENSMUSG00000026496	Parp1	1148.96	-0.651754	0.173507	-3.75634	0.000172414	0.00372068
ENSMUSG00000031453	Rasa3	513.785	-0.651644	0.295329	-2.2065	0.0273489	0.155065
ENSMUSG00000028613	Lrp8	209.114	-0.651375	0.264367	-2.46391	0.0137431	0.0976938
ENSMUSG00000015354	Pcolce2	239.056	-0.651018	0.322365	-2.01951	0.0434347	0.210544
ENSMUSG00000020973	Dnaaf2	225.794	-0.650705	0.210535	-3.09073	0.00199668	0.0243161
ENSMUSG00000027804	Ppid	853.908	-0.650496	0.245432	-2.65041	0.00803942	0.0677657
ENSMUSG00000087598	Zfp111	116.061	-0.650104	0.318267	-2.04264	0.0410884	0.203579
ENSMUSG00000024359	Hspa9	3850.28	-0.649945	0.249358	-2.60647	0.0091481	0.0737829
ENSMUSG00000007570	Fance	285.966	-0.649196	0.226697	-2.86372	0.00418703	0.0426871
ENSMUSG00000004929	Thop1	184.734	-0.648762	0.259107	-2.50384	0.0122853	0.0907619
ENSMUSG00000025485	Ric8a	256.889	-0.648299	0.207882	-3.11859	0.00181717	0.0227343
ENSMUSG00000029414	Kntc1	109.07	-0.648259	0.26623	-2.43496	0.0148935	0.103212
ENSMUSG00000066232	Ipo7	868.696	-0.648185	0.17553	-3.69273	0.000221861	0.00454493
ENSMUSG00000024446	Rpp21	1046.38	-0.647924	0.235877	-2.74687	0.00601671	0.0556742
ENSMUSG00000025060	Slk	2133	-0.647652	0.170621	-3.79584	0.000147143	0.00328138
ENSMUSG00000022724	Riox2	160.188	-0.647624	0.279277	-2.31893	0.0203987	0.127505
ENSMUSG00000029363	Rfc5	550.267	-0.646601	0.226987	-2.84862	0.00439096	0.0441668
ENSMUSG00000069844	Sco1	143.473	-0.646216	0.277859	-2.3257	0.0200348	0.126234
ENSMUSG00000020024	Cep83	338.211	-0.646116	0.233856	-2.76288	0.00572935	0.0538022
ENSMUSG00000030750	Nsmce1	889.688	-0.645622	0.193937	-3.32903	0.000871489	0.0132316
ENSMUSG00000055762	Eef1d	3485.98	-0.645092	0.222748	-2.89607	0.00377871	0.0394957
ENSMUSG00000004996	Mri1	711.643	-0.644423	0.165256	-3.89955	9.63735e-05	0.00240334
ENSMUSG00000039512	Uhrf1bp1	184.203	-0.643385	0.262603	-2.45004	0.0142842	0.100251
ENSMUSG00000040204	Pclaf	1213.16	-0.643343	0.269078	-2.39092	0.0168064	0.112041
ENSMUSG00000020430	Pes1	904.856	-0.643117	0.170941	-3.76221	0.000168421	0.00366742
ENSMUSG00000036371	Serbp1	29637.9	-0.643084	0.177126	-3.63066	0.000282697	0.00554325
ENSMUSG00000063480	Snu13	342.893	-0.641687	0.203001	-3.16101	0.00157226	0.0205419
ENSMUSG00000028430	Nol6	349.297	-0.640796	0.20702	-3.09533	0.00196591	0.0240634
ENSMUSG00000022945	Chaf1b	227.511	-0.640751	0.252657	-2.53605	0.011211	0.0851809
ENSMUSG00000022370	Mrpl13	883.599	-0.640635	0.201432	-3.1804	0.00147074	0.0194695
ENSMUSG00000019866	Crybg1	752.649	-0.640009	0.190003	-3.36842	0.000756	0.0118786
ENSMUSG00000000561	Wdr77	646.883	-0.639962	0.248983	-2.5703	0.010161	0.0794188
ENSMUSG00000027367	Stard7	1349.56	-0.639841	0.20478	-3.12453	0.0017809	0.0225569
ENSMUSG00000031939	Taf1d	1477.83	-0.639395	0.209274	-3.0553	0.00224833	0.0265471
ENSMUSG00000038900	Rpl12	13140.8	-0.638902	0.163283	-3.91284	9.12167e-05	0.00230817
ENSMUSG00000029762	Akr1b8	953.928	-0.638736	0.323764	-1.97284	0.0485133	0.225844
ENSMUSG00000029229	Chic2	586.293	-0.638274	0.244897	-2.6063	0.00915268	0.0737829
ENSMUSG00000035637	Grhpr	173.499	-0.637221	0.227902	-2.79603	0.00517345	0.0497479
ENSMUSG00000032397	Tipin	294.724	-0.636872	0.258493	-2.46379	0.0137478	0.0976938
ENSMUSG00000031730	Dhodh	267.067	-0.636549	0.222163	-2.86524	0.00416698	0.0425911
ENSMUSG00000025086	Trub1	153.54	-0.636106	0.235134	-2.7053	0.00682437	0.0604487
ENSMUSG00000031107	Rbmx2	224.61	-0.635781	0.217967	-2.91687	0.00353562	0.0373774
ENSMUSG00000027387	Zc3h8	112.038	-0.635057	0.272074	-2.33413	0.0195889	0.124556
ENSMUSG00000061024	Rrs1	681.416	-0.634887	0.229401	-2.76759	0.00564719	0.0532804
ENSMUSG00000002870	Mcm2	1030.24	-0.633676	0.18812	-3.36847	0.000755877	0.0118786
ENSMUSG00000009647	Mcu	2655.43	-0.633673	0.209154	-3.0297	0.00244793	0.0282652
ENSMUSG00000027122	Arl14ep	486.801	-0.632772	0.233581	-2.709	0.00674856	0.0600427
ENSMUSG00000014850	Msh3	208.842	-0.632709	0.242283	-2.61144	0.00901613	0.0731587
ENSMUSG00000029999	Tgfa	160.046	-0.631602	0.259429	-2.43458	0.0149089	0.103212
ENSMUSG00000035834	Polr3g	147.989	-0.631108	0.271155	-2.32748	0.0199396	0.126011
ENSMUSG00000029012	Orc5	240.341	-0.631102	0.23902	-2.64038	0.00828134	0.0692644
ENSMUSG00000027115	Kif18a	187.831	-0.63064	0.237241	-2.65822	0.00785537	0.0667762
ENSMUSG00000024962	Vegfb	583.612	-0.629937	0.179082	-3.5176	0.000435469	0.00773166
ENSMUSG00000023072	Cep89	228.258	-0.629597	0.248897	-2.52955	0.0114208	0.0861758
ENSMUSG00000051627	Hist1h1e	680.668	-0.629563	0.260473	-2.417	0.0156489	0.106814
ENSMUSG00000030528	Blm	131.031	-0.629201	0.265167	-2.37284	0.0176517	0.115626
ENSMUSG00000003549	Ercc1	403.612	-0.628794	0.216912	-2.89885	0.00374538	0.0391814
ENSMUSG00000028669	Pithd1	170.846	-0.628489	0.263917	-2.38139	0.0172475	0.113972
ENSMUSG00000041842	Fhdc1	254.23	-0.628256	0.22249	-2.82375	0.00474659	0.0464989
ENSMUSG00000020460	Rps27a	3836.55	-0.628053	0.187696	-3.34611	0.000819525	0.0126778
ENSMUSG00000036106	Prr5	118.86	-0.627772	0.254713	-2.46462	0.0137157	0.0976615
ENSMUSG00000071644	Eef1g	5481.3	-0.6277	0.161963	-3.87558	0.000106371	0.00257777
ENSMUSG00000029063	Nadk	603.927	-0.627233	0.19146	-3.27605	0.00105271	0.0153377
ENSMUSG00000045817	Zfp36l2	146.28	-0.626983	0.307531	-2.03876	0.0414737	0.204897
ENSMUSG00000013155	Enkd1	244.465	-0.626622	0.256796	-2.44015	0.014681	0.102477
ENSMUSG00000090862	Rps13	13414.2	-0.626347	0.16315	-3.83909	0.000123493	0.00289353
ENSMUSG00000047675	Rps8	13176.7	-0.626241	0.177597	-3.52618	0.000421601	0.00752993
ENSMUSG00000026917	Wdr5	877.262	-0.625906	0.162708	-3.84681	0.000119664	0.00284868
ENSMUSG00000026036	Nif3l1	322.008	-0.624996	0.220555	-2.83374	0.00460069	0.045665
ENSMUSG00000041133	Smc1a	3455.77	-0.624989	0.180858	-3.45569	0.000548876	0.00916319
ENSMUSG00000021594	Srd5a1	234.377	-0.624853	0.274665	-2.27496	0.0229083	0.138232
ENSMUSG00000026192	Atic	941.931	-0.624743	0.212042	-2.94632	0.00321584	0.0347668
ENSMUSG00000038059	Smim3	522.847	-0.624275	0.304993	-2.04685	0.0406724	0.20256
ENSMUSG00000022474	Pmm1	213.514	-0.623687	0.252343	-2.47158	0.0134516	0.0964152
ENSMUSG00000031358	Msl3	482.801	-0.623197	0.238612	-2.61176	0.00900787	0.0731585
ENSMUSG00000033285	Wdr3	1134.82	-0.623026	0.216338	-2.87987	0.00397837	0.0410473
ENSMUSG00000039640	Mrpl12	1506.28	-0.622592	0.172098	-3.61766	0.000297277	0.00575405
ENSMUSG00000020561	Twistnb	749.52	-0.621258	0.175152	-3.54696	0.0003897	0.00714054
ENSMUSG00000002068	Ccne1	294.736	-0.620047	0.274485	-2.25895	0.0238867	0.141997
ENSMUSG00000063785	Utp14a	306.865	-0.618934	0.225153	-2.74895	0.0059787	0.0554506
ENSMUSG00000038299	Wdr36	568.484	-0.617872	0.236647	-2.61095	0.00902921	0.0731722
ENSMUSG00000020623	Map2k6	81.929	-0.617617	0.30335	-2.03599	0.0417515	0.2061
ENSMUSG00000020629	Adi1	267.672	-0.617529	0.266056	-2.32105	0.020284	0.127053
ENSMUSG00000001627	Ifrd1	1541.11	-0.617508	0.177763	-3.47376	0.000513212	0.00875008
ENSMUSG00000028953	Abcf2	322.727	-0.616315	0.212959	-2.89405	0.00380308	0.0396814
ENSMUSG00000051768	Xrcc1	502.33	-0.615484	0.201023	-3.06176	0.00220042	0.0262132
ENSMUSG00000007050	Lsm2	815.176	-0.615051	0.209817	-2.93138	0.00337464	0.0360483
ENSMUSG00000036186	Fam69b	252.202	-0.614296	0.265697	-2.31201	0.0207769	0.128797
ENSMUSG00000022436	Sh3bp1	302.263	-0.614284	0.27252	-2.25408	0.0241909	0.142904
ENSMUSG00000020918	Kat2a	229.837	-0.613636	0.248589	-2.46848	0.013569	0.097083
ENSMUSG00000034321	Exosc1	630.268	-0.612619	0.177945	-3.44275	0.000575835	0.00954694
ENSMUSG00000015766	Eps8	926.905	-0.612243	0.263533	-2.32321	0.0201679	0.126793
ENSMUSG00000071415	Rpl23	11864.3	-0.611814	0.179213	-3.41389	0.000640413	0.0104447
ENSMUSG00000020089	Ppa1	1307.61	-0.611533	0.198504	-3.08071	0.0020651	0.024968
ENSMUSG00000024854	Pold4	140.33	-0.6108	0.291008	-2.09891	0.035825	0.186229
ENSMUSG00000074129	Rpl13a	15632.4	-0.609656	0.191584	-3.18219	0.00146166	0.019392
ENSMUSG00000018446	C1qbp	2709.4	-0.609497	0.171571	-3.55244	0.000381675	0.00702563
ENSMUSG00000028234	Rps20	14301.3	-0.608592	0.189797	-3.20654	0.00134344	0.0184761
ENSMUSG00000037376	Trmt6	1083.65	-0.60636	0.186582	-3.24983	0.00115473	0.0165237
ENSMUSG00000036223	Ska1	294.642	-0.605932	0.267667	-2.26376	0.0235891	0.140995
ENSMUSG00000003970	Rpl8	13038.8	-0.605832	0.187934	-3.22364	0.00126574	0.0177528
ENSMUSG00000048922	Cdca2	409.534	-0.605317	0.272646	-2.22016	0.0264081	0.151227
ENSMUSG00000064037	Gpn1	337.742	-0.603601	0.223509	-2.70056	0.00692221	0.0610455
ENSMUSG00000092558	Med20	468.312	-0.602215	0.226238	-2.66186	0.00777092	0.0663082
ENSMUSG00000020691	Mettl2	207.429	-0.602	0.241363	-2.49416	0.0126255	0.0924227
ENSMUSG00000053716	Dusp7	195.623	-0.600643	0.225117	-2.66814	0.00762733	0.0654003
ENSMUSG00000085385	Snhg17	281.761	-0.599199	0.247583	-2.42019	0.0155123	0.106123
ENSMUSG00000048758	Rpl29	1078.3	-0.599066	0.176836	-3.38769	0.000704838	0.0112363
ENSMUSG00000032212	Sltm	2106.93	-0.598653	0.166185	-3.60233	0.000315377	0.00604597
ENSMUSG00000026127	Imp4	722.091	-0.597834	0.193369	-3.09167	0.00199036	0.0243029
ENSMUSG00000030677	Kif22	780.708	-0.597784	0.225827	-2.64709	0.00811873	0.0682427
ENSMUSG00000021532	Fastkd3	200.505	-0.597647	0.217568	-2.74694	0.00601534	0.0556742
ENSMUSG00000035575	Utp6	622.99	-0.597176	0.192677	-3.09937	0.00193935	0.0238353
ENSMUSG00000005732	Ranbp1	2948.85	-0.597132	0.162269	-3.67989	0.000233336	0.00474569
ENSMUSG00000039046	Usp6nl	355.498	-0.597057	0.201471	-2.96349	0.00304175	0.0332683
ENSMUSG00000027667	Zfp639	503.872	-0.597038	0.188002	-3.17571	0.00149472	0.0197652
ENSMUSG00000031530	Dusp4	106.895	-0.596673	0.303338	-1.96702	0.0491804	0.227891
ENSMUSG00000036202	Rif1	1998.76	-0.5965	0.217396	-2.74384	0.00607247	0.0560162
ENSMUSG00000022246	Rai14	511.242	-0.596491	0.271746	-2.19503	0.0281612	0.158176
ENSMUSG00000005470	Asf1b	261.785	-0.595628	0.238619	-2.49615	0.0125548	0.0920986
ENSMUSG00000070738	Dgkd	482.299	-0.594967	0.262209	-2.26905	0.0232651	0.139683
ENSMUSG00000039031	Arhgap18	509.726	-0.594643	0.236608	-2.5132	0.0119641	0.0892666
ENSMUSG00000028910	Mecr	200.718	-0.593985	0.216343	-2.74556	0.00604069	0.0558532
ENSMUSG00000025869	Nop16	477.143	-0.593711	0.185855	-3.19448	0.00140083	0.018903
ENSMUSG00000030042	Pole4	434.773	-0.593471	0.241394	-2.45852	0.0139513	0.0985848
ENSMUSG00000060032	H2afj	1692.43	-0.592848	0.246041	-2.40955	0.0159721	0.108405
ENSMUSG00000063052	Lrrc40	519.269	-0.592612	0.226003	-2.62214	0.00873802	0.0720867
ENSMUSG00000068394	Cep152	163.753	-0.592607	0.257191	-2.30415	0.0212141	0.130565
ENSMUSG00000019689	Fmc1	1335.16	-0.592419	0.227695	-2.60182	0.00927318	0.0744083
ENSMUSG00000002107	Celf2	2210.77	-0.591914	0.214561	-2.75872	0.00580279	0.0543644
ENSMUSG00000041949	Tango6	122.466	-0.591755	0.286397	-2.0662	0.0388092	0.196996
ENSMUSG00000024081	Cebpz	1759.87	-0.591478	0.199315	-2.96756	0.00300172	0.0329034
ENSMUSG00000042535	Gtpbp1	1351.51	-0.59145	0.193246	-3.0606	0.00220892	0.0262624
ENSMUSG00000073702	Rpl31	13694.9	-0.590587	0.201485	-2.93117	0.00337691	0.0360483
ENSMUSG00000031683	Lsm6	2019.61	-0.590579	0.212468	-2.77961	0.0054424	0.0517171
ENSMUSG00000028677	Rnf220	774.011	-0.588493	0.171802	-3.42542	0.000613859	0.0101076
ENSMUSG00000036160	Surf6	236.874	-0.588322	0.246281	-2.38883	0.0169023	0.11237
ENSMUSG00000010554	Mettl16	772.098	-0.588289	0.243581	-2.41516	0.0157281	0.107172
ENSMUSG00000024833	Pola2	239.972	-0.588006	0.212159	-2.77154	0.00557919	0.0528462
ENSMUSG00000031400	G6pdx	272.991	-0.587423	0.271173	-2.16623	0.0302934	0.16642
ENSMUSG00000039298	Cdk5rap2	348.601	-0.587252	0.220325	-2.66539	0.00768998	0.0658359
ENSMUSG00000020255	D10Wsu102e	281.088	-0.587229	0.2413	-2.4336	0.0149495	0.103212
ENSMUSG00000031015	Swap70	68.6926	-0.586912	0.299292	-1.961	0.0498792	0.229888
ENSMUSG00000022842	Ece2	172.305	-0.586684	0.248616	-2.3598	0.0182849	0.118291
ENSMUSG00000034292	Traf3ip1	87.0604	-0.586409	0.285853	-2.05144	0.0402245	0.201123
ENSMUSG00000004667	Polr2e	2128.83	-0.58497	0.232829	-2.51245	0.0119897	0.089402
ENSMUSG00000002297	Dbf4	1233.72	-0.584047	0.171953	-3.39654	0.000682426	0.0109516
ENSMUSG00000025967	Eef1b2	11828.5	-0.583777	0.151275	-3.85905	0.000113828	0.00272578
ENSMUSG00000022544	Eef2kmt	190.165	-0.582585	0.273548	-2.12974	0.0331931	0.176853
ENSMUSG00000021326	Trim27	797.973	-0.582014	0.210921	-2.75939	0.00579098	0.0542961
ENSMUSG00000022557	Bop1	651.096	-0.581784	0.198087	-2.93701	0.00331392	0.035502
ENSMUSG00000021079	Timm9	442.361	-0.581552	0.222038	-2.61916	0.00881475	0.0722953
ENSMUSG00000014226	Cacybp	1048.6	-0.581272	0.166062	-3.50034	0.00046467	0.00813245
ENSMUSG00000022471	Xrcc6	252.639	-0.581228	0.204622	-2.84049	0.00450436	0.0449688
ENSMUSG00000024981	Acsl5	1672.61	-0.581173	0.246109	-2.36145	0.0182037	0.118019
ENSMUSG00000020380	Rad50	882.381	-0.5809	0.254952	-2.27847	0.0226988	0.13752
ENSMUSG00000033075	Senp1	701.86	-0.580667	0.216525	-2.68176	0.00732361	0.063448
ENSMUSG00000057110	Cntrl	342.665	-0.580263	0.224746	-2.58186	0.00982693	0.0777103
ENSMUSG00000030835	Nomo1	853.244	-0.579794	0.204041	-2.84156	0.00448941	0.0448568
ENSMUSG00000021481	Zfp346	75.7912	-0.57939	0.290157	-1.99681	0.0458454	0.217939
ENSMUSG00000041431	Ccnb1	1257.58	-0.579179	0.176103	-3.28887	0.00100592	0.0148357
ENSMUSG00000006527	Sfmbt1	90.2479	-0.578418	0.289937	-1.99498	0.0460455	0.218416
ENSMUSG00000024007	Ppil1	612.079	-0.578363	0.209935	-2.75496	0.00586991	0.0547798
ENSMUSG00000061330	Gm6436	164.22	-0.578303	0.238827	-2.42143	0.0154596	0.105927
ENSMUSG00000001829	Clpb	542.96	-0.578143	0.188201	-3.07194	0.00212671	0.0255458
ENSMUSG00000024666	Tmem138	201.925	-0.578027	0.27261	-2.12034	0.0339771	0.179835
ENSMUSG00000023106	Denr	2020.84	-0.577804	0.16164	-3.57464	0.000350714	0.00658686
ENSMUSG00000049517	Rps23	2101.75	-0.576412	0.154989	-3.71904	0.00019998	0.00418045
ENSMUSG00000032834	Pwp2	199.028	-0.57552	0.251886	-2.28484	0.0223223	0.13571
ENSMUSG00000046111	Cep295	258.018	-0.575239	0.276021	-2.08404	0.0371561	0.19127
ENSMUSG00000031819	Emc8	896.003	-0.57475	0.171798	-3.34551	0.000821316	0.0126892
ENSMUSG00000001138	Cnnm3	411.177	-0.573435	0.259907	-2.20631	0.0273622	0.155065
ENSMUSG00000020608	Smc6	1604.25	-0.572819	0.183824	-3.11613	0.0018324	0.0228717
ENSMUSG00000062075	Lmnb2	394.771	-0.572568	0.187237	-3.05799	0.00222827	0.0263879
ENSMUSG00000060938	Rpl26	6587.21	-0.572448	0.220989	-2.59039	0.00958683	0.0763643
ENSMUSG00000020248	Nfyb	816.342	-0.5721	0.171967	-3.32679	0.000878522	0.0132828
ENSMUSG00000029179	Zcchc4	269.215	-0.571595	0.227717	-2.51011	0.0120692	0.0897723
ENSMUSG00000031754	Nudt21	112.587	-0.571538	0.26325	-2.17108	0.0299248	0.164886
ENSMUSG00000037278	Tmem97	386.47	-0.570605	0.197626	-2.88731	0.00388557	0.040345
ENSMUSG00000016503	Gtf3a	972.55	-0.570567	0.213229	-2.67585	0.0074541	0.0641364
ENSMUSG00000025794	Rpl14	6436.37	-0.569294	0.200026	-2.8461	0.00442582	0.0443319
ENSMUSG00000081534	Slc48a1	2314.93	-0.569248	0.214393	-2.65515	0.00792721	0.0671494
ENSMUSG00000056228	Cars2	171.424	-0.568379	0.251593	-2.25912	0.023876	0.141997
ENSMUSG00000024222	Fkbp5	249.523	-0.568327	0.212051	-2.68015	0.00735896	0.0635651
ENSMUSG00000100215	Gm8292	589.893	-0.568168	0.255426	-2.22439	0.0261221	0.150018
ENSMUSG00000025613	Cct8	3878.57	-0.567914	0.160446	-3.5396	0.000400727	0.00728705
ENSMUSG00000044340	Phlpp1	191.345	-0.567499	0.259033	-2.19083	0.0284638	0.158971
ENSMUSG00000061458	Nol10	342.103	-0.566859	0.211282	-2.68295	0.00729764	0.063334
ENSMUSG00000032783	Troap	539.807	-0.566338	0.186157	-3.04226	0.00234813	0.027429
ENSMUSG00000028394	Pole3	917.922	-0.565682	0.189141	-2.9908	0.0027825	0.0311344
ENSMUSG00000024795	Kif20b	1104.96	-0.56542	0.239017	-2.36561	0.0180005	0.117001
ENSMUSG00000079677	Fdx1l	255.23	-0.565395	0.243444	-2.32249	0.0202066	0.126793
ENSMUSG00000061477	Rps7	6127.48	-0.565096	0.162818	-3.47072	0.000519069	0.0088249
ENSMUSG00000026434	Nucks1	6325.46	-0.564355	0.181376	-3.11152	0.00186128	0.0231361
ENSMUSG00000032478	Nme6	128.302	-0.563434	0.267648	-2.10513	0.0352802	0.184898
ENSMUSG00000003604	Aven	383.858	-0.563412	0.191243	-2.94606	0.00321854	0.0347668
ENSMUSG00000030432	Rpl28	6205.74	-0.562781	0.215201	-2.61514	0.0089191	0.0727867
ENSMUSG00000024841	Eif1ad	701.813	-0.562308	0.176047	-3.19408	0.00140278	0.018903
ENSMUSG00000012848	Rps5	20537.7	-0.562289	0.225827	-2.48991	0.0127777	0.0931962
ENSMUSG00000041733	Coq5	493.512	-0.561765	0.239943	-2.34125	0.0192195	0.122556
ENSMUSG00000006019	Dhx34	140.241	-0.561555	0.269994	-2.07988	0.0375364	0.192733
ENSMUSG00000047832	Cdca4	915.283	-0.560562	0.223144	-2.51211	0.0120011	0.0894121
ENSMUSG00000027357	Crls1	139.65	-0.559811	0.259077	-2.16079	0.0307114	0.16772
ENSMUSG00000031578	Mak16	1086.89	-0.559779	0.183961	-3.04292	0.00234295	0.0273952
ENSMUSG00000028907	Utp11	895.062	-0.559584	0.174047	-3.21514	0.00130381	0.0180968
ENSMUSG00000043702	Pde12	157.467	-0.55956	0.253665	-2.2059	0.0273912	0.155156
ENSMUSG00000033307	Mif	3134.51	-0.559149	0.159834	-3.4983	0.000468226	0.0081577
ENSMUSG00000023147	Wrb	209.949	-0.558946	0.227732	-2.4544	0.0141118	0.0994281
ENSMUSG00000040282	BC052040	284.655	-0.558904	0.26554	-2.10478	0.0353101	0.184898
ENSMUSG00000035726	Supt16	1461.09	-0.558315	0.156232	-3.57363	0.000352067	0.00660193
ENSMUSG00000021375	Kif13a	223.908	-0.55778	0.250503	-2.22664	0.0259711	0.149867
ENSMUSG00000022742	Cpox	293.056	-0.55743	0.235522	-2.36679	0.0179432	0.116835
ENSMUSG00000027490	E2f1	589.736	-0.556958	0.202712	-2.74754	0.00600444	0.0556464
ENSMUSG00000021222	Dcaf4	173.387	-0.556743	0.225099	-2.47333	0.013386	0.0962321
ENSMUSG00000040236	Trappc5	461.052	-0.555487	0.186449	-2.9793	0.00288912	0.0320362
ENSMUSG00000034203	Chchd4	445.716	-0.554954	0.19211	-2.88874	0.00386795	0.0402617
ENSMUSG00000033166	Dis3	465.128	-0.554475	0.226708	-2.44577	0.0144543	0.101189
ENSMUSG00000032400	Zwilch	149.299	-0.554103	0.271145	-2.04357	0.0409962	0.203206
ENSMUSG00000061286	Exosc5	392.564	-0.554054	0.281177	-1.97048	0.048783	0.226661
ENSMUSG00000015652	Steap1	775.697	-0.553201	0.206089	-2.68428	0.00726863	0.0632679
ENSMUSG00000037926	Ssh2	351.183	-0.552882	0.269861	-2.04877	0.040485	0.202204
ENSMUSG00000021811	Dnajc9	446.103	-0.552802	0.212355	-2.60319	0.00923601	0.0741595
ENSMUSG00000028089	Chd1l	235.748	-0.552615	0.206274	-2.67904	0.00738338	0.0636645
ENSMUSG00000008373	Prpf31	500.821	-0.552464	0.242542	-2.27781	0.0227378	0.137687
ENSMUSG00000028081	Rps3a1	3668.2	-0.552101	0.198947	-2.77512	0.0055181	0.0523088
ENSMUSG00000028851	Nudc	873.296	-0.551789	0.185057	-2.98173	0.00286627	0.0319005
ENSMUSG00000031917	Nip7	440.263	-0.551755	0.226416	-2.43691	0.0148135	0.103077
ENSMUSG00000033751	Gadd45gip1	1292.04	-0.55152	0.177506	-3.10705	0.00188967	0.0233681
ENSMUSG00000002477	Snrpd1	3201.86	-0.55067	0.254257	-2.1658	0.0303266	0.166507
ENSMUSG00000043872	Zmym1	153.301	-0.549972	0.262859	-2.09227	0.0364144	0.188224
ENSMUSG00000024829	Mrpl21	890.209	-0.549358	0.17519	-3.13579	0.00171391	0.0220333
ENSMUSG00000003429	Rps11	2201.17	-0.549308	0.182013	-3.01795	0.00254488	0.0290223
ENSMUSG00000079083	Jrkl	141.025	-0.547944	0.240011	-2.283	0.0224305	0.1361
ENSMUSG00000046798	Cldn12	483.299	-0.547534	0.226319	-2.4193	0.0155504	0.106263
ENSMUSG00000026558	Uck2	1070.66	-0.547301	0.177316	-3.08659	0.00202467	0.0246321
ENSMUSG00000032046	Abhd12	1000.37	-0.546798	0.211753	-2.58225	0.0098159	0.0776742
ENSMUSG00000028882	Ppp1r8	396.496	-0.546441	0.179118	-3.05073	0.00228282	0.0268489
ENSMUSG00000020610	Amz2	443.14	-0.546133	0.236028	-2.31385	0.0206762	0.128504
ENSMUSG00000021693	Kif2a	1196.82	-0.54593	0.153863	-3.54816	0.000387939	0.00711913
ENSMUSG00000028044	Cks1b	3164.52	-0.545861	0.207883	-2.6258	0.00864446	0.0716596
ENSMUSG00000038990	Cables2	222.773	-0.54525	0.220033	-2.47804	0.0132106	0.095527
ENSMUSG00000021775	Nr1d2	257.115	-0.545197	0.217617	-2.50531	0.0122346	0.0904424
ENSMUSG00000000740	Rpl13	8890	-0.544897	0.235172	-2.31701	0.0205033	0.127826
ENSMUSG00000026377	Nifk	835.472	-0.544869	0.169135	-3.2215	0.00127522	0.0178337
ENSMUSG00000063457	Rps15	8660.2	-0.544823	0.150989	-3.60836	0.000308143	0.00594434
ENSMUSG00000005981	Trap1	638.933	-0.544817	0.22354	-2.43722	0.0148005	0.103072
ENSMUSG00000022426	Josd1	245.702	-0.544458	0.224777	-2.42221	0.0154265	0.105837
ENSMUSG00000027236	Eif3j1	1364.59	-0.544002	0.214539	-2.53568	0.011223	0.0852181
ENSMUSG00000029513	Prkab1	298.292	-0.54361	0.211882	-2.56562	0.0102992	0.080283
ENSMUSG00000028330	Ncbp1	646.544	-0.543517	0.201041	-2.70351	0.00686111	0.0607294
ENSMUSG00000039813	Tbc1d2	117.235	-0.542811	0.258068	-2.10336	0.0354342	0.185086
ENSMUSG00000027597	Ahcy	211.888	-0.542604	0.238394	-2.27608	0.0228411	0.13806
ENSMUSG00000031004	Mki67	1185.37	-0.542383	0.215231	-2.52	0.0117355	0.0879978
ENSMUSG00000016554	Eif3d	2936.39	-0.542142	0.200962	-2.69773	0.00698141	0.0612083
ENSMUSG00000028484	Psip1	1641.11	-0.541794	0.169273	-3.20071	0.00137092	0.0187042
ENSMUSG00000027326	Knl1	422.231	-0.541037	0.230924	-2.34292	0.0191333	0.122186
ENSMUSG00000036639	Nudt1	698.494	-0.539789	0.187147	-2.8843	0.00392282	0.0406135
ENSMUSG00000036752	Tubb4b	3794.64	-0.539424	0.214348	-2.51659	0.0118498	0.0886339
ENSMUSG00000004264	Phb2	3675.81	-0.539352	0.178	-3.03006	0.00244504	0.0282652
ENSMUSG00000054226	Tprkb	433.112	-0.539092	0.193071	-2.7922	0.0052351	0.0502178
ENSMUSG00000040848	Sft2d2	1101.9	-0.538611	0.235887	-2.28334	0.0224103	0.136046
ENSMUSG00000027884	Clcc1	474.64	-0.538428	0.20433	-2.63509	0.00841155	0.0701643
ENSMUSG00000027469	Tpx2	1439.82	-0.53836	0.188624	-2.85415	0.00431524	0.0435876
ENSMUSG00000035704	Alg8	652.667	-0.53825	0.162617	-3.30993	0.000933201	0.0139516
ENSMUSG00000003438	Timm50	837.851	-0.538014	0.20923	-2.5714	0.0101289	0.0793153
ENSMUSG00000054237	Fra10ac1	204.827	-0.537142	0.222646	-2.41254	0.015842	0.107643
ENSMUSG00000002660	Clpp	676.586	-0.537137	0.210955	-2.54622	0.0108897	0.0834785
ENSMUSG00000042487	Leo1	288.549	-0.536853	0.195265	-2.74935	0.00597128	0.0554245
ENSMUSG00000023977	Ubr2	1344.65	-0.53612	0.18308	-2.92834	0.0034078	0.0362841
ENSMUSG00000029191	Rfc1	1660.54	-0.535974	0.20831	-2.57296	0.0100833	0.0791134
ENSMUSG00000041841	Rpl37	38359.9	-0.535891	0.176925	-3.02891	0.00245434	0.0282824
ENSMUSG00000029578	Wipi2	841.984	-0.535852	0.183846	-2.91468	0.00356057	0.0375751
ENSMUSG00000025135	Anapc11	1734.59	-0.534818	0.176101	-3.037	0.00238949	0.0278042
ENSMUSG00000024608	Rps14	38762.1	-0.534525	0.23722	-2.25329	0.0242408	0.143041
ENSMUSG00000038121	Fam210a	271.293	-0.534018	0.230843	-2.31334	0.0207039	0.12861
ENSMUSG00000022248	Rad1	135.542	-0.533636	0.238422	-2.2382	0.0252082	0.14659
ENSMUSG00000020392	Cdkn2aipnl	809.273	-0.533231	0.219831	-2.42564	0.0152813	0.104961
ENSMUSG00000040263	Klhdc4	762.036	-0.53268	0.168949	-3.1529	0.00161658	0.0210295
ENSMUSG00000057278	Snrpg	1858.16	-0.532318	0.187673	-2.83641	0.00456241	0.0454351
ENSMUSG00000018548	Trim37	773.591	-0.532016	0.250616	-2.12283	0.033768	0.179123
ENSMUSG00000038047	Haus6	206.886	-0.531401	0.225762	-2.35381	0.0185819	0.119825
ENSMUSG00000071379	Hpcal1	1637.13	-0.530881	0.200945	-2.64193	0.00824358	0.0690507
ENSMUSG00000034867	Ankrd27	348.887	-0.530758	0.23026	-2.30504	0.0211644	0.130392
ENSMUSG00000038274	Fau	6430.62	-0.530621	0.142704	-3.71832	0.000200549	0.00418506
ENSMUSG00000028107	Tars2	223.959	-0.5303	0.243031	-2.18202	0.0291078	0.161606
ENSMUSG00000030880	Polr3e	207.132	-0.529705	0.213141	-2.48523	0.0129468	0.0941446
ENSMUSG00000024824	Rad9a	137.846	-0.529698	0.24039	-2.2035	0.0275598	0.155744
ENSMUSG00000051518	Rps19bp1	895.478	-0.529358	0.202013	-2.62042	0.00878225	0.0721549
ENSMUSG00000023988	Bysl	792.635	-0.528386	0.199113	-2.65369	0.0079616	0.0673932
ENSMUSG00000024381	Bin1	562.73	-0.527765	0.208765	-2.52803	0.0114703	0.0864408
ENSMUSG00000022283	Pabpc1	16865.8	-0.52722	0.194871	-2.70548	0.00682057	0.0604487
ENSMUSG00000094870	Zfp131	524.089	-0.526787	0.178005	-2.9594	0.00308238	0.0335904
ENSMUSG00000024369	Nelfe	617.129	-0.526354	0.232333	-2.26551	0.0234811	0.140699
ENSMUSG00000020038	Cry1	128.719	-0.525671	0.263022	-1.99858	0.0456536	0.217415
ENSMUSG00000042569	Dhrs7b	426.743	-0.525628	0.235512	-2.23185	0.0256248	0.1484
ENSMUSG00000030057	Cnbp	1728.42	-0.524411	0.170501	-3.07571	0.00210005	0.0252932
ENSMUSG00000019948	Actr6	102.378	-0.523892	0.263026	-1.99179	0.0463942	0.21955
ENSMUSG00000032261	Sh3bgrl2	316.628	-0.523813	0.214983	-2.43653	0.014829	0.103091
ENSMUSG00000036777	Anln	332.128	-0.523733	0.2252	-2.32564	0.0200379	0.126234
ENSMUSG00000028318	Polr1e	151.377	-0.523431	0.247379	-2.11591	0.0343528	0.181504
ENSMUSG00000029610	Aimp2	574.438	-0.522441	0.204043	-2.56044	0.010454	0.0810621
ENSMUSG00000061207	Stk19	377.525	-0.522384	0.252273	-2.07071	0.038386	0.195674
ENSMUSG00000060679	Mrps9	462.268	-0.521524	0.217773	-2.39481	0.0166291	0.111355
ENSMUSG00000024856	Cdk2ap2	1070.07	-0.520943	0.187399	-2.77987	0.00543813	0.0517171
ENSMUSG00000035469	Rcbtb1	325.909	-0.520732	0.216584	-2.4043	0.0162035	0.109587
ENSMUSG00000066148	Prpf4	407.016	-0.519406	0.224362	-2.31503	0.0206111	0.128366
ENSMUSG00000018651	Tada2a	443.886	-0.519254	0.205382	-2.52823	0.011464	0.0864408
ENSMUSG00000026662	Sephs1	467.121	-0.519174	0.175345	-2.96088	0.00306765	0.0334602
ENSMUSG00000056708	Ier5	941.19	-0.518966	0.241816	-2.14612	0.0318637	0.172191
ENSMUSG00000025508	Rplp2	20503.1	-0.51889	0.153873	-3.3722	0.0007457	0.0117629
ENSMUSG00000020267	Hint1	8970.86	-0.518744	0.182504	-2.84237	0.00447792	0.0448165
ENSMUSG00000029614	Rpl6	2234.97	-0.518531	0.190404	-2.72332	0.00646293	0.0580601
ENSMUSG00000030036	Mogs	636.998	-0.51818	0.236401	-2.19195	0.028383	0.158868
ENSMUSG00000037300	Ttc13	974.881	-0.517891	0.182627	-2.83579	0.00457124	0.0454477
ENSMUSG00000030316	Tamm41	704.772	-0.517691	0.210995	-2.45357	0.0141447	0.0996009
ENSMUSG00000036281	Snapc4	183.401	-0.51746	0.255561	-2.0248	0.0428876	0.208962
ENSMUSG00000018189	Uchl5	544.535	-0.51726	0.230062	-2.24835	0.0245538	0.14411
ENSMUSG00000053293	Pom121	446.061	-0.516186	0.203489	-2.53667	0.0111912	0.0850841
ENSMUSG00000040331	Nsmce4a	436.652	-0.51516	0.188391	-2.73453	0.00624701	0.0571304
ENSMUSG00000002718	Cse1l	867.156	-0.514653	0.164622	-3.12628	0.00177034	0.0224942
ENSMUSG00000040952	Rps19	9131.02	-0.513521	0.247758	-2.07267	0.0382026	0.195153
ENSMUSG00000056305	Usp39	1176.89	-0.513064	0.182057	-2.81815	0.00483012	0.0471633
ENSMUSG00000093674	Rpl41	6505.33	-0.511779	0.182199	-2.8089	0.00497105	0.0482649
ENSMUSG00000022503	Nubp1	358.182	-0.51116	0.215177	-2.37553	0.0175236	0.115289
ENSMUSG00000021731	Mrps30	398.033	-0.510917	0.186966	-2.73268	0.00628217	0.0573139
ENSMUSG00000079435	Rpl36a	6144.36	-0.51071	0.14432	-3.53874	0.000402039	0.00728885
ENSMUSG00000026755	Arpc5l	1728.6	-0.510602	0.144744	-3.52763	0.000419303	0.00751122
ENSMUSG00000030007	Cct7	6594.11	-0.510227	0.149455	-3.41392	0.000640349	0.0104447
ENSMUSG00000058558	Rpl5	2762.95	-0.509982	0.169844	-3.00265	0.00267638	0.030235
ENSMUSG00000024869	Nudt8	470.685	-0.509321	0.216623	-2.35118	0.0187138	0.120482
ENSMUSG00000041836	Ptpre	436.727	-0.508918	0.229992	-2.21276	0.0269139	0.153428
ENSMUSG00000093565	Rab26os	350.431	-0.508647	0.255737	-1.98894	0.0467075	0.220599
ENSMUSG00000030888	Rrp8	254.722	-0.508072	0.224878	-2.25932	0.0238636	0.141997
ENSMUSG00000022111	Uchl3	553.533	-0.507283	0.213011	-2.38149	0.0172428	0.113972
ENSMUSG00000028678	Kif2c	161.094	-0.506595	0.22925	-2.20979	0.0271195	0.154199
ENSMUSG00000002055	Spag5	387.749	-0.506093	0.245769	-2.05922	0.0394729	0.199188
ENSMUSG00000031060	Rbm10	817.364	-0.50523	0.168865	-2.99191	0.00277235	0.0310896
ENSMUSG00000018858	Mrpl58	572.319	-0.505098	0.226146	-2.2335	0.0255161	0.147951
ENSMUSG00000025036	Sfxn2	197.343	-0.504574	0.250965	-2.01054	0.0443745	0.213268
ENSMUSG00000033088	Triobp	743.668	-0.504445	0.2052	-2.45831	0.0139593	0.0985848
ENSMUSG00000057788	Ddx49	680.54	-0.503369	0.212469	-2.36914	0.0178295	0.116473
ENSMUSG00000030867	Plk1	2391.95	-0.502567	0.186661	-2.69241	0.00709375	0.0620734
ENSMUSG00000001403	Ube2c	2160.84	-0.502563	0.205517	-2.44536	0.0144707	0.101245
ENSMUSG00000058600	Rpl30	3727.22	-0.502386	0.170671	-2.94359	0.00324425	0.0349425
ENSMUSG00000020680	Taf15	474.824	-0.502098	0.208118	-2.41257	0.0158406	0.107643
ENSMUSG00000010406	Mrpl52	803.82	-0.500536	0.229888	-2.1773	0.0294582	0.16302
ENSMUSG00000052833	Sae1	4304.05	-0.499991	0.213228	-2.34486	0.019034	0.121696
ENSMUSG00000026605	Cenpf	1857.67	-0.498979	0.159213	-3.13405	0.00172413	0.0221411
ENSMUSG00000022682	Rrn3	581.931	-0.49891	0.208161	-2.39675	0.016541	0.111048
ENSMUSG00000026491	Ahctf1	411.19	-0.498903	0.188764	-2.64301	0.00821734	0.068879
ENSMUSG00000068184	Ndufaf2	276.794	-0.498782	0.214522	-2.32508	0.0200675	0.126355
ENSMUSG00000049680	Urgcp	416.573	-0.498404	0.182412	-2.73231	0.00628927	0.0573139
ENSMUSG00000001285	Myg1	481.679	-0.498223	0.193211	-2.57865	0.00991873	0.0781791
ENSMUSG00000021831	Ero1l	317.659	-0.497419	0.252228	-1.9721	0.0485981	0.225981
ENSMUSG00000031671	Setd6	327.622	-0.49603	0.218222	-2.27305	0.023023	0.138784
ENSMUSG00000045328	Cenpe	1807.6	-0.494229	0.230837	-2.14103	0.0322716	0.172984
ENSMUSG00000030753	Thap12	890.636	-0.493743	0.167599	-2.94599	0.00321925	0.0347668
ENSMUSG00000025812	Pard3	1886.21	-0.493633	0.232917	-2.11935	0.0340608	0.180198
ENSMUSG00000024844	Banf1	3234.96	-0.492951	0.180623	-2.72917	0.00634945	0.0575569
ENSMUSG00000008683	Rps15a	9715.29	-0.492813	0.14447	-3.41119	0.000646811	0.0105063
ENSMUSG00000005846	Rsl1d1	2314.86	-0.492603	0.191172	-2.57676	0.00997314	0.0784023
ENSMUSG00000022234	Cct5	3263.56	-0.491853	0.198704	-2.4753	0.0133124	0.0959866
ENSMUSG00000033732	Sf3b3	1089.45	-0.490366	0.171797	-2.85433	0.00431273	0.0435876
ENSMUSG00000035754	Wdr18	374.973	-0.490149	0.249503	-1.9645	0.0494723	0.228555
ENSMUSG00000061787	Rps17	10873.4	-0.489534	0.174352	-2.80773	0.00498926	0.0484026
ENSMUSG00000021037	Ahsa1	394.206	-0.488012	0.196151	-2.48794	0.0128484	0.0935421
ENSMUSG00000043987	Cep164	247.44	-0.487972	0.243823	-2.00134	0.0453559	0.216455
ENSMUSG00000060036	Rpl3	11221.1	-0.48756	0.16035	-3.0406	0.00236107	0.0275268
ENSMUSG00000003423	Pih1d1	290.32	-0.487404	0.248662	-1.96011	0.0499829	0.230278
ENSMUSG00000015759	Cnih1	1071.19	-0.487154	0.228699	-2.13011	0.0331623	0.176779
ENSMUSG00000101892	9130401M01Rik	416.213	-0.48606	0.197138	-2.46558	0.0136791	0.0975223
ENSMUSG00000028495	Rps6	155.066	-0.485749	0.240567	-2.01919	0.0434677	0.210544
ENSMUSG00000020929	Eftud2	775.668	-0.485147	0.21744	-2.23118	0.0256693	0.148553
ENSMUSG00000033364	Usp37	171.992	-0.48508	0.242846	-1.99748	0.045773	0.217847
ENSMUSG00000021548	Ccnh	191.385	-0.484307	0.234378	-2.06635	0.0387953	0.196996
ENSMUSG00000001440	Kpnb1	1611.8	-0.483872	0.191229	-2.53032	0.0113959	0.0860958
ENSMUSG00000032518	Rpsa	11256.9	-0.483113	0.166648	-2.899	0.00374361	0.0391814
ENSMUSG00000031527	Eri1	639.808	-0.482593	0.180352	-2.67584	0.00745413	0.0641364
ENSMUSG00000052146	Rps10	11104.1	-0.482122	0.18623	-2.58885	0.00962966	0.0766547
ENSMUSG00000029622	Arpc1b	7328.48	-0.482044	0.216792	-2.22353	0.0261801	0.150279
ENSMUSG00000068921	Dap3	910.082	-0.481876	0.197751	-2.43679	0.0148185	0.103077
ENSMUSG00000038766	Gabpb2	548.478	-0.479256	0.215789	-2.22095	0.0263545	0.151
ENSMUSG00000042426	Dhx29	435.816	-0.479096	0.221298	-2.16494	0.0303924	0.166507
ENSMUSG00000008976	Gabpa	222.269	-0.478595	0.206928	-2.31286	0.0207302	0.128641
ENSMUSG00000039068	Zzz3	573.596	-0.477745	0.198892	-2.40203	0.0163043	0.109976
ENSMUSG00000001473	Tubb6	894.114	-0.477357	0.222008	-2.15018	0.0315408	0.170993
ENSMUSG00000030177	Ccdc77	326.455	-0.477212	0.222746	-2.14241	0.0321607	0.172818
ENSMUSG00000020156	Mum1	425.263	-0.475179	0.197386	-2.40736	0.0160681	0.108872
ENSMUSG00000021428	Riok1	605.713	-0.475175	0.167914	-2.82987	0.00465664	0.045917
ENSMUSG00000025782	Taf3	729.964	-0.475095	0.181436	-2.61853	0.0088309	0.0723469
ENSMUSG00000015290	Ubl4a	1053.74	-0.474215	0.189882	-2.49741	0.0125103	0.0920277
ENSMUSG00000001305	Rrp15	186.569	-0.474028	0.229228	-2.06793	0.0386466	0.196669
ENSMUSG00000028936	Rpl22	7356.92	-0.473901	0.158048	-2.99846	0.00271346	0.0305391
ENSMUSG00000037805	Rpl10a	928.842	-0.472386	0.172967	-2.73108	0.00631279	0.0573977
ENSMUSG00000033952	Aspm	828.375	-0.472013	0.200019	-2.35984	0.0182827	0.118291
ENSMUSG00000025439	Clns1a	1189.9	-0.471852	0.193984	-2.43242	0.0149982	0.103489
ENSMUSG00000043131	Mob1a	1185.55	-0.471795	0.19313	-2.44289	0.0145703	0.101882
ENSMUSG00000005370	Msh6	473.7	-0.47165	0.226931	-2.07839	0.0376738	0.193191
ENSMUSG00000030689	Ino80e	623.461	-0.470278	0.188813	-2.49071	0.0127489	0.093043
ENSMUSG00000022698	Naa50	967.502	-0.469121	0.191533	-2.4493	0.0143135	0.100378
ENSMUSG00000026189	Pecr	239.38	-0.469065	0.236924	-1.97981	0.0477244	0.223271
ENSMUSG00000033411	Ctdspl2	231.581	-0.468709	0.215494	-2.17505	0.0296265	0.163729
ENSMUSG00000028312	Smc2	1487.96	-0.468221	0.210015	-2.22946	0.0257835	0.149071
ENSMUSG00000047371	Zfp768	514.486	-0.467837	0.208743	-2.24121	0.0250125	0.145937
ENSMUSG00000001687	Ubl3	518.418	-0.467717	0.209152	-2.23625	0.0253354	0.147188
ENSMUSG00000028948	Nol9	335.655	-0.467143	0.215728	-2.16542	0.0303553	0.166507
ENSMUSG00000070697	Utp3	2697.33	-0.466618	0.182399	-2.55822	0.0105208	0.0813772
ENSMUSG00000020250	Txnrd1	1136.46	-0.466478	0.201212	-2.31834	0.0204311	0.127517
ENSMUSG00000015846	Rxra	339.584	-0.465202	0.197963	-2.34995	0.0187759	0.120624
ENSMUSG00000041560	Nop53	1731.22	-0.465162	0.212559	-2.18839	0.028641	0.159678
ENSMUSG00000068290	Ddrgk1	882.746	-0.464905	0.210588	-2.20766	0.0272682	0.154752
ENSMUSG00000027951	Adar	213.911	-0.464008	0.227006	-2.04403	0.0409504	0.203063
ENSMUSG00000028431	Ikbkap	420.017	-0.463944	0.188566	-2.46038	0.0138791	0.0982488
ENSMUSG00000034892	Rps29	17870.2	-0.463433	0.161273	-2.87359	0.00405834	0.041729
ENSMUSG00000021500	Ddx46	773.423	-0.463334	0.197442	-2.34669	0.0189412	0.121232
ENSMUSG00000037316	Bag4	416.668	-0.463062	0.205623	-2.25199	0.0243231	0.143386
ENSMUSG00000019942	Cdk1	2319.99	-0.462994	0.182665	-2.53466	0.0112557	0.0852372
ENSMUSG00000051396	Gm45902	709.611	-0.462972	0.182658	-2.53463	0.0112565	0.0852372
ENSMUSG00000033020	Polr2f	1471.04	-0.462971	0.157228	-2.94458	0.00323397	0.0348943
ENSMUSG00000040945	Rcc2	2714.52	-0.462649	0.199184	-2.32273	0.0201937	0.126793
ENSMUSG00000067274	Rplp0	14270.6	-0.462105	0.151436	-3.05148	0.00227713	0.0268082
ENSMUSG00000024858	Grk2	592.526	-0.461481	0.182073	-2.53459	0.0112581	0.0852372
ENSMUSG00000063275	Hacd1	398.315	-0.46092	0.228591	-2.01635	0.0437634	0.211855
ENSMUSG00000019917	2010-09-01	328.537	-0.460479	0.227065	-2.02796	0.0425644	0.208146
ENSMUSG00000024953	Prdx5	1524.1	-0.460239	0.175775	-2.61835	0.00883571	0.0723469
ENSMUSG00000023156	Rpp14	438.085	-0.459739	0.233815	-1.96625	0.0492696	0.228072
ENSMUSG00000022706	Mrpl40	389.408	-0.459148	0.223608	-2.05336	0.0400376	0.200689
ENSMUSG00000031392	Irak1	760.745	-0.459147	0.204397	-2.24635	0.0246815	0.144675
ENSMUSG00000047721	Bola2	685.006	-0.458795	0.159236	-2.88123	0.00396125	0.0409761
ENSMUSG00000019837	Gtf3c6	888.059	-0.457522	0.207002	-2.21023	0.0270895	0.154101
ENSMUSG00000074813	Gm14005	179.312	-0.457407	0.225511	-2.02831	0.0425286	0.208056
ENSMUSG00000040620	Dhx33	223.89	-0.456659	0.223112	-2.04677	0.0406807	0.20256
ENSMUSG00000039771	Polr2j	676.944	-0.45663	0.17921	-2.54802	0.0108337	0.0832081
ENSMUSG00000040549	Ckap5	602.976	-0.456615	0.205917	-2.21747	0.0265912	0.151805
ENSMUSG00000021282	Eif5	4039	-0.456122	0.172028	-2.65144	0.00801493	0.0676066
ENSMUSG00000058655	Eif4b	2812.3	-0.455835	0.161916	-2.81525	0.0048739	0.0475136
ENSMUSG00000042688	Mapk6	557.421	-0.455346	0.194206	-2.34466	0.0190445	0.121699
ENSMUSG00000031826	Usp10	1115.84	-0.455334	0.156249	-2.91416	0.00356647	0.0376044
ENSMUSG00000019851	Perp	769.778	-0.455264	0.171001	-2.66235	0.00775967	0.0662909
ENSMUSG00000041975	Mettl8	176.626	-0.455208	0.231764	-1.9641	0.0495183	0.228663
ENSMUSG00000002768	Mea1	580.436	-0.454484	0.230458	-1.97209	0.048599	0.225981
ENSMUSG00000001415	Smg5	434.968	-0.454281	0.224776	-2.02104	0.0432757	0.210222
ENSMUSG00000068039	Tcp1	2477.42	-0.454102	0.189822	-2.39225	0.0167452	0.111821
ENSMUSG00000044783	Hjurp	1094.24	-0.452791	0.181395	-2.49616	0.0125547	0.0920986
ENSMUSG00000019432	Ddx39b	1895.26	-0.452729	0.205799	-2.19987	0.0278164	0.156826
ENSMUSG00000037905	Bri3bp	847.729	-0.452487	0.195432	-2.31532	0.0205956	0.128336
ENSMUSG00000044224	Dnajc21	608.866	-0.452299	0.200513	-2.25571	0.0240887	0.142546
ENSMUSG00000030539	Sema4b	430.985	-0.45214	0.217951	-2.07451	0.0380321	0.19453
ENSMUSG00000008668	Rps18	7252.95	-0.451805	0.179271	-2.52024	0.0117275	0.0879925
ENSMUSG00000018068	Ints2	314.069	-0.45145	0.209974	-2.15003	0.0315526	0.170993
ENSMUSG00000025362	Rps26	21107.3	-0.451069	0.203317	-2.21856	0.026517	0.151634
ENSMUSG00000028013	Ppa2	672.526	-0.451041	0.172049	-2.62158	0.00875221	0.0720867
ENSMUSG00000024268	Celf4	395.495	-0.450873	0.220784	-2.04214	0.0411373	0.203737
ENSMUSG00000059070	Rpl18	7287.4	-0.450564	0.146245	-3.08089	0.00206386	0.024968
ENSMUSG00000027342	Pcna	662.694	-0.449771	0.208503	-2.15714	0.0309949	0.168699
ENSMUSG00000025047	Pdcd11	805.297	-0.449562	0.172275	-2.60956	0.00906601	0.073284
ENSMUSG00000018076	Med13l	748.232	-0.44931	0.205849	-2.18272	0.0290567	0.161471
ENSMUSG00000031546	Gins4	521.862	-0.449132	0.20634	-2.17666	0.029506	0.163138
ENSMUSG00000058706	0610030E20Rik	325.295	-0.448455	0.205014	-2.18744	0.0287105	0.159991
ENSMUSG00000042719	Naa25	699.824	-0.448146	0.176472	-2.53948	0.0111018	0.0845762
ENSMUSG00000073838	Tufm	260.829	-0.446909	0.220552	-2.02632	0.0427321	0.208533
ENSMUSG00000031370	Zrsr2	740.229	-0.446817	0.212067	-2.10696	0.0351211	0.1844
ENSMUSG00000022247	Brix1	570.659	-0.446726	0.224506	-1.98982	0.0466109	0.220229
ENSMUSG00000005354	Txn2	1509.68	-0.446708	0.159695	-2.79726	0.00515384	0.0496387
ENSMUSG00000047710	Champ1	325.471	-0.446474	0.217362	-2.05406	0.0399702	0.200518
ENSMUSG00000041453	Rpl21	6583.16	-0.446113	0.197021	-2.2643	0.0235559	0.140867
ENSMUSG00000043716	Rpl7	13775.6	-0.445862	0.16519	-2.69909	0.00695303	0.0610485
ENSMUSG00000033918	Parl	1003.92	-0.445404	0.212255	-2.09843	0.0358669	0.186229
ENSMUSG00000024732	Ccdc86	654.025	-0.445218	0.191083	-2.32996	0.019808	0.125643
ENSMUSG00000038241	Cep250	307.993	-0.444948	0.214906	-2.07043	0.0384119	0.195723
ENSMUSG00000037608	Bclaf1	1938.2	-0.444751	0.193773	-2.29522	0.0217206	0.132692
ENSMUSG00000026309	Ilkap	889.121	-0.444675	0.221161	-2.01064	0.0443636	0.213268
ENSMUSG00000045128	Rpl18a	18226.6	-0.444347	0.21778	-2.04034	0.041316	0.20437
ENSMUSG00000040824	Snrpd2	1942.14	-0.444105	0.218926	-2.02856	0.0425027	0.208056
ENSMUSG00000014074	Rnf168	519.269	-0.443882	0.176707	-2.51197	0.0120059	0.0894121
ENSMUSG00000040565	Btaf1	510.565	-0.443393	0.199237	-2.22545	0.0260508	0.149885
ENSMUSG00000009927	Rps25	6597.62	-0.443126	0.208564	-2.12466	0.0336153	0.178432
ENSMUSG00000008690	Ncaph2	2285.11	-0.442853	0.15548	-2.8483	0.00439538	0.0441743
ENSMUSG00000032218	Ccnb2	686.348	-0.442411	0.208445	-2.12244	0.0338011	0.179156
ENSMUSG00000014551	Mrps25	1069.05	-0.442352	0.185045	-2.39051	0.0168249	0.112041
ENSMUSG00000066551	Hmgb1	2292.18	-0.441845	0.20594	-2.1455	0.0319125	0.172241
ENSMUSG00000039725	Trp53rka	341.526	-0.44136	0.19559	-2.25656	0.0240356	0.142319
ENSMUSG00000005417	Mprip	3007.14	-0.441332	0.153762	-2.87024	0.00410162	0.0420303
ENSMUSG00000029227	Fip1l1	1056.14	-0.440771	0.197168	-2.23551	0.0253839	0.147398
ENSMUSG00000090553	Snrpe	1973.18	-0.440613	0.168059	-2.62178	0.00874724	0.0720867
ENSMUSG00000023944	Hsp90ab1	51730.4	-0.440197	0.186091	-2.36549	0.0180064	0.117001
ENSMUSG00000058355	Abce1	684.594	-0.440044	0.190258	-2.31288	0.0207291	0.128641
ENSMUSG00000044894	Uqcrq	4739.13	-0.439899	0.16779	-2.62172	0.00874872	0.0720867
ENSMUSG00000071547	Nt5dc2	1482.68	-0.439584	0.195512	-2.24837	0.0245527	0.14411
ENSMUSG00000075227	Znhit2	292.5	-0.439478	0.216609	-2.0289	0.0424682	0.208056
ENSMUSG00000020372	Rack1	12426.8	-0.43935	0.168046	-2.61447	0.00893671	0.0728266
ENSMUSG00000027425	Kat14	310.036	-0.438896	0.214129	-2.04969	0.0403951	0.201892
ENSMUSG00000046733	Gprc5a	1698.4	-0.438629	0.174516	-2.51341	0.011957	0.0892666
ENSMUSG00000017765	Slc12a4	586.57	-0.438508	0.192665	-2.27601	0.0228453	0.13806
ENSMUSG00000020978	Klhdc2	1486.33	-0.438379	0.187189	-2.3419	0.0191857	0.122406
ENSMUSG00000025220	Mgea5	1752.47	-0.438087	0.191202	-2.29122	0.0219505	0.133932
ENSMUSG00000056310	Tyw1	233.776	-0.438008	0.208988	-2.09585	0.0360953	0.187172
ENSMUSG00000029401	Rilpl2	741.362	-0.437618	0.194423	-2.25086	0.0243945	0.143596
ENSMUSG00000042901	Aida	350.901	-0.437324	0.197523	-2.21404	0.0268258	0.153036
ENSMUSG00000002129	Sf3a1	654.885	-0.436836	0.201742	-2.16532	0.0303634	0.166507
ENSMUSG00000006392	Med8	512.206	-0.436458	0.197379	-2.21127	0.0270174	0.153764
ENSMUSG00000019951	Uhrf1bp1l	848.564	-0.436297	0.173868	-2.50936	0.0120951	0.0898279
ENSMUSG00000030056	Isy1	609.182	-0.436092	0.211553	-2.06138	0.0392665	0.198646
ENSMUSG00000031320	Rps4x	4735.84	-0.43565	0.163501	-2.66451	0.00771014	0.0659615
ENSMUSG00000025872	Thoc3	709.175	-0.435326	0.165975	-2.62284	0.00871998	0.0720373
ENSMUSG00000022673	Mcm4	454.229	-0.434964	0.207042	-2.10085	0.0356542	0.185767
ENSMUSG00000028798	Eif3i	1489.52	-0.433746	0.168319	-2.57693	0.00996831	0.0784023
ENSMUSG00000056076	Eif3b	1832.43	-0.433715	0.175848	-2.46643	0.0136469	0.0974082
ENSMUSG00000035443	Thyn1	332.457	-0.432731	0.218524	-1.98025	0.0476757	0.223242
ENSMUSG00000016018	Skiv2l2	1150.14	-0.432654	0.171727	-2.51943	0.0117544	0.088085
ENSMUSG00000060143	Gm10076	342.126	-0.431887	0.212739	-2.03012	0.0423439	0.207914
ENSMUSG00000044147	Arf6	2787.33	-0.431741	0.168577	-2.56109	0.0104343	0.0810621
ENSMUSG00000020496	Rnf187	1969.01	-0.431132	0.187636	-2.29771	0.0215786	0.132064
ENSMUSG00000029623	Pdap1	6065.28	-0.430864	0.18641	-2.31138	0.0208117	0.12891
ENSMUSG00000027651	Rprd1b	470.223	-0.43045	0.204123	-2.10878	0.0349637	0.183762
ENSMUSG00000060636	Rpl35a	941.741	-0.429928	0.188113	-2.28548	0.0222848	0.135627
ENSMUSG00000038252	Ncapd2	2339.66	-0.429444	0.191262	-2.24532	0.0247473	0.144892
ENSMUSG00000057421	Las1l	687.015	-0.428187	0.175775	-2.43599	0.0148511	0.103185
ENSMUSG00000010914	Pdhx	460.01	-0.42811	0.214885	-1.99228	0.0463407	0.21947
ENSMUSG00000052962	Mrpl35	1007.35	-0.428059	0.183849	-2.32831	0.0198954	0.125865
ENSMUSG00000031807	Pgls	1492.28	-0.427791	0.188653	-2.2676	0.0233535	0.140144
ENSMUSG00000029447	Cct6a	3011.55	-0.427506	0.160645	-2.66118	0.00778671	0.0663803
ENSMUSG00000070730	Rmdn3	362.613	-0.426667	0.199102	-2.14296	0.0321163	0.172818
ENSMUSG00000022109	Med4	421.893	-0.425738	0.206014	-2.06655	0.0387761	0.196995
ENSMUSG00000020361	Hspa4	3710.57	-0.42447	0.166869	-2.54372	0.0109678	0.0839164
ENSMUSG00000003235	Eif2b5	1241.69	-0.422768	0.176205	-2.3993	0.0164266	0.110491
ENSMUSG00000038034	Igsf8	716.04	-0.419642	0.209731	-2.00086	0.0454077	0.216588
ENSMUSG00000022142	Nup155	504.122	-0.419126	0.199763	-2.09812	0.0358949	0.186294
ENSMUSG00000036572	Upf3b	1177.78	-0.418977	0.202485	-2.06918	0.0385295	0.196239
ENSMUSG00000070003	Ssbp4	694.247	-0.417901	0.19495	-2.14363	0.0320626	0.172744
ENSMUSG00000027091	Zc3h15	3243.98	-0.417177	0.169907	-2.45533	0.0140754	0.099288
ENSMUSG00000015023	Ddx19a	469.245	-0.416767	0.178458	-2.33538	0.0195237	0.124298
ENSMUSG00000032966	Fkbp1a	15158.3	-0.41637	0.206176	-2.01949	0.0434363	0.210544
ENSMUSG00000024181	Mrpl28	765.768	-0.416077	0.198731	-2.09368	0.0362889	0.187771
ENSMUSG00000006333	Rps9	7309.73	-0.414957	0.206828	-2.00629	0.044825	0.214831
ENSMUSG00000001416	Cct3	4928.46	-0.414833	0.195482	-2.1221	0.0338297	0.179212
ENSMUSG00000020444	Guk1	681.589	-0.414571	0.183367	-2.26088	0.0237666	0.141774
ENSMUSG00000056216	Cebpg	550.52	-0.414471	0.177726	-2.33208	0.0196965	0.125133
ENSMUSG00000043411	Usp48	1067.32	-0.414041	0.172914	-2.39449	0.0166434	0.111388
ENSMUSG00000029246	Ppat	529.873	-0.413715	0.180795	-2.28831	0.0221194	0.134689
ENSMUSG00000038671	Arfrp1	361.431	-0.413591	0.195261	-2.11814	0.0341631	0.18066
ENSMUSG00000034994	Eef2	22419.2	-0.412562	0.200394	-2.05875	0.0395183	0.199333
ENSMUSG00000028261	Ndufaf4	313.735	-0.411898	0.197266	-2.08803	0.0367948	0.189654
ENSMUSG00000059291	Rpl11	9304.46	-0.411752	0.177339	-2.32183	0.020242	0.126865
ENSMUSG00000049751	Rpl36al	712.762	-0.408483	0.176748	-2.3111	0.0208273	0.12891
ENSMUSG00000059208	Hnrnpm	6071.61	-0.407621	0.18787	-2.1697	0.0300295	0.165197
ENSMUSG00000037204	Atg101	891.287	-0.407018	0.191129	-2.12955	0.0332091	0.17686
ENSMUSG00000029594	Rbm19	272.267	-0.406698	0.198665	-2.04716	0.0406422	0.202537
ENSMUSG00000030138	Bms1	1981.33	-0.404408	0.192185	-2.10426	0.0353557	0.185014
ENSMUSG00000028955	Vamp3	598.224	-0.404152	0.192024	-2.10469	0.0353182	0.184898
ENSMUSG00000074746	Pdzd8	896.171	-0.403948	0.170171	-2.37378	0.0176069	0.115467
ENSMUSG00000051510	Mafg	951.221	-0.402924	0.157943	-2.55107	0.0107392	0.0826411
ENSMUSG00000066415	Msl2	395.127	-0.401723	0.194386	-2.06662	0.0387695	0.196995
ENSMUSG00000057841	Rpl32	15986.7	-0.401616	0.172033	-2.33452	0.0195683	0.124516
ENSMUSG00000063410	Stk24	684.235	-0.401522	0.194489	-2.0645	0.0389704	0.197731
ENSMUSG00000015961	Adss	963.471	-0.400684	0.159757	-2.50809	0.0121386	0.0899848
ENSMUSG00000020022	Ndufa12	1741.92	-0.400579	0.155009	-2.58423	0.00975979	0.0774071
ENSMUSG00000038886	Man2a2	470.01	-0.400201	0.193209	-2.07134	0.0383272	0.195457
ENSMUSG00000029147	Ppm1g	2222.93	-0.398829	0.190053	-2.09851	0.0358602	0.186229
ENSMUSG00000060739	Nsa2	874.498	-0.398617	0.192065	-2.07543	0.0379465	0.194258
ENSMUSG00000027374	Mrps5	1050.4	-0.396361	0.193151	-2.05208	0.0401617	0.200976
ENSMUSG00000028029	Aimp1	1693.64	-0.395039	0.193511	-2.04143	0.0412081	0.204004
ENSMUSG00000045503	Sys1	521.592	-0.39433	0.187648	-2.10143	0.035603	0.185581
ENSMUSG00000059278	Naa38	1181.12	-0.392051	0.196929	-1.99082	0.0465007	0.219795
ENSMUSG00000040550	Otud6b	528.946	-0.391052	0.179185	-2.1824	0.0290803	0.161528
ENSMUSG00000056952	Tatdn2	2622.1	-0.388772	0.16529	-2.35206	0.0186695	0.120261
ENSMUSG00000031783	Polr2c	2231.31	-0.388521	0.185082	-2.09918	0.0358006	0.186206
ENSMUSG00000026039	Sgol2a	590.788	-0.388225	0.172619	-2.24903	0.0245105	0.14411
ENSMUSG00000036097	Slf2	690.377	-0.387299	0.177331	-2.18405	0.0289588	0.161151
ENSMUSG00000020238	Ncln	617.644	-0.387037	0.181953	-2.12713	0.0334091	0.177768
ENSMUSG00000045302	Preb	591.899	-0.387019	0.190793	-2.02848	0.0425114	0.208056
ENSMUSG00000028622	Mrpl37	960.099	-0.386548	0.183732	-2.10387	0.0353902	0.185033
ENSMUSG00000029169	Dhx15	1525.25	-0.38618	0.158285	-2.43977	0.0146965	0.102495
ENSMUSG00000023505	Cdca3	950.878	-0.385915	0.188418	-2.04819	0.0405414	0.202274
ENSMUSG00000028964	Park7	1107.19	-0.385607	0.166951	-2.3097	0.0209048	0.129257
ENSMUSG00000054309	Cpsf3	970.577	-0.385449	0.172048	-2.24035	0.0250681	0.146059
ENSMUSG00000022378	Fam49b	1613.04	-0.385397	0.170749	-2.2571	0.0240019	0.142319
ENSMUSG00000070319	Eif3g	2283.14	-0.3797	0.141031	-2.69232	0.00709558	0.0620734
ENSMUSG00000034192	Lsm3	1194.63	-0.379002	0.168341	-2.25139	0.0243606	0.143466
ENSMUSG00000020235	Fzr1	1078.12	-0.377938	0.190711	-1.98173	0.0475097	0.223074
ENSMUSG00000025626	Phf6	331.254	-0.376251	0.187451	-2.0072	0.0447282	0.214538
ENSMUSG00000027356	Fermt1	1588.34	-0.375713	0.166354	-2.25851	0.0239139	0.142088
ENSMUSG00000032171	Pin1	582.059	-0.375251	0.189027	-1.98517	0.0471252	0.222045
ENSMUSG00000024925	Rnaseh2c	825.172	-0.37253	0.171111	-2.17713	0.0294711	0.16302
ENSMUSG00000009575	Cbx5	5679.05	-0.371413	0.152112	-2.44171	0.0146179	0.102155
ENSMUSG00000068328	Aup1	2039	-0.371389	0.184465	-2.01333	0.0440803	0.21259
ENSMUSG00000020923	Ubtf	826.158	-0.371339	0.174431	-2.12885	0.0332663	0.177086
ENSMUSG00000035530	Eif1	2735.05	-0.369228	0.158566	-2.32854	0.0198835	0.125855
ENSMUSG00000047215	Rpl9	4574.52	-0.368475	0.156387	-2.35618	0.0184639	0.11932
ENSMUSG00000020180	Snrpd3	1724.62	-0.366941	0.174565	-2.10203	0.0355506	0.185387
ENSMUSG00000059119	Nap1l4	2672.67	-0.366008	0.18583	-1.96958	0.0488862	0.226881
ENSMUSG00000030744	Rps3	7441.68	-0.364984	0.136662	-2.67072	0.00756896	0.0649849
ENSMUSG00000060147	Serpinb6a	4860.75	-0.364575	0.16127	-2.26065	0.0237807	0.141788
ENSMUSG00000029028	Lrrc47	601.397	-0.363676	0.176975	-2.05495	0.0398837	0.200252
ENSMUSG00000001783	Rtcb	1110.38	-0.363394	0.15781	-2.30274	0.0212937	0.130787
ENSMUSG00000036529	Sbf1	413.676	-0.36335	0.183047	-1.98501	0.047143	0.222045
ENSMUSG00000030435	U2af2	3725.26	-0.363068	0.15118	-2.40156	0.0163254	0.11003
ENSMUSG00000039515	Ptpa	1531.22	-0.361077	0.164768	-2.19143	0.0284205	0.158953
ENSMUSG00000029430	Ran	4311.48	-0.360419	0.168451	-2.13961	0.0323865	0.173479
ENSMUSG00000027404	Snrpb	2235.84	-0.359319	0.154673	-2.32309	0.0201743	0.126793
ENSMUSG00000063200	Nol7	1212.56	-0.358962	0.172617	-2.07953	0.0375685	0.192733
ENSMUSG00000059005	Hnrnpa3	1129.28	-0.356831	0.179847	-1.98407	0.0472475	0.222363
ENSMUSG00000052488	Cherp	1458.38	-0.354105	0.165935	-2.134	0.0328425	0.17553
ENSMUSG00000060373	Hnrnpc	4490.18	-0.352272	0.151952	-2.31831	0.0204324	0.127517
ENSMUSG00000025024	Smndc1	1215.57	-0.350918	0.174673	-2.009	0.0445371	0.213792
ENSMUSG00000026087	Mrpl30	946.186	-0.349745	0.176423	-1.98242	0.0474324	0.223017
ENSMUSG00000005148	Klf5	3255.27	-0.347354	0.170964	-2.03174	0.04218	0.207363
ENSMUSG00000037197	Rbm17	1179.78	-0.346915	0.175417	-1.97766	0.0479676	0.224056
ENSMUSG00000025575	Cant1	1124.82	-0.346634	0.165514	-2.09429	0.0362344	0.187732
ENSMUSG00000057666	Gapdh	1196.24	-0.346461	0.170721	-2.0294	0.0424178	0.208056
ENSMUSG00000014355	Anapc1	612.195	-0.345695	0.165213	-2.09242	0.0364009	0.188224
ENSMUSG00000057322	Rpl38	5641.51	-0.343351	0.170497	-2.01383	0.0440279	0.21259
ENSMUSG00000000568	Hnrnpd	1178.96	-0.342048	0.173882	-1.96713	0.0491684	0.227891
ENSMUSG00000008682	Rpl10	1734.12	-0.34112	0.15384	-2.21737	0.0265975	0.151805
ENSMUSG00000052151	Plpp2	1561.27	-0.341025	0.154366	-2.2092	0.027161	0.154216
ENSMUSG00000071652	Ints5	717.269	-0.338027	0.16406	-2.06039	0.0393617	0.19896
ENSMUSG00000029484	Anxa3	5955.02	-0.336152	0.150586	-2.23229	0.0255961	0.148344
ENSMUSG00000055531	Cpsf6	699.204	-0.335906	0.164153	-2.04629	0.0407274	0.202626
ENSMUSG00000016619	Nup50	1273.53	-0.333481	0.161852	-2.0604	0.0393601	0.19896
ENSMUSG00000005481	Ddx39	1533.14	-0.33335	0.164038	-2.03214	0.042139	0.207331
ENSMUSG00000006005	Tpr	3884.87	-0.332743	0.167432	-1.98733	0.0468856	0.221179
ENSMUSG00000028788	Ptp4a2	7575.35	-0.330703	0.154069	-2.14646	0.0318361	0.172191
ENSMUSG00000028820	Sfpq	3221.02	-0.329764	0.156086	-2.11271	0.0346254	0.182543
ENSMUSG00000027466	Rbck1	880.698	-0.329038	0.167597	-1.96327	0.0496145	0.228932
ENSMUSG00000037364	Srrt	1315.68	-0.327143	0.162271	-2.01603	0.0437971	0.211933
ENSMUSG00000015806	Qdpr	883.942	-0.324659	0.159654	-2.03351	0.0420008	0.206906
ENSMUSG00000024853	Sf3b2	6949.23	-0.324622	0.14491	-2.24016	0.0250803	0.146059
ENSMUSG00000034120	Srsf2	3083.72	-0.322165	0.137217	-2.34785	0.0188823	0.120984
ENSMUSG00000012535	Tnpo3	3104.47	-0.317628	0.160451	-1.9796	0.0477487	0.223271
ENSMUSG00000021486	Prelid1	1839.79	-0.310573	0.151812	-2.04577	0.040779	0.202798
ENSMUSG00000051695	Pcbp1	4475.64	-0.306318	0.140159	-2.18551	0.0288516	0.160703
ENSMUSG00000054452	Aes	2365.49	0.300196	0.145561	2.06233	0.039176	0.198439
ENSMUSG00000026229	Psmd1	2356.66	0.302167	0.149233	2.02481	0.0428871	0.208962
ENSMUSG00000006519	Cyba	916.262	0.318029	0.156544	2.03156	0.0421982	0.207368
ENSMUSG00000026159	Agfg1	1137.8	0.319665	0.16048	1.99193	0.0463787	0.21955
ENSMUSG00000028530	Jak1	1730.05	0.321773	0.162032	1.98587	0.0470482	0.22186
ENSMUSG00000041126	H2afv	2767.63	0.327238	0.150496	2.17441	0.0296747	0.163845
ENSMUSG00000027523	Gnas	8310.32	0.342298	0.1689	2.02663	0.0427002	0.208533
ENSMUSG00000026155	Smap1	619.655	0.346929	0.170024	2.04047	0.0413032	0.20437
ENSMUSG00000021709	Erbin	506.314	0.346995	0.174512	1.98838	0.0467702	0.220808
ENSMUSG00000030852	Tacc2	812.836	0.350587	0.170522	2.05596	0.0397865	0.200098
ENSMUSG00000058318	Phf21a	962.109	0.354466	0.173075	2.04804	0.0405558	0.202274
ENSMUSG00000031347	Cetn2	475.376	0.354623	0.17221	2.05925	0.0394701	0.199188
ENSMUSG00000075376	Rc3h2	878.426	0.360008	0.158001	2.27851	0.0226959	0.13752
ENSMUSG00000020456	Ogdh	851.288	0.362605	0.180776	2.00582	0.044875	0.214958
ENSMUSG00000023175	Bsg	2068.75	0.363311	0.175362	2.07178	0.0382864	0.195355
ENSMUSG00000022175	Lrp10	494.408	0.366641	0.182973	2.00379	0.045092	0.215651
ENSMUSG00000015932	Dstn	5799.61	0.370648	0.176828	2.0961	0.0360736	0.187141
ENSMUSG00000027248	Pdia3	3137.76	0.371886	0.173672	2.14131	0.0322489	0.172984
ENSMUSG00000025579	Gaa	407.084	0.374972	0.185699	2.01925	0.0434616	0.210544
ENSMUSG00000021252	Erg28	582.499	0.375059	0.182202	2.05848	0.0395443	0.19938
ENSMUSG00000025130	P4hb	2741.19	0.377167	0.186129	2.02637	0.0427268	0.208533
ENSMUSG00000026509	Capn2	2267.89	0.377194	0.18744	2.01235	0.0441832	0.212944
ENSMUSG00000031696	Vps35	1621.9	0.379094	0.191024	1.98454	0.0471956	0.222206
ENSMUSG00000039219	Arid4b	1338.02	0.383991	0.195075	1.96843	0.0490185	0.227404
ENSMUSG00000020522	Mfap3	355.375	0.384497	0.183617	2.09402	0.0362586	0.187771
ENSMUSG00000002546	Golga2	943.857	0.385035	0.155631	2.47403	0.0133599	0.0961594
ENSMUSG00000024875	Yif1a	886.051	0.385163	0.159906	2.40869	0.0160099	0.108539
ENSMUSG00000031505	Naxd	335.542	0.385541	0.192416	2.00369	0.0451037	0.215651
ENSMUSG00000031207	Msn	3564.53	0.38794	0.151958	2.55294	0.0106819	0.0823724
ENSMUSG00000022812	Gsk3b	2178.88	0.388263	0.192076	2.0214	0.0432385	0.210161
ENSMUSG00000047547	Cltb	770.66	0.388454	0.196461	1.97726	0.0480124	0.224056
ENSMUSG00000040188	Scamp2	859.7	0.389404	0.167077	2.33068	0.01977	0.125467
ENSMUSG00000026970	Rbms1	3527.39	0.391357	0.178077	2.19769	0.0279714	0.157479
ENSMUSG00000039202	Abhd2	1936.54	0.391581	0.19768	1.98089	0.0476039	0.22324
ENSMUSG00000038023	Atp6v0a2	367.217	0.392211	0.18218	2.15287	0.0313287	0.169933
ENSMUSG00000070284	Gmppb	327.128	0.394408	0.191907	2.05521	0.0398592	0.200252
ENSMUSG00000005161	Prdx2	5658.07	0.39482	0.145855	2.70695	0.00679054	0.0602379
ENSMUSG00000039197	Adk	657.638	0.395162	0.198813	1.98761	0.0468551	0.221122
ENSMUSG00000015647	Lama5	1173.45	0.395532	0.184942	2.13869	0.032461	0.173645
ENSMUSG00000025809	Itgb1	5727.78	0.396544	0.197117	2.01172	0.0442498	0.213094
ENSMUSG00000026276	2002-09-01	1444.11	0.398356	0.202571	1.9665	0.0492403	0.228072
ENSMUSG00000038495	Otud7b	998.491	0.399792	0.189269	2.1123	0.0346607	0.182569
ENSMUSG00000070394	Tmem256	778.823	0.402067	0.162601	2.47272	0.0134088	0.0963381
ENSMUSG00000079523	Tmsb10	2522.83	0.4033	0.179975	2.24086	0.0250352	0.145937
ENSMUSG00000031563	Wwc2	3145.89	0.403593	0.181821	2.21972	0.0264376	0.151252
ENSMUSG00000030605	Mfge8	3269.79	0.404793	0.185241	2.18523	0.028872	0.160742
ENSMUSG00000020440	Arf5	1356.02	0.406361	0.200624	2.02548	0.0428178	0.208791
ENSMUSG00000037933	Bicd2	377.967	0.406585	0.192234	2.11505	0.0344254	0.181727
ENSMUSG00000067851	Arfgef1	652.337	0.408227	0.201398	2.02697	0.0426652	0.208533
ENSMUSG00000030629	Zfand6	1117.78	0.408321	0.151828	2.68936	0.00715881	0.0624902
ENSMUSG00000042331	Specc1	844.427	0.410984	0.171991	2.38957	0.016868	0.112266
ENSMUSG00000066324	Impad1	1128.22	0.411764	0.152527	2.69962	0.00694195	0.0610485
ENSMUSG00000040043	Rbms2	619.217	0.41259	0.206163	2.00128	0.045362	0.216455
ENSMUSG00000047714	Ppp1r2	558.798	0.413323	0.208626	1.98116	0.0475732	0.223197
ENSMUSG00000000826	Dnajc5	2129.68	0.413478	0.157642	2.62289	0.00871865	0.0720373
ENSMUSG00000034341	Wbp2	964.974	0.413878	0.17793	2.32608	0.0200143	0.126234
ENSMUSG00000026469	Xpr1	270.188	0.41414	0.199036	2.08073	0.0374587	0.192506
ENSMUSG00000009013	Dynll1	1970.73	0.415589	0.179567	2.3144	0.020646	0.12845
ENSMUSG00000030315	Vgll4	817.583	0.416977	0.187231	2.22708	0.0259422	0.149772
ENSMUSG00000006906	Stambp	331.639	0.417402	0.194703	2.14379	0.0320497	0.172744
ENSMUSG00000038256	Bcl9	335.793	0.417773	0.203056	2.05743	0.039645	0.19972
ENSMUSG00000036241	Ube2r2	2404.29	0.418882	0.154613	2.70922	0.00674411	0.0600427
ENSMUSG00000027540	Ptpn1	984.525	0.419421	0.210384	1.9936	0.0461958	0.219043
ENSMUSG00000019998	Stx7	932.752	0.419424	0.172733	2.42816	0.0151756	0.104474
ENSMUSG00000016541	Atxn10	2498.42	0.420237	0.155476	2.7029	0.00687366	0.0607348
ENSMUSG00000008348	Ubc	11760.4	0.421081	0.15439	2.72738	0.00638403	0.0577069
ENSMUSG00000058587	Tmod3	981.107	0.421195	0.201613	2.08912	0.0366967	0.189458
ENSMUSG00000020585	Laptm4a	5890.77	0.42154	0.1823	2.31235	0.0207587	0.128751
ENSMUSG00000030035	Wbp1	610.439	0.422585	0.203015	2.08155	0.0373836	0.192277
ENSMUSG00000024132	Eci1	401.682	0.423313	0.192307	2.20124	0.0277194	0.156352
ENSMUSG00000040813	Tex264	337.094	0.425341	0.211485	2.01121	0.0443034	0.213096
ENSMUSG00000064181	Rab3ip	400.183	0.426022	0.191441	2.22535	0.026058	0.149885
ENSMUSG00000040462	Os9	742.15	0.426765	0.213102	2.00263	0.0452165	0.216018
ENSMUSG00000035572	Dcaf10	264.888	0.428394	0.205894	2.08065	0.0374658	0.192506
ENSMUSG00000025959	Klf7	968.664	0.429659	0.16716	2.57034	0.0101598	0.0794188
ENSMUSG00000022051	Bnip3l	404.799	0.430431	0.195947	2.19667	0.0280444	0.157815
ENSMUSG00000055319	Sec23ip	317.887	0.43058	0.196567	2.1905	0.0284878	0.158971
ENSMUSG00000025453	Nnt	334.754	0.432829	0.19288	2.24404	0.02483	0.145093
ENSMUSG00000020952	Scfd1	458.441	0.434024	0.203408	2.13377	0.032862	0.175556
ENSMUSG00000039159	Ube2h	2208.32	0.434693	0.178846	2.43055	0.015076	0.103907
ENSMUSG00000030101	Sumf1	262.484	0.435591	0.212675	2.04816	0.0405448	0.202274
ENSMUSG00000041605	5730559C18Rik	818.113	0.43649	0.214574	2.03422	0.0419298	0.20664
ENSMUSG00000061689	Dlgap4	1514.93	0.438303	0.184321	2.37793	0.0174103	0.114732
ENSMUSG00000006273	Atp6v1b2	837.358	0.440709	0.196495	2.24286	0.0249061	0.145397
ENSMUSG00000049550	Clip1	1425.78	0.441349	0.16409	2.68967	0.00715235	0.0624791
ENSMUSG00000059439	Bcas3	216.4	0.442263	0.225461	1.96159	0.0498097	0.229656
ENSMUSG00000013622	Atraid	377.251	0.442742	0.202783	2.18333	0.0290114	0.161319
ENSMUSG00000041236	Vps41	582.735	0.445653	0.177875	2.50542	0.0122305	0.0904424
ENSMUSG00000047205	Dusp18	724.916	0.445795	0.216474	2.05935	0.039461	0.199188
ENSMUSG00000031955	Bcar1	671.33	0.446248	0.198817	2.24452	0.024799	0.145093
ENSMUSG00000066571	4931406P16Rik	483.044	0.447183	0.208363	2.14617	0.0318593	0.172191
ENSMUSG00000034602	Mon2	282.073	0.447242	0.206775	2.16294	0.0305458	0.167043
ENSMUSG00000027087	Itgav	611.317	0.448666	0.187277	2.39573	0.0165871	0.111136
ENSMUSG00000035559	Mpv17l2	487.154	0.451077	0.196536	2.29514	0.0217253	0.132692
ENSMUSG00000014177	Tvp23b	249.991	0.451224	0.216002	2.08898	0.0367094	0.189458
ENSMUSG00000034413	Neurl1b	775.502	0.451472	0.206049	2.1911	0.0284449	0.158953
ENSMUSG00000011884	Gltp	465.336	0.452441	0.18863	2.39856	0.0164598	0.110652
ENSMUSG00000037017	Zscan21	172.594	0.454699	0.224667	2.02388	0.042982	0.209337
ENSMUSG00000024538	Ppic	787.237	0.455659	0.188322	2.41957	0.015539	0.106245
ENSMUSG00000029407	Uso1	368.92	0.458145	0.20883	2.19387	0.0282447	0.158571
ENSMUSG00000033379	Atp6v0b	1225.48	0.460099	0.164794	2.79196	0.00523903	0.0502178
ENSMUSG00000045438	Cox19	283.939	0.460918	0.224662	2.0516	0.0402082	0.201123
ENSMUSG00000026568	Mpc2	400.491	0.462273	0.204017	2.26586	0.0234602	0.140644
ENSMUSG00000076432	Ywhaq	1692.05	0.463348	0.1931	2.39952	0.0164166	0.110486
ENSMUSG00000026553	Copa	1659.32	0.463377	0.177622	2.60878	0.00908652	0.073367
ENSMUSG00000005514	Por	1156.96	0.46353	0.201617	2.29906	0.0215014	0.131726
ENSMUSG00000072946	Ptgr2	340.485	0.463936	0.23577	1.96775	0.0490966	0.227678
ENSMUSG00000019820	Utrn	581.26	0.465191	0.202012	2.30279	0.0212908	0.130787
ENSMUSG00000022272	Myo10	1267.79	0.46573	0.235012	1.98173	0.04751	0.223074
ENSMUSG00000060216	Arrb2	832.547	0.466772	0.221932	2.10322	0.0354465	0.185086
ENSMUSG00000031246	Sh3bgrl	569.207	0.466813	0.197663	2.36167	0.018193	0.118014
ENSMUSG00000031529	Tnks	310.451	0.466982	0.215101	2.17099	0.0299318	0.164886
ENSMUSG00000005103	Wdr1	1280.4	0.467088	0.209291	2.23177	0.0256304	0.1484
ENSMUSG00000024725	Ostf1	355.295	0.467804	0.210134	2.22621	0.0259998	0.149876
ENSMUSG00000042035	Igsf3	360.67	0.468173	0.224216	2.08804	0.0367941	0.189654
ENSMUSG00000025240	Sacm1l	325.666	0.468681	0.187304	2.50224	0.012341	0.0910616
ENSMUSG00000037966	Ninj1	598.145	0.469045	0.224387	2.09034	0.0365876	0.188992
ENSMUSG00000005442	Cic	584.659	0.469182	0.215058	2.18166	0.0291349	0.161681
ENSMUSG00000029068	Ccnl2	828.461	0.471968	0.204266	2.31056	0.0208572	0.129029
ENSMUSG00000027775	Mfsd1	1428.7	0.471993	0.185323	2.54686	0.0108696	0.0833777
ENSMUSG00000047554	Tmem41b	199.967	0.472326	0.215554	2.19122	0.0284358	0.158953
ENSMUSG00000027012	Dync1i2	7137.46	0.475172	0.170258	2.7909	0.00525619	0.0503421
ENSMUSG00000035325	Sec31a	1353.54	0.47595	0.187968	2.53208	0.0113387	0.0857714
ENSMUSG00000026944	Abca2	719.346	0.478362	0.203206	2.35408	0.0185685	0.119803
ENSMUSG00000030538	Cib1	822.275	0.478443	0.199646	2.39646	0.0165543	0.111048
ENSMUSG00000028980	H6pd	290.676	0.478855	0.23716	2.01912	0.043475	0.210544
ENSMUSG00000022048	Dpysl2	340.819	0.479226	0.227817	2.10355	0.0354174	0.185086
ENSMUSG00000053931	Cnn3	2583.01	0.479825	0.175598	2.73252	0.00628515	0.0573139
ENSMUSG00000035847	Ids	501.434	0.480399	0.206818	2.32281	0.0201893	0.126793
ENSMUSG00000074884	Serf2	990.124	0.48078	0.155052	3.10076	0.00193024	0.0237721
ENSMUSG00000020883	Fbxl20	172.667	0.482319	0.244885	1.96958	0.0488871	0.226881
ENSMUSG00000019877	Serinc1	615.131	0.483106	0.217859	2.21752	0.0265876	0.151805
ENSMUSG00000041936	Agrn	1475.45	0.483702	0.227563	2.12557	0.0335391	0.178153
ENSMUSG00000064080	Fbln2	3899.61	0.485125	0.22677	2.13928	0.0324132	0.173544
ENSMUSG00000026003	Acadl	1005.94	0.486055	0.186953	2.59988	0.00932572	0.0747301
ENSMUSG00000024975	Pdcd4	531.365	0.48609	0.2049	2.37233	0.0176761	0.115723
ENSMUSG00000025745	Hadha	1557.27	0.486486	0.175141	2.77769	0.00547476	0.0519389
ENSMUSG00000018474	Chd3	3488.91	0.486961	0.221043	2.20301	0.0275938	0.15579
ENSMUSG00000032504	Pdcd6ip	585.432	0.487242	0.211552	2.30318	0.0212686	0.130787
ENSMUSG00000006127	Inpp5k	128.479	0.487985	0.244818	1.99326	0.0462332	0.219134
ENSMUSG00000023572	Ccndbp1	329.728	0.488112	0.245125	1.99128	0.04645	0.219728
ENSMUSG00000028057	Rit1	287.255	0.489286	0.228484	2.14144	0.0322383	0.172984
ENSMUSG00000019461	Plscr3	619.846	0.489976	0.189075	2.59144	0.00955741	0.0761804
ENSMUSG00000037089	Slc35b2	373.809	0.490301	0.222412	2.20447	0.0274914	0.155431
ENSMUSG00000029004	Kmt2e	2096.39	0.490769	0.170141	2.88448	0.00392059	0.0406135
ENSMUSG00000032733	Snx33	209.188	0.490872	0.247623	1.98233	0.0474421	0.223017
ENSMUSG00000020564	Atxn7l1	165.255	0.491006	0.241966	2.02923	0.0424347	0.208056
ENSMUSG00000027366	Sppl2a	646.245	0.492759	0.207532	2.37437	0.0175787	0.115467
ENSMUSG00000038633	Degs1	933.394	0.492984	0.218325	2.25803	0.0239437	0.142181
ENSMUSG00000022617	Chkb	300.991	0.493449	0.215427	2.29057	0.0219885	0.134095
ENSMUSG00000000600	Krit1	247.515	0.49541	0.219926	2.25262	0.0242831	0.14322
ENSMUSG00000028969	Cdk5	433.833	0.496151	0.190477	2.60478	0.00919345	0.0739661
ENSMUSG00000017009	Sdc4	1504.09	0.496268	0.2507	1.97953	0.0477562	0.223271
ENSMUSG00000015149	Sirt2	484.231	0.496683	0.222318	2.23411	0.0254756	0.147788
ENSMUSG00000020149	Rab1	993.521	0.496891	0.20668	2.40415	0.0162101	0.109587
ENSMUSG00000029090	Adgra3	169.694	0.49726	0.238738	2.08287	0.037263	0.191738
ENSMUSG00000034108	Ccs	525.347	0.497752	0.210916	2.35996	0.018277	0.118291
ENSMUSG00000035413	Tmem98	1102.46	0.497907	0.242393	2.05414	0.0399625	0.200518
ENSMUSG00000028249	Sdcbp	1869.36	0.498316	0.239098	2.08415	0.0371469	0.19127
ENSMUSG00000032244	Fem1b	1176.79	0.501737	0.222048	2.25959	0.0238469	0.141997
ENSMUSG00000020733	Slc9a3r1	650.234	0.501745	0.231238	2.16982	0.0300203	0.165197
ENSMUSG00000028618	Tmem59	1267.51	0.502464	0.188489	2.66575	0.0076816	0.065811
ENSMUSG00000022867	Usp25	201.704	0.503493	0.239439	2.1028	0.0354832	0.185197
ENSMUSG00000022010	Tsc22d1	11113.6	0.504681	0.237979	2.1207	0.0339473	0.179756
ENSMUSG00000060743	H3f3a	144.098	0.50492	0.252561	1.9992	0.0455863	0.217267
ENSMUSG00000009894	Snap47	661.135	0.505127	0.192866	2.61905	0.00881737	0.0722953
ENSMUSG00000071176	Arhgef10	131.239	0.505286	0.251777	2.00688	0.0447622	0.214616
ENSMUSG00000030161	Gabarapl1	847.14	0.507168	0.196072	2.58664	0.00969162	0.0769949
ENSMUSG00000027660	Skil	740.962	0.509794	0.188902	2.69872	0.00696064	0.0610707
ENSMUSG00000038415	Foxq1	2789.72	0.509839	0.247916	2.0565	0.0397344	0.199958
ENSMUSG00000019818	Cd164	701.644	0.510266	0.191247	2.6681	0.00762822	0.0654003
ENSMUSG00000058056	Palld	1144.95	0.51027	0.242684	2.10261	0.0354996	0.185202
ENSMUSG00000028847	Trappc3	630.999	0.51029	0.189656	2.69061	0.00713215	0.0623479
ENSMUSG00000001418	Glmp	618.432	0.510849	0.173647	2.94187	0.00326234	0.0350432
ENSMUSG00000039477	Tnrc18	570.232	0.511356	0.211193	2.42128	0.0154661	0.105927
ENSMUSG00000029465	Arpc3	815.592	0.51138	0.220449	2.31972	0.0203561	0.127371
ENSMUSG00000032440	Tgfbr2	358.048	0.511613	0.23036	2.22093	0.0263559	0.151
ENSMUSG00000001173	Ocrl	182.269	0.512003	0.238586	2.14599	0.0318739	0.172191
ENSMUSG00000003814	Calr	6891.14	0.512873	0.221205	2.31855	0.0204197	0.127517
ENSMUSG00000004665	Cnn2	1692.49	0.515907	0.164792	3.13065	0.00174421	0.02228
ENSMUSG00000074733	Zfp950	216.801	0.516169	0.237729	2.17125	0.0299121	0.164886
ENSMUSG00000054509	Parp4	132.594	0.517345	0.254131	2.03574	0.0417764	0.206138
ENSMUSG00000048076	Arf1	1407.42	0.517449	0.185605	2.78791	0.00530498	0.0506882
ENSMUSG00000001156	Mxd1	158.547	0.51745	0.263516	1.96364	0.0495719	0.228823
ENSMUSG00000063077	Kif1b	653.286	0.517568	0.245	2.11252	0.034642	0.18255
ENSMUSG00000026577	Blzf1	126.295	0.517822	0.255985	2.02286	0.0430877	0.209597
ENSMUSG00000039163	Cmc1	184.981	0.518051	0.244747	2.11668	0.0342869	0.181235
ENSMUSG00000067336	Bmpr2	459.055	0.519783	0.211039	2.46297	0.013779	0.0977707
ENSMUSG00000038365	Fbxo25	270.94	0.520441	0.232231	2.24104	0.0250232	0.145937
ENSMUSG00000019804	Snx3	1033.59	0.521712	0.189722	2.74988	0.00596177	0.055379
ENSMUSG00000047514	Tspyl1	335.538	0.522533	0.225286	2.31942	0.020372	0.127405
ENSMUSG00000025417	Pip4k2c	403.336	0.523276	0.221682	2.36048	0.0182513	0.118265
ENSMUSG00000064210	Ano6	1733.47	0.52416	0.192508	2.7228	0.00647316	0.0580901
ENSMUSG00000020674	Pxdn	283.273	0.524922	0.241879	2.17018	0.029993	0.165147
ENSMUSG00000047557	Lxn	302.764	0.525048	0.212365	2.47239	0.0134215	0.0963392
ENSMUSG00000038181	Chpf2	204.62	0.525356	0.220827	2.37904	0.017358	0.11445
ENSMUSG00000032875	Arhgef17	569.267	0.525704	0.195837	2.68439	0.0072662	0.0632679
ENSMUSG00000029101	Rgs12	213.217	0.527517	0.264398	1.99516	0.046025	0.218405
ENSMUSG00000002147	Stat6	269.221	0.52781	0.244514	2.15861	0.0308807	0.168415
ENSMUSG00000029364	Wsb2	633.389	0.531091	0.17181	3.09115	0.00199386	0.0243065
ENSMUSG00000033623	Pcgf3	475.763	0.531598	0.222983	2.38403	0.0171243	0.113283
ENSMUSG00000061306	Slc38a10	712.534	0.532019	0.211083	2.52042	0.0117214	0.0879925
ENSMUSG00000029713	Gnb2	945.811	0.535188	0.251766	2.12573	0.0335255	0.178153
ENSMUSG00000073131	Vma21	304.841	0.535643	0.210613	2.54326	0.0109825	0.0839316
ENSMUSG00000048833	Slc39a9	229.12	0.53575	0.242469	2.20956	0.0271356	0.154216
ENSMUSG00000032405	Pias1	167.337	0.536554	0.228633	2.34679	0.0189357	0.121232
ENSMUSG00000017760	Ctsa	618.036	0.537156	0.226619	2.3703	0.0177735	0.11617
ENSMUSG00000030588	Yif1b	225.458	0.539741	0.230386	2.34277	0.0191412	0.122186
ENSMUSG00000036435	Exoc1	205.055	0.54255	0.233152	2.32703	0.0199638	0.126098
ENSMUSG00000028419	Chmp5	963.196	0.543254	0.21871	2.4839	0.0129952	0.0943828
ENSMUSG00000033703	Fuk	141.221	0.544192	0.243071	2.23882	0.0251677	0.146496
ENSMUSG00000030126	Tmcc1	406.388	0.545092	0.214663	2.53929	0.0111077	0.0845762
ENSMUSG00000029552	Tes	2898.25	0.545379	0.258861	2.10684	0.0351316	0.1844
ENSMUSG00000036775	Decr2	339.79	0.54539	0.26987	2.02094	0.0432861	0.210222
ENSMUSG00000020400	Tnip1	879.659	0.545568	0.223684	2.43901	0.0147274	0.102622
ENSMUSG00000033060	Lmo7	4184.26	0.545776	0.248162	2.19927	0.0278586	0.15699
ENSMUSG00000049807	Arhgap23	525.283	0.545964	0.185452	2.94396	0.0032404	0.0349324
ENSMUSG00000029924	Slc37a3	446.076	0.546062	0.231796	2.35579	0.0184833	0.119382
ENSMUSG00000031532	Saraf	1462.21	0.546145	0.237149	2.30296	0.0212809	0.130787
ENSMUSG00000049422	Chchd10	272.546	0.546692	0.248967	2.19584	0.0281035	0.157926
ENSMUSG00000108621	Gm37494	127.667	0.547272	0.26373	2.07512	0.0379756	0.194324
ENSMUSG00000005836	Gata6	712.519	0.54731	0.25401	2.15468	0.0311866	0.169297
ENSMUSG00000087687	Pet100	342.888	0.547349	0.230805	2.37148	0.0177171	0.115865
ENSMUSG00000031626	Sorbs2	1698.26	0.548007	0.196837	2.78406	0.00536829	0.0512525
ENSMUSG00000004221	Ikbkg	525.937	0.549019	0.212459	2.58412	0.00976283	0.0774071
ENSMUSG00000002064	Sdf2	190.369	0.550066	0.261108	2.10667	0.0351465	0.1844
ENSMUSG00000025871	4833439L19Rik	194.531	0.550279	0.252466	2.17961	0.0292861	0.162221
ENSMUSG00000030298	Sec13	662.33	0.550316	0.227614	2.41776	0.0156164	0.106653
ENSMUSG00000028412	Slc44a1	493.204	0.551634	0.208009	2.65197	0.00800244	0.0675961
ENSMUSG00000025354	Dnajc14	191.744	0.551963	0.243978	2.26235	0.0236757	0.141302
ENSMUSG00000031099	Smarca1	188.587	0.552128	0.271607	2.03282	0.0420708	0.207166
ENSMUSG00000060935	Tmem263	353.525	0.553624	0.264328	2.09446	0.0362189	0.187732
ENSMUSG00000022822	Abcc5	925.977	0.554824	0.280216	1.97999	0.0477052	0.223271
ENSMUSG00000018820	Zfyve27	141.696	0.55529	0.241832	2.29618	0.0216653	0.132461
ENSMUSG00000020592	Sdc1	1769.24	0.555453	0.23205	2.39368	0.0166802	0.111511
ENSMUSG00000003154	Foxj2	140.808	0.555486	0.257157	2.16011	0.0307643	0.167932
ENSMUSG00000074217	2210011C24Rik	109.324	0.556065	0.270951	2.05227	0.0401432	0.200976
ENSMUSG00000006932	Ctnnb1	8721.78	0.556784	0.175355	3.17518	0.00149742	0.0197791
ENSMUSG00000027447	Cst3	3444.27	0.556785	0.233995	2.37947	0.0173374	0.11444
ENSMUSG00000026767	Mindy3	219.455	0.557779	0.253008	2.20459	0.0274832	0.155431
ENSMUSG00000035891	Cerk	128.038	0.558029	0.284436	1.96188	0.0497767	0.229592
ENSMUSG00000059447	Hadhb	143.614	0.5595	0.264753	2.11329	0.0345762	0.182363
ENSMUSG00000046351	Zfp322a	386.186	0.56027	0.189628	2.95458	0.00313099	0.0340584
ENSMUSG00000073481	Marc2	982.576	0.562896	0.163924	3.43388	0.000595016	0.00982431
ENSMUSG00000020190	Mknk2	340.647	0.563232	0.244868	2.30014	0.0214402	0.131485
ENSMUSG00000018750	Zbtb4	295.041	0.563471	0.231746	2.43142	0.01504	0.103718
ENSMUSG00000017386	Traf4	540.402	0.56412	0.200297	2.81641	0.00485631	0.0473805
ENSMUSG00000009112	Bcl2l13	474.213	0.564464	0.203105	2.77917	0.0054498	0.051743
ENSMUSG00000036333	Kidins220	616.136	0.565081	0.193587	2.919	0.00351154	0.0372211
ENSMUSG00000032194	Kank2	978.964	0.565162	0.2428	2.32768	0.0199289	0.12601
ENSMUSG00000040433	Zbtb38	694.725	0.565968	0.224516	2.52084	0.0117075	0.0879527
ENSMUSG00000090841	Myl6	913.35	0.56668	0.21904	2.58711	0.00967841	0.0769408
ENSMUSG00000028496	Mllt3	302.337	0.567747	0.208614	2.72152	0.00649816	0.0581649
ENSMUSG00000067369	Trmt2b	164.084	0.567903	0.253705	2.23844	0.0251927	0.146571
ENSMUSG00000036461	Elf1	605.877	0.568217	0.229121	2.47999	0.0131387	0.0951943
ENSMUSG00000020232	Hmg20b	1328.08	0.568482	0.198376	2.86567	0.00416123	0.0425689
ENSMUSG00000026853	Crat	129.213	0.569324	0.265459	2.14467	0.0319789	0.172448
ENSMUSG00000036617	Etl4	793.182	0.569649	0.220739	2.58065	0.00986142	0.0778243
ENSMUSG00000020029	Nudt4	1799.19	0.570453	0.209246	2.72623	0.00640627	0.0577827
ENSMUSG00000029550	Sppl3	815.683	0.570819	0.173916	3.28214	0.00103021	0.015083
ENSMUSG00000027207	Galk2	139.08	0.571433	0.28528	2.00306	0.0451711	0.215887
ENSMUSG00000047766	Lrrc49	130.938	0.572017	0.27921	2.0487	0.0404914	0.202204
ENSMUSG00000025351	Cd63	2673.54	0.572367	0.188972	3.02885	0.00245487	0.0282824
ENSMUSG00000034744	Nagk	584.787	0.57287	0.241425	2.37287	0.0176505	0.115626
ENSMUSG00000079470	Utp14b	392.487	0.574554	0.203541	2.82278	0.00476085	0.0465626
ENSMUSG00000033671	Cep350	427.44	0.574615	0.242919	2.36546	0.0180076	0.117001
ENSMUSG00000026571	Dcaf6	341.35	0.574636	0.21046	2.73038	0.00632618	0.0574723
ENSMUSG00000019437	Tlcd1	335.375	0.575896	0.22103	2.60551	0.00917383	0.0738576
ENSMUSG00000032458	Copb2	1068.03	0.575923	0.184925	3.11436	0.00184342	0.0229853
ENSMUSG00000033793	Atp6v1h	224.656	0.576941	0.241611	2.38789	0.0169452	0.112531
ENSMUSG00000030659	Nucb2	225.925	0.579244	0.260939	2.21984	0.0264296	0.151252
ENSMUSG00000069662	Marcks	1822.63	0.579307	0.194908	2.97221	0.0029566	0.0325741
ENSMUSG00000021273	Fdft1	524.369	0.579448	0.244911	2.36595	0.0179839	0.117001
ENSMUSG00000031749	St3gal2	352.492	0.579544	0.209363	2.76813	0.00563793	0.0532513
ENSMUSG00000069520	Tmem19	204.965	0.579706	0.256214	2.26259	0.0236611	0.141285
ENSMUSG00000037111	Setd7	341.922	0.579735	0.238156	2.43426	0.0149221	0.103212
ENSMUSG00000022637	Cblb	93.8897	0.580174	0.292961	1.98038	0.0476608	0.223242
ENSMUSG00000028456	Unc13b	108.584	0.581143	0.264987	2.1931	0.0283003	0.158735
ENSMUSG00000046861	Hectd3	149.166	0.581233	0.261601	2.22183	0.0262945	0.150792
ENSMUSG00000035329	Fbxo33	184.342	0.582073	0.28029	2.07668	0.037831	0.193749
ENSMUSG00000031156	Slc35a2	206.495	0.582287	0.236726	2.45975	0.0139032	0.0983616
ENSMUSG00000052539	Magi3	676.258	0.583242	0.206576	2.82337	0.00475211	0.046515
ENSMUSG00000041685	Fcho2	288.88	0.583508	0.23243	2.51047	0.012057	0.0897368
ENSMUSG00000001864	Aif1l	340.058	0.583614	0.288479	2.02307	0.0430655	0.209574
ENSMUSG00000001768	Rin2	518.771	0.585002	0.266841	2.19233	0.0283559	0.158868
ENSMUSG00000050212	Eva1b	358.473	0.585101	0.210301	2.78221	0.00539905	0.0515052
ENSMUSG00000028048	Gba	446.939	0.585535	0.245443	2.38563	0.0170499	0.112977
ENSMUSG00000015501	Hivep2	125.192	0.587264	0.243386	2.41289	0.0158266	0.107643
ENSMUSG00000022708	Zbtb20	1154.25	0.587464	0.270469	2.17201	0.0298546	0.164687
ENSMUSG00000027997	Casp6	283.743	0.587636	0.268071	2.19209	0.0283733	0.158868
ENSMUSG00000035199	Arl6ip5	130.053	0.587954	0.294645	1.99547	0.0459918	0.218334
ENSMUSG00000032320	Rcn2	191.768	0.589397	0.258484	2.28021	0.0225955	0.137032
ENSMUSG00000058690	Ccser2	350.14	0.589509	0.225978	2.60871	0.00908848	0.073367
ENSMUSG00000032182	Yipf2	146.315	0.589657	0.250337	2.35545	0.0185004	0.119428
ENSMUSG00000021288	Klc1	1160.5	0.589798	0.226751	2.60108	0.00929307	0.0745181
ENSMUSG00000054843	Atrnl1	130.582	0.589858	0.261754	2.25348	0.0242287	0.14304
ENSMUSG00000002227	Mov10	104.224	0.58986	0.270778	2.17839	0.029377	0.162649
ENSMUSG00000030822	Prr14	119.535	0.590542	0.266265	2.21787	0.0265634	0.151805
ENSMUSG00000032220	Myo1e	841.054	0.590563	0.164276	3.59495	0.00032445	0.00617906
ENSMUSG00000056267	Cep70	120.029	0.590814	0.261668	2.25788	0.0239532	0.142181
ENSMUSG00000029672	Fam3c	1816.47	0.591356	0.296086	1.99725	0.0457986	0.217847
ENSMUSG00000042215	Bag2	224.966	0.59167	0.29871	1.98075	0.0476195	0.22324
ENSMUSG00000034647	Ankrd12	374.516	0.5922	0.223832	2.64573	0.00815148	0.0683746
ENSMUSG00000021662	Arhgef28	314.894	0.592285	0.248102	2.38726	0.0169743	0.112538
ENSMUSG00000022951	Rcan1	186.924	0.593585	0.259359	2.28866	0.022099	0.134633
ENSMUSG00000040659	Efhd2	337.858	0.594316	0.264329	2.2484	0.024551	0.14411
ENSMUSG00000007891	Ctsd	3659.43	0.595614	0.218646	2.72411	0.00644757	0.0579935
ENSMUSG00000030890	Ilk	498.298	0.595939	0.246926	2.41344	0.0158029	0.10756
ENSMUSG00000032366	Tpm1	14274.2	0.596592	0.228512	2.61077	0.00903391	0.0731722
ENSMUSG00000005078	Jkamp	521.23	0.597876	0.186323	3.20881	0.00133283	0.0183624
ENSMUSG00000032786	Alas1	119.072	0.598593	0.285895	2.09375	0.0362822	0.187771
ENSMUSG00000031357	Syap1	116.654	0.598716	0.282094	2.1224	0.0338041	0.179156
ENSMUSG00000028671	Gale	933.611	0.599232	0.225901	2.65263	0.00798676	0.0675587
ENSMUSG00000035064	Eef2k	108.049	0.599508	0.269467	2.22479	0.0260952	0.150007
ENSMUSG00000049866	Arl4c	3042.84	0.599866	0.22972	2.61129	0.00902006	0.0731587
ENSMUSG00000026028	Trak2	267.77	0.600834	0.250089	2.40248	0.0162844	0.109965
ENSMUSG00000029190	D5Ertd579e	522.604	0.601543	0.187172	3.21384	0.00130971	0.0181558
ENSMUSG00000026826	Nr4a2	224.455	0.601983	0.281009	2.14222	0.0321761	0.172818
ENSMUSG00000057193	Slc44a2	424.439	0.603035	0.221355	2.72429	0.00644408	0.0579935
ENSMUSG00000020911	Krt19	9224.19	0.60319	0.232183	2.59791	0.00937932	0.074972
ENSMUSG00000024083	Pja2	588.077	0.603672	0.211346	2.85633	0.00428575	0.0433991
ENSMUSG00000003200	Sh3gl1	405.715	0.603762	0.209136	2.88693	0.00389017	0.040345
ENSMUSG00000020846	Rflnb	212.721	0.604925	0.279196	2.16667	0.03026	0.166312
ENSMUSG00000056832	Ttc26	161.318	0.605128	0.300578	2.01322	0.0440918	0.21259
ENSMUSG00000026203	Dnajb2	196.081	0.605381	0.268846	2.25177	0.0243367	0.143395
ENSMUSG00000024197	Plin3	988.483	0.605914	0.255907	2.36771	0.0178984	0.116669
ENSMUSG00000020903	Stx8	233.211	0.605967	0.223427	2.71215	0.00668491	0.0595646
ENSMUSG00000057367	Birc2	125.658	0.606027	0.276688	2.19029	0.0285032	0.158983
ENSMUSG00000045374	Wdr81	136.088	0.60609	0.25837	2.34583	0.0189849	0.121447
ENSMUSG00000060090	Rp2	89.3062	0.606327	0.271881	2.23012	0.0257394	0.148887
ENSMUSG00000038150	Ormdl3	162.77	0.608282	0.276938	2.19645	0.0280594	0.157826
ENSMUSG00000024507	Hsd17b4	345.367	0.608546	0.23966	2.53921	0.0111103	0.0845762
ENSMUSG00000063011	Msln	3745.92	0.609135	0.160741	3.78954	0.000150925	0.00334707
ENSMUSG00000028007	Snx7	137.689	0.610603	0.252812	2.41525	0.0157246	0.107172
ENSMUSG00000021687	Scamp1	518.543	0.611396	0.184818	3.3081	0.000939318	0.0140082
ENSMUSG00000027287	Snap23	358.586	0.61191	0.21389	2.86086	0.00422498	0.0429284
ENSMUSG00000028557	Rnf11	579.85	0.612271	0.216497	2.82808	0.00468276	0.0460989
ENSMUSG00000050732	Vamp8	1228.24	0.612898	0.19953	3.07171	0.00212838	0.0255458
ENSMUSG00000037405	Icam1	331.804	0.614083	0.285825	2.14846	0.0316774	0.171592
ENSMUSG00000020644	Id2	6503.01	0.61432	0.301309	2.03884	0.0414659	0.204897
ENSMUSG00000003528	Slc25a1	891.677	0.614538	0.22315	2.75393	0.00588852	0.0548682
ENSMUSG00000044715	Gskip	187.096	0.615112	0.23109	2.66179	0.00777274	0.0663082
ENSMUSG00000039153	Runx2	216.771	0.615413	0.267919	2.29701	0.0216182	0.13224
ENSMUSG00000040560	Wdr7	126.058	0.61557	0.29934	2.05642	0.039742	0.199958
ENSMUSG00000062115	Rai1	232.293	0.615778	0.214947	2.86479	0.00417279	0.0426143
ENSMUSG00000020346	Mgat1	541.553	0.617825	0.205792	3.00219	0.00268046	0.0302527
ENSMUSG00000028019	Pdgfc	199.514	0.618006	0.305012	2.02617	0.0427475	0.208533
ENSMUSG00000049288	Lix1l	251.885	0.618398	0.242504	2.55005	0.0107708	0.0828311
ENSMUSG00000024413	Npc1	197.191	0.618416	0.256136	2.4144	0.015761	0.107335
ENSMUSG00000032018	Sc5d	358.822	0.619442	0.262241	2.36211	0.0181713	0.117937
ENSMUSG00000061046	Haghl	92.1485	0.619471	0.274767	2.25453	0.0241626	0.14286
ENSMUSG00000025630	Hprt	943.668	0.622249	0.240456	2.58779	0.00965948	0.0768412
ENSMUSG00000046785	Epm2aip1	265.379	0.622309	0.25874	2.40515	0.0161659	0.109411
ENSMUSG00000029512	Ulk1	470.275	0.622396	0.196044	3.17477	0.00149954	0.0197853
ENSMUSG00000089917	Uckl1	140.874	0.623154	0.279771	2.22737	0.0259224	0.14973
ENSMUSG00000025509	Pnpla2	1094.38	0.623389	0.204805	3.04382	0.00233594	0.0273398
ENSMUSG00000031292	Cdkl5	128.89	0.623458	0.27414	2.27423	0.0229522	0.138427
ENSMUSG00000041187	Prkd2	85.599	0.625334	0.296513	2.10896	0.0349481	0.18376
ENSMUSG00000019883	Echdc1	119.048	0.62601	0.252945	2.47488	0.0133279	0.0959866
ENSMUSG00000037266	Rsrp1	454.687	0.626218	0.253895	2.46644	0.0136463	0.0974082
ENSMUSG00000026179	Pnkd	455.393	0.626554	0.23314	2.68746	0.00719977	0.062802
ENSMUSG00000021959	Lats2	367.781	0.627895	0.291155	2.15656	0.0310397	0.168699
ENSMUSG00000026154	Sdhaf4	327.875	0.628252	0.250443	2.50857	0.0121222	0.089944
ENSMUSG00000090258	Churc1	60.8633	0.628363	0.3124	2.01141	0.0442826	0.213096
ENSMUSG00000024862	Klc2	88.1152	0.628388	0.306145	2.05258	0.0401131	0.200976
ENSMUSG00000014668	Chfr	266.72	0.62839	0.221904	2.83181	0.00462859	0.0457906
ENSMUSG00000071076	Jund	2877.39	0.628903	0.167399	3.7569	0.000172029	0.00371905
ENSMUSG00000027227	Sord	108.49	0.629475	0.278892	2.25705	0.0240048	0.142319
ENSMUSG00000006717	Acot13	501.908	0.629723	0.258565	2.43545	0.0148732	0.103212
ENSMUSG00000079557	March2	237.795	0.630545	0.206055	3.06008	0.00221274	0.0262818
ENSMUSG00000063382	Bcl9l	1202.41	0.631225	0.231226	2.7299	0.00633534	0.0574723
ENSMUSG00000037071	Scd1	1732.07	0.631625	0.25172	2.50924	0.0120991	0.0898279
ENSMUSG00000033446	Lpar6	328.306	0.631919	0.237609	2.6595	0.00782573	0.0666657
ENSMUSG00000073664	Nbeal1	791.2	0.632736	0.179158	3.53172	0.000412868	0.00741805
ENSMUSG00000031438	Rnf128	2417.82	0.633011	0.236238	2.67955	0.00737214	0.0636131
ENSMUSG00000026385	Dbi	7991.08	0.633966	0.205969	3.07797	0.00208416	0.025127
ENSMUSG00000028266	Lmo4	3857.68	0.634261	0.309749	2.04766	0.0405932	0.202377
ENSMUSG00000056383	AI987944	390.259	0.634278	0.190556	3.32857	0.000872931	0.0132316
ENSMUSG00000031021	Tmem9b	321.428	0.634424	0.258909	2.45038	0.0142707	0.100251
ENSMUSG00000031822	Gse1	350.347	0.635243	0.289251	2.19616	0.0280802	0.157869
ENSMUSG00000038244	Mical2	502.771	0.635367	0.268398	2.36725	0.0179206	0.116751
ENSMUSG00000027878	Notch2	345.499	0.635509	0.291081	2.18327	0.029016	0.161319
ENSMUSG00000066150	Slc31a1	229.943	0.636996	0.220076	2.89444	0.00379841	0.0396672
ENSMUSG00000046722	Cdc42se1	669.232	0.639558	0.278231	2.29866	0.0215244	0.1318
ENSMUSG00000026958	Dpp7	139.873	0.640999	0.320166	2.00208	0.0452762	0.216218
ENSMUSG00000034868	Myl12b	994.694	0.641224	0.205609	3.11866	0.00181673	0.0227343
ENSMUSG00000038208	Pgap3	61.7917	0.641529	0.325407	1.97147	0.0486707	0.226227
ENSMUSG00000020818	Mfsd11	240.358	0.641802	0.226063	2.83904	0.00452495	0.0450994
ENSMUSG00000052459	Atp6v1a	1233.47	0.641814	0.204541	3.13783	0.00170202	0.021951
ENSMUSG00000029385	Ccng2	132.488	0.642017	0.294513	2.17993	0.0292626	0.162165
ENSMUSG00000037049	Smpd1	323.03	0.642133	0.213558	3.00684	0.00263981	0.0298781
ENSMUSG00000055912	Tmem150a	587.159	0.644576	0.201138	3.20464	0.0013523	0.0185767
ENSMUSG00000034247	Plekhm1	220.002	0.645207	0.267669	2.41047	0.0159321	0.108195
ENSMUSG00000041895	Wipi1	894.907	0.646759	0.156563	4.13098	3.61213e-05	0.00111328
ENSMUSG00000047945	Marcksl1	271.045	0.650374	0.198847	3.27073	0.0010727	0.0155161
ENSMUSG00000022443	Myh9	9648.72	0.650471	0.181028	3.5932	0.000326638	0.00620252
ENSMUSG00000063160	Numbl	335.167	0.650477	0.274624	2.36861	0.017855	0.116513
ENSMUSG00000027223	Mapk8ip1	89.2874	0.65057	0.304933	2.13349	0.0328847	0.1756
ENSMUSG00000057667	Bloc1s3	48.72	0.650841	0.329354	1.97611	0.0481421	0.22429
ENSMUSG00000031791	Tmem38a	54.0121	0.650871	0.325632	1.9988	0.0456305	0.217391
ENSMUSG00000029860	Zyx	976.48	0.651379	0.29546	2.20463	0.02748	0.155431
ENSMUSG00000025226	Fbxl15	58.7468	0.652013	0.320887	2.03191	0.0421626	0.207363
ENSMUSG00000002504	Slc9a3r2	406.753	0.652931	0.218734	2.98504	0.00283537	0.0315859
ENSMUSG00000039145	Camk1d	360.625	0.653766	0.324737	2.01321	0.0440921	0.21259
ENSMUSG00000030203	Dusp16	379.498	0.654234	0.249921	2.61776	0.00885086	0.0724216
ENSMUSG00000024589	Nedd4l	722.287	0.654374	0.242423	2.6993	0.00694846	0.0610485
ENSMUSG00000038387	Rras	1297.24	0.655409	0.254205	2.57827	0.00992958	0.0782133
ENSMUSG00000045934	Mtmr11	628.002	0.655468	0.318231	2.05973	0.0394247	0.199188
ENSMUSG00000040022	Rab11fip2	231.674	0.655899	0.234304	2.79936	0.00512047	0.0493569
ENSMUSG00000042726	Trafd1	142.41	0.65638	0.290853	2.25674	0.0240243	0.142319
ENSMUSG00000060600	Eno3	1861.15	0.656908	0.323834	2.02853	0.0425059	0.208056
ENSMUSG00000004568	Arhgef18	976.604	0.657476	0.183212	3.58861	0.000332442	0.00630176
ENSMUSG00000041124	Msantd4	429.761	0.658614	0.225026	2.92683	0.00342438	0.0363935
ENSMUSG00000015291	Gdi1	256.896	0.660313	0.217916	3.03013	0.00244446	0.0282652
ENSMUSG00000036206	Sh3bp4	327.075	0.660976	0.241332	2.73887	0.0061651	0.0566982
ENSMUSG00000048644	Ctxn1	265.861	0.661443	0.253963	2.60449	0.00920123	0.0739791
ENSMUSG00000021876	Rnase4	315.121	0.661855	0.306807	2.15724	0.0309871	0.168699
ENSMUSG00000002580	Mien1	972.732	0.663642	0.201943	3.28629	0.00101518	0.0149344
ENSMUSG00000036769	Wdr44	53.1531	0.665066	0.316653	2.1003	0.0357024	0.185937
ENSMUSG00000038145	Snrk	127.561	0.66516	0.274066	2.42701	0.015224	0.104746
ENSMUSG00000031799	Tpm4	7838.18	0.667623	0.188498	3.5418	0.000397403	0.00724853
ENSMUSG00000042363	Lgalsl	318.522	0.667895	0.2157	3.09641	0.0019588	0.0240253
ENSMUSG00000006736	Tspan31	156.749	0.66843	0.259939	2.57148	0.0101264	0.0793153
ENSMUSG00000025986	Slc39a10	347.169	0.669003	0.294585	2.271	0.0231469	0.139322
ENSMUSG00000031861	Lpar2	180.602	0.669266	0.23957	2.79361	0.00521227	0.0500412
ENSMUSG00000028040	Efna4	299.828	0.669362	0.196865	3.40011	0.000673586	0.0108598
ENSMUSG00000036553	Sh3tc1	129.332	0.669444	0.272531	2.4564	0.0140337	0.0990519
ENSMUSG00000034245	Hdac11	103.34	0.669577	0.285138	2.34826	0.0188615	0.12093
ENSMUSG00000048970	C1galt1c1	93.5143	0.669598	0.289266	2.31482	0.020623	0.128373
ENSMUSG00000014077	Chp1	1941.16	0.670788	0.272501	2.4616	0.013832	0.0980028
ENSMUSG00000055407	Map6	127.72	0.671015	0.294934	2.27513	0.0228978	0.138232
ENSMUSG00000010047	Hyal2	171.784	0.6711	0.268169	2.50253	0.0123311	0.0910438
ENSMUSG00000015745	Plekho1	233.462	0.671173	0.271867	2.46875	0.0135584	0.0970652
ENSMUSG00000005533	Igf1r	1724.54	0.671424	0.196497	3.41697	0.000633226	0.0103981
ENSMUSG00000054277	Arfgap3	208.143	0.67155	0.262283	2.5604	0.0104551	0.0810621
ENSMUSG00000024098	Twsg1	230.321	0.671609	0.234817	2.86014	0.00423452	0.042989
ENSMUSG00000051339	2900026A02Rik	735.982	0.672295	0.249435	2.69527	0.00703326	0.0616179
ENSMUSG00000005125	Ndrg1	367.229	0.672865	0.304553	2.20935	0.0271502	0.154216
ENSMUSG00000026078	Pdcl3	130.609	0.673323	0.289735	2.32393	0.0201292	0.126677
ENSMUSG00000039976	Tbc1d16	119.908	0.673928	0.314595	2.14221	0.0321769	0.172818
ENSMUSG00000008475	Arpc5	1500.34	0.674132	0.224016	3.00931	0.00261845	0.0297484
ENSMUSG00000020009	Ifngr1	901.457	0.674696	0.28704	2.35052	0.018747	0.120566
ENSMUSG00000038235	F11r	2888.23	0.675815	0.217196	3.11155	0.00186109	0.0231361
ENSMUSG00000020538	Srebf1	240.876	0.675911	0.272117	2.4839	0.0129953	0.0943828
ENSMUSG00000042992	Borcs5	101.364	0.676278	0.325435	2.07807	0.0377026	0.193256
ENSMUSG00000047123	Ticam1	66.0764	0.676617	0.330855	2.04506	0.0408492	0.20291
ENSMUSG00000019966	Kitl	506.383	0.67709	0.239203	2.83061	0.00464593	0.045849
ENSMUSG00000026319	2310035C23Rik	135.645	0.677657	0.24303	2.78836	0.00529749	0.050657
ENSMUSG00000031983	2310022B05Rik	815.947	0.677885	0.238099	2.84707	0.0044124	0.0442344
ENSMUSG00000039623	Ap5z1	75.4316	0.678176	0.330471	2.05215	0.040155	0.200976
ENSMUSG00000067924	Rtl8b	128.573	0.678403	0.313348	2.16501	0.0303867	0.166507
ENSMUSG00000035642	Aamdc	159.771	0.678547	0.29225	2.3218	0.0202436	0.126865
ENSMUSG00000024807	Syvn1	162.811	0.678889	0.230889	2.94032	0.0032787	0.0351875
ENSMUSG00000059866	Tnip2	63.7341	0.679619	0.322541	2.10708	0.0351108	0.1844
ENSMUSG00000022178	Ajuba	1103.86	0.680771	0.245794	2.76968	0.00561107	0.0530645
ENSMUSG00000063931	Pepd	196.143	0.681536	0.266205	2.56019	0.0104615	0.0810621
ENSMUSG00000028159	Dapp1	172.48	0.681695	0.250433	2.72206	0.00648762	0.0581515
ENSMUSG00000024777	Ppp2r5b	393.186	0.68235	0.337802	2.01997	0.0433867	0.210544
ENSMUSG00000040423	Rc3h1	350.198	0.682695	0.204546	3.33761	0.000845022	0.0129556
ENSMUSG00000045176	Borcs6	255.717	0.683381	0.229705	2.97504	0.00292949	0.0323941
ENSMUSG00000073725	Lmbrd1	125.409	0.683424	0.267835	2.55166	0.0107212	0.0825551
ENSMUSG00000027309	4930402H24Rik	280.081	0.684014	0.269792	2.53533	0.011234	0.0852372
ENSMUSG00000040663	Clcf1	302.385	0.684226	0.254903	2.68426	0.00726896	0.0632679
ENSMUSG00000027805	Pfn2	177.495	0.685307	0.325487	2.10549	0.035249	0.184857
ENSMUSG00000033306	Lpp	2147.36	0.685311	0.188919	3.62753	0.000286148	0.00560178
ENSMUSG00000058756	Thra	843.477	0.68534	0.182261	3.76021	0.000169768	0.00368342
ENSMUSG00000061731	Ext1	723.448	0.688469	0.239018	2.8804	0.00397165	0.0410131
ENSMUSG00000019210	Atp6v1e1	2167.14	0.689079	0.207004	3.32882	0.000872147	0.0132316
ENSMUSG00000070283	Ndufaf3	155.407	0.68971	0.249404	2.76544	0.00568465	0.0535498
ENSMUSG00000030660	Pik3c2a	904.291	0.690043	0.230603	2.99234	0.00276845	0.0310896
ENSMUSG00000020523	Fam114a2	798.814	0.690637	0.179645	3.84446	0.00012082	0.00285315
ENSMUSG00000013539	Tango2	245.159	0.691913	0.256312	2.6995	0.00694441	0.0610485
ENSMUSG00000028434	Epb41l4b	620.996	0.692056	0.324808	2.13066	0.0331168	0.176682
ENSMUSG00000004843	Chmp2b	1188.52	0.69218	0.20858	3.31854	0.000904909	0.0135793
ENSMUSG00000037366	Pafah2	499.864	0.692472	0.243036	2.84926	0.00438217	0.0441153
ENSMUSG00000049717	Lig4	196.196	0.692802	0.225999	3.06551	0.00217301	0.0259563
ENSMUSG00000035451	Foxa1	297.402	0.694103	0.247524	2.80418	0.00504448	0.0487809
ENSMUSG00000034675	Dbn1	461.172	0.694232	0.271129	2.56052	0.0104516	0.0810621
ENSMUSG00000064302	Clasp1	324.3	0.69457	0.233635	2.97288	0.0029502	0.0325334
ENSMUSG00000020261	Slc36a1	109.94	0.694716	0.320526	2.16743	0.0302024	0.166072
ENSMUSG00000020679	Hnf1b	202.757	0.694968	0.265665	2.61596	0.0088977	0.0727059
ENSMUSG00000022263	Trio	243.871	0.695338	0.247729	2.80685	0.00500291	0.0484568
ENSMUSG00000025268	Maged2	287.041	0.695357	0.252331	2.75573	0.00585604	0.0546928
ENSMUSG00000028756	Pink1	153.475	0.695397	0.230718	3.01405	0.00257782	0.0293701
ENSMUSG00000054008	Ndst1	734.821	0.697002	0.3379	2.06274	0.0391369	0.198335
ENSMUSG00000027035	Cers6	210.229	0.69754	0.223447	3.12172	0.00179795	0.0227343
ENSMUSG00000026223	Itm2c	815.533	0.698273	0.287535	2.42848	0.0151621	0.10444
ENSMUSG00000024769	Cdc42bpg	199.148	0.70002	0.290548	2.40931	0.0159829	0.108417
ENSMUSG00000059182	Skap2	460.323	0.701196	0.280921	2.49606	0.0125582	0.0920986
ENSMUSG00000024900	Cpt1a	877.657	0.701888	0.204147	3.43815	0.000585709	0.00969728
ENSMUSG00000041483	Zfp281	285.016	0.702836	0.216463	3.2469	0.00116668	0.016655
ENSMUSG00000037652	Phc3	481.396	0.703656	0.233642	3.01168	0.00259802	0.0295722
ENSMUSG00000059456	Ptk2b	568.268	0.704152	0.310884	2.265	0.0235126	0.140748
ENSMUSG00000025137	Pcyt2	210.287	0.704738	0.296846	2.37409	0.0175924	0.115467
ENSMUSG00000028538	St3gal3	54.911	0.706307	0.343946	2.05354	0.0400202	0.200685
ENSMUSG00000029103	Lrpap1	195.737	0.706873	0.314365	2.24857	0.0245396	0.14411
ENSMUSG00000062157	Ifnlr1	96.9488	0.710271	0.299043	2.37515	0.0175418	0.115346
ENSMUSG00000033713	Foxn3	417.748	0.711204	0.277349	2.5643	0.0103386	0.0804854
ENSMUSG00000019975	Ikbip	370.526	0.711776	0.297733	2.39066	0.0168183	0.112041
ENSMUSG00000021948	Prkcd	378.246	0.712152	0.271665	2.62144	0.00875596	0.0720867
ENSMUSG00000073557	Ppp1r12b	109.939	0.713431	0.355724	2.00558	0.0449014	0.214958
ENSMUSG00000036026	Tmem63b	579.896	0.713727	0.249061	2.86567	0.00416127	0.0425689
ENSMUSG00000060301	2610008E11Rik	56.3879	0.714089	0.319217	2.237	0.0252862	0.146973
ENSMUSG00000021591	Glrx	87.8541	0.714219	0.33337	2.14242	0.0321597	0.172818
ENSMUSG00000038451	Spsb2	137.05	0.715775	0.262179	2.7301	0.00633147	0.0574723
ENSMUSG00000026307	Scly	125.77	0.716444	0.317101	2.25936	0.023861	0.141997
ENSMUSG00000062825	Actg1	90.2267	0.718168	0.273777	2.62319	0.00871106	0.0720373
ENSMUSG00000021928	Ebpl	325.038	0.718359	0.222202	3.23292	0.00122534	0.0173074
ENSMUSG00000034616	Ssh3	121.719	0.718497	0.252303	2.84775	0.00440296	0.0442131
ENSMUSG00000007817	Zmiz1	743.279	0.718872	0.218621	3.28822	0.00100824	0.0148518
ENSMUSG00000030685	Kctd13	75.7595	0.719064	0.306107	2.34906	0.0188206	0.120846
ENSMUSG00000020661	Dnmt3a	436.942	0.719596	0.182667	3.93938	8.16917e-05	0.0021004
ENSMUSG00000018931	Natd1	126.45	0.720299	0.248279	2.90117	0.00371775	0.0389612
ENSMUSG00000023044	Csad	322.241	0.722101	0.266671	2.70783	0.00677238	0.0601845
ENSMUSG00000026836	Acvr1	268.456	0.722772	0.291046	2.48336	0.0130151	0.0944695
ENSMUSG00000036565	Ttyh3	444.129	0.725368	0.233645	3.10457	0.00190557	0.0235163
ENSMUSG00000028413	B4galt1	957.009	0.725374	0.255848	2.83518	0.00457997	0.0454969
ENSMUSG00000029705	Cux1	870.21	0.726444	0.171868	4.22677	2.37071e-05	0.000782857
ENSMUSG00000041736	Tspo	3127.82	0.727377	0.21463	3.38897	0.000701548	0.0111987
ENSMUSG00000022656	Nectin3	285.453	0.727552	0.344977	2.10899	0.0349456	0.18376
ENSMUSG00000036503	Rnf13	183.384	0.727638	0.263229	2.76428	0.00570494	0.0536568
ENSMUSG00000025192	Entpd7	85.9744	0.727677	0.315468	2.30666	0.0210737	0.129967
ENSMUSG00000030259	Rassf8	215.749	0.727821	0.240207	3.02997	0.00244574	0.0282652
ENSMUSG00000023087	Noct	58.6976	0.728132	0.319909	2.27606	0.0228423	0.13806
ENSMUSG00000022351	Sqle	968.376	0.728152	0.295561	2.46363	0.0137539	0.0976938
ENSMUSG00000026383	Epb41l5	264.99	0.728228	0.265825	2.7395	0.00615324	0.0566324
ENSMUSG00000029822	Osbpl3	620.517	0.728701	0.20622	3.53361	0.000409924	0.00737617
ENSMUSG00000020423	Btg2	144.535	0.728792	0.359686	2.02619	0.0427454	0.208533
ENSMUSG00000038803	Ost4	179.597	0.728803	0.362551	2.01021	0.0444094	0.21335
ENSMUSG00000021493	Pdlim7	1634.5	0.729232	0.277182	2.63087	0.00851659	0.0707615
ENSMUSG00000032602	Slc25a20	193.977	0.729513	0.267599	2.72614	0.00640802	0.0577827
ENSMUSG00000050088	1600012H06Rik	111.02	0.72953	0.265902	2.7436	0.00607697	0.0560162
ENSMUSG00000019823	Mical1	183.125	0.72978	0.246436	2.96134	0.00306306	0.0334405
ENSMUSG00000033295	Ptprf	2673.31	0.730252	0.222313	3.28479	0.0010206	0.0149787
ENSMUSG00000039168	Dap	3638.59	0.731055	0.291585	2.50718	0.0121699	0.0901309
ENSMUSG00000108633	Gm44694	31.6552	0.732918	0.368109	1.99103	0.0464772	0.21977
ENSMUSG00000022892	App	1150.99	0.73301	0.195168	3.75579	0.000172798	0.00372228
ENSMUSG00000062908	Acadm	516.766	0.73401	0.219535	3.34348	0.000827341	0.0127615
ENSMUSG00000076431	Sox4	7978.97	0.735172	0.165427	4.44409	8.82653e-06	0.000350148
ENSMUSG00000057530	Ece1	447.581	0.735394	0.299614	2.45447	0.0141092	0.0994281
ENSMUSG00000003623	Crot	291.976	0.735404	0.204948	3.58824	0.000332913	0.00630176
ENSMUSG00000050565	Tor1aip2	1169.15	0.735512	0.194204	3.78732	0.00015228	0.00337091
ENSMUSG00000049106	Dcaf5	189.509	0.738554	0.228911	3.22637	0.00125369	0.017625
ENSMUSG00000044313	Mab21l3	3.27123	0.739369	0.375989	1.96647	0.0492447	NA
ENSMUSG00000021114	Atp6v1d	1280.44	0.740016	0.163737	4.51954	6.19728e-06	0.000255984
ENSMUSG00000038775	Vill	340.843	0.740061	0.219092	3.37786	0.000730521	0.0115996
ENSMUSG00000040746	Rnf167	163.444	0.740453	0.273506	2.70726	0.00678407	0.0602249
ENSMUSG00000107283	Mpv17	345.113	0.740763	0.237381	3.12056	0.00180508	0.0227343
ENSMUSG00000032038	St3gal4	108.522	0.743213	0.334091	2.22458	0.0261091	0.150015
ENSMUSG00000050912	Tmem123	543.52	0.743253	0.248815	2.98717	0.00281575	0.0313964
ENSMUSG00000024048	Myl12a	3863.6	0.744081	0.241354	3.08294	0.00204967	0.0248358
ENSMUSG00000002409	Dyrk1b	47.2589	0.745173	0.336828	2.21233	0.0269442	0.153428
ENSMUSG00000000915	Hip1r	294.465	0.746178	0.220607	3.38239	0.000718584	0.0114402
ENSMUSG00000036098	Myrf	962.606	0.746466	0.362898	2.05696	0.0396901	0.199864
ENSMUSG00000036854	Hspb6	650.7	0.747394	0.220111	3.39553	0.000684955	0.0109775
ENSMUSG00000023074	Mospd1	110.847	0.748806	0.302212	2.47775	0.0132214	0.095527
ENSMUSG00000024242	Map4k3	157.03	0.748807	0.273857	2.7343	0.00625132	0.0571304
ENSMUSG00000028563	Tm2d1	139.388	0.74962	0.284506	2.63481	0.00841833	0.0701722
ENSMUSG00000109257	Gm45200	3.4404	0.751146	0.376747	1.99377	0.0461774	NA
ENSMUSG00000018427	Ypel2	100.857	0.75489	0.284616	2.65231	0.00799442	0.0675759
ENSMUSG00000031767	Nudt7	52.9117	0.75596	0.336539	2.24628	0.0246863	0.144675
ENSMUSG00000030847	Bag3	451.136	0.756388	0.236734	3.19509	0.00139787	0.0189004
ENSMUSG00000002983	Relb	252.852	0.756622	0.249876	3.02799	0.00246185	0.0283172
ENSMUSG00000031812	Map1lc3b	2207.63	0.756682	0.235214	3.21699	0.00129544	0.0180446
ENSMUSG00000068566	Myadm	1220.62	0.756816	0.328844	2.30144	0.0213666	0.131101
ENSMUSG00000042677	Zc3h12a	57.0169	0.756927	0.331284	2.28483	0.0223228	0.13571
ENSMUSG00000019189	Rnf145	387.334	0.759897	0.258608	2.93841	0.00329901	0.0353739
ENSMUSG00000065979	Cpped1	84.9262	0.760425	0.29729	2.55785	0.010532	0.0814115
ENSMUSG00000038967	Pdk2	104.418	0.760984	0.293103	2.5963	0.00942337	0.0752118
ENSMUSG00000040209	Zfp704	497.352	0.761079	0.278586	2.73193	0.00629646	0.057336
ENSMUSG00000024754	Tmem2	1622.01	0.761651	0.241293	3.15654	0.00159655	0.0207915
ENSMUSG00000028849	Map7d1	687.82	0.762296	0.190635	3.99871	6.36882e-05	0.00172806
ENSMUSG00000033059	Pygb	1308.52	0.763649	0.237998	3.20864	0.00133364	0.0183624
ENSMUSG00000033105	Lss	140.745	0.7662	0.305506	2.50797	0.0121427	0.0899848
ENSMUSG00000047789	Slc38a9	92.3436	0.766577	0.273818	2.79959	0.00511679	0.0493569
ENSMUSG00000035342	Lzts2	486.573	0.76703	0.230668	3.32525	0.000883378	0.0133362
ENSMUSG00000033417	Cacul1	1599.03	0.767157	0.154339	4.97058	6.67521e-07	4.13588e-05
ENSMUSG00000027952	Pmvk	395.227	0.767393	0.291722	2.63056	0.00852435	0.0707615
ENSMUSG00000017466	Timp2	13603	0.767414	0.188851	4.0636	4.83223e-05	0.00138955
ENSMUSG00000037573	Tob1	157.798	0.76752	0.314398	2.44123	0.0146371	0.10223
ENSMUSG00000042599	Kdm7a	114.554	0.767535	0.277733	2.76357	0.00571721	0.0537302
ENSMUSG00000038871	Bpgm	319.152	0.767689	0.240153	3.19666	0.00139028	0.0188605
ENSMUSG00000026064	Ptp4a1	209.114	0.768395	0.310803	2.47229	0.013425	0.0963392
ENSMUSG00000015944	Gatsl2	116.24	0.768624	0.338449	2.27102	0.0231457	0.139322
ENSMUSG00000019124	Scrn1	376.173	0.768939	0.376987	2.0397	0.0413803	0.204603
ENSMUSG00000021670	Hmgcr	763.822	0.769751	0.215615	3.57002	0.00035695	0.00667268
ENSMUSG00000038280	Ostm1	58.4014	0.7699	0.36238	2.12456	0.0336231	0.178432
ENSMUSG00000018574	Acadvl	624.147	0.770292	0.211548	3.64121	0.000271356	0.00537348
ENSMUSG00000022773	Ypel1	50.264	0.772184	0.377559	2.0452	0.0408348	0.20291
ENSMUSG00000039318	Rab3gap2	65.8253	0.772548	0.324043	2.3841	0.0171212	0.113283
ENSMUSG00000025069	Gsto2	41.4641	0.772787	0.393383	1.96447	0.0494759	0.228555
ENSMUSG00000015575	Atp6v0e	1832.39	0.776006	0.188272	4.12172	3.76053e-05	0.00114145
ENSMUSG00000026727	Rsu1	466.864	0.776476	0.215808	3.59799	0.00032068	0.00612283
ENSMUSG00000030986	Dhx32	344.576	0.779013	0.249731	3.11941	0.00181216	0.0227343
ENSMUSG00000021411	Pxdc1	108.649	0.77987	0.303138	2.57266	0.0100921	0.0791304
ENSMUSG00000037887	Dusp8	99.7324	0.781117	0.297599	2.62473	0.0086718	0.0717872
ENSMUSG00000033760	Rbm4b	135.138	0.78125	0.307462	2.54096	0.0110548	0.0843676
ENSMUSG00000029166	Mapre3	62.6459	0.781538	0.303273	2.57701	0.00996588	0.0784023
ENSMUSG00000025223	Ldb1	178.833	0.782037	0.250213	3.12549	0.00177511	0.0225072
ENSMUSG00000028719	Cmpk1	183.209	0.782715	0.232672	3.36402	0.000768157	0.0120012
ENSMUSG00000029098	Acox3	77.6389	0.783061	0.307645	2.54534	0.0109171	0.0836349
ENSMUSG00000024544	Ldlrad4	50.5893	0.784264	0.356225	2.2016	0.0276938	0.156281
ENSMUSG00000046447	Camk2n1	3133.86	0.785593	0.286253	2.7444	0.00606217	0.0560087
ENSMUSG00000037706	Cd81	2092.43	0.785953	0.202071	3.88948	0.000100458	0.00247439
ENSMUSG00000020986	Sec23a	449.364	0.78644	0.177218	4.43771	9.09225e-06	0.000357153
ENSMUSG00000023830	Igf2r	416.28	0.786868	0.30356	2.59214	0.00953819	0.0760776
ENSMUSG00000090150	Acad11	40.7065	0.789434	0.382715	2.06272	0.0391391	0.198335
ENSMUSG00000024228	Nudt12	38.1697	0.792278	0.35461	2.23422	0.0254683	0.147788
ENSMUSG00000025171	Ubtd1	90.7338	0.792658	0.340818	2.32575	0.0200318	0.126234
ENSMUSG00000087187	Gm13431	3.75574	0.793656	0.396758	2.00035	0.0454622	NA
ENSMUSG00000062184	Hs6st2	433.36	0.793752	0.262741	3.02104	0.00251908	0.0287827
ENSMUSG00000031298	Adgrg2	44.9101	0.795791	0.377099	2.1103	0.0348329	0.183395
ENSMUSG00000071637	Cebpd	61.7373	0.796612	0.339242	2.34821	0.0188639	0.12093
ENSMUSG00000000876	Pxmp4	262.504	0.796858	0.319157	2.49676	0.0125333	0.0920868
ENSMUSG00000000605	Clcn4	318.353	0.797112	0.218829	3.64263	0.000269867	0.00536166
ENSMUSG00000037552	Plekhg2	286.928	0.797265	0.221412	3.60082	0.000317215	0.00607153
ENSMUSG00000029869	Ephb6	44.3701	0.799274	0.349011	2.29011	0.0220149	0.134188
ENSMUSG00000057614	Gnai1	266.374	0.799606	0.279188	2.86405	0.00418266	0.0426787
ENSMUSG00000043252	Tmem64	88.6896	0.800338	0.352549	2.27015	0.0231986	0.139423
ENSMUSG00000033590	Myo5c	669.053	0.800564	0.278047	2.87924	0.00398641	0.0410949
ENSMUSG00000022848	Dirc2	90.0302	0.801321	0.271701	2.94927	0.00318527	0.0345238
ENSMUSG00000026797	Stxbp1	622.642	0.801362	0.262405	3.05391	0.00225879	0.0266444
ENSMUSG00000042978	Sbk1	96.7735	0.801369	0.304721	2.62984	0.00854242	0.0708626
ENSMUSG00000052062	Pard3b	128.967	0.80272	0.387391	2.07212	0.0382542	0.195334
ENSMUSG00000026672	Optn	339.203	0.802994	0.294688	2.72489	0.00643226	0.0579579
ENSMUSG00000026604	Ptpn14	673.091	0.803341	0.209472	3.83508	0.000125524	0.00292402
ENSMUSG00000038658	Ric1	140.192	0.804628	0.296432	2.71437	0.00664014	0.0592535
[truncated: 675 more rows]

## Sheet: KPCic+ vs KP+
		baseMean	log2FoldChange	lfcSE	stat	pvalue	padj
ENSMUSG00000085521	4930526A20Rik	236.64	5.72253	0.341421	16.7609	4.71129e-63	6.08981e-59
ENSMUSG00000013089	Etv5	411.075	4.07052	0.319998	12.7205	4.55061e-37	1.9607e-33
ENSMUSG00000037005	Xpnpep2	44.4337	3.81146	0.413186	9.22457	2.847e-20	7.36006e-17
ENSMUSG00000032715	Trib3	596.559	2.13681	0.360634	5.92515	3.12016e-09	1.4404e-06
ENSMUSG00000043424	Eif3j2	86.4856	2.06901	0.440843	4.6933	2.6883e-06	0.000292009
ENSMUSG00000030693	Klk10	12.3082	2.03305	0.445039	4.56826	4.9179e-06	0.000454063
ENSMUSG00000029648	Flt1	183.3	1.96015	0.41096	4.76969	1.84513e-06	0.000215628
ENSMUSG00000038550	Ciart	40.6261	1.93933	0.419949	4.61802	3.87421e-06	0.000407138
ENSMUSG00000008461	Fut1	33.2378	1.91122	0.442006	4.32396	1.53252e-05	0.00105369
ENSMUSG00000028179	Cth	209.402	1.77221	0.362125	4.89391	9.885e-07	0.000133097
ENSMUSG00000038742	Angptl6	102.467	1.75353	0.414143	4.2341	2.29465e-05	0.00147565
ENSMUSG00000027313	Chac1	370.695	1.6229	0.373745	4.34225	1.4103e-05	0.00100716
ENSMUSG00000061062	Gm10093	94.3383	1.51199	0.440136	3.43529	0.000591915	0.0168156
ENSMUSG00000029446	Psph	436.329	1.44151	0.239775	6.01193	1.83329e-09	8.7767e-07
ENSMUSG00000002396	Ocel1	130.053	1.40645	0.337444	4.16797	3.07331e-05	0.00188273
ENSMUSG00000001281	Itgb7	39.3367	1.39966	0.444588	3.14821	0.00164273	0.033812
ENSMUSG00000030268	Bcat1	128.748	1.397	0.428017	3.26389	0.00109893	0.02614
ENSMUSG00000059751	Rps3a3	463.712	1.36223	0.423435	3.21711	0.00129491	0.0290023
ENSMUSG00000079942	Rpl28-ps3	24.1929	1.3557	0.410133	3.30551	0.000948049	0.0236117
ENSMUSG00000027014	Cwc22	1384.91	1.32857	0.438713	3.02833	0.00245907	0.0442086
ENSMUSG00000035504	Reep6	1332.25	1.32478	0.333537	3.97191	7.13001e-05	0.00350428
ENSMUSG00000025650	Col7a1	89.3709	1.31038	0.409225	3.20209	0.00136435	0.0299925
ENSMUSG00000066107	Gm12666	7.19907	1.30242	0.426836	3.05133	0.0022783	0.0418982
ENSMUSG00000029752	Asns	2340.19	1.29304	0.268123	4.82258	1.41714e-06	0.000174457
ENSMUSG00000058126	Tpm3-rs7	304.065	1.26687	0.433088	2.92521	0.00344224	0.0546284
ENSMUSG00000024640	Psat1	3110.69	1.22727	0.212253	5.78213	7.37622e-09	2.88924e-06
ENSMUSG00000003411	Rab3b	45.8294	1.20489	0.374283	3.2192	0.00128551	0.0288982
ENSMUSG00000062753	AI413582	397.357	1.19635	0.246271	4.85786	1.1866e-06	0.000152836
ENSMUSG00000032254	Kif23	1482.35	1.1928	0.228636	5.21704	1.81809e-07	3.85257e-05
ENSMUSG00000036777	Anln	499.751	1.19073	0.260011	4.57955	4.65978e-06	0.000454063
ENSMUSG00000034883	Lrr1	22.0775	1.17727	0.42216	2.78867	0.0052925	0.0720114
ENSMUSG00000066456	Hmgn3	559.772	1.17528	0.337745	3.47978	0.000501832	0.0148777
ENSMUSG00000031756	Cenpn	229.436	1.16758	0.267566	4.36371	1.27875e-05	0.000933851
ENSMUSG00000021175	Cdca7l	389.054	1.16276	0.369157	3.14976	0.00163402	0.0337403
ENSMUSG00000004099	Dnmt1	936.753	1.16004	0.228923	5.06737	4.03349e-07	6.86012e-05
ENSMUSG00000062866	Phactr2	149.435	1.158	0.403207	2.87198	0.00407912	0.061097
ENSMUSG00000050022	Amz1	23.0625	1.14539	0.42843	2.67347	0.00750719	0.0889441
ENSMUSG00000020256	Aldh1l2	201.032	1.14047	0.307875	3.70434	0.000211946	0.00800499
ENSMUSG00000004151	Etv1	6.38624	1.13629	0.416735	2.72665	0.0063981	0.0805276
ENSMUSG00000091243	Vgll3	30.0374	1.1321	0.444913	2.54455	0.010942	0.113149
ENSMUSG00000023883	Phf10	827.403	1.11083	0.278896	3.98297	6.80605e-05	0.00337069
ENSMUSG00000022742	Cpox	415.767	1.09907	0.274756	4.00016	6.32994e-05	0.00326076
ENSMUSG00000037846	Rtkn2	50.3234	1.09098	0.414337	2.63309	0.00846125	0.0963183
ENSMUSG00000023940	Sgo1	601.099	1.09054	0.209196	5.21302	1.85787e-07	3.87335e-05
ENSMUSG00000037788	Vopp1	607.489	1.08459	0.29253	3.70762	0.000209216	0.00795392
ENSMUSG00000048373	Fgfbp1	168.997	1.08204	0.399554	2.70813	0.00676642	0.0834521
ENSMUSG00000024037	Wdr4	226.235	1.08157	0.245686	4.40224	1.07138e-05	0.000810508
ENSMUSG00000041488	Stx3	471.403	1.07944	0.27795	3.88359	0.000102923	0.00461941
ENSMUSG00000068101	Cenpm	241.145	1.07209	0.261397	4.10137	4.10711e-05	0.00229821
ENSMUSG00000040675	Mthfd1l	695.718	1.06947	0.236121	4.52932	5.91728e-06	0.000523882
ENSMUSG00000037628	Cdkn3	231.111	1.06322	0.238898	4.4505	8.56696e-06	0.000683559
ENSMUSG00000008496	Pou2f2	14.7173	1.06028	0.43946	2.41268	0.0158357	0.141656
ENSMUSG00000031383	Dusp9	95.0383	1.05917	0.377119	2.80859	0.00497583	0.0690844
ENSMUSG00000054426	A930005H10Rik	139.412	1.05694	0.28312	3.73318	0.000189074	0.00733927
ENSMUSG00000104735	C130075A20Rik	17.048	1.05538	0.445316	2.36995	0.0177904	0.151482
ENSMUSG00000005667	Mthfd2	3037.77	1.0546	0.237354	4.44317	8.86446e-06	0.000698671
ENSMUSG00000018217	Pmp22	207.87	1.05217	0.326449	3.22308	0.00126821	0.028659
ENSMUSG00000035683	Melk	288.448	1.04231	0.231906	4.49452	6.97256e-06	0.000600849
ENSMUSG00000028873	Cdca8	1470.88	1.02123	0.212359	4.80899	1.51696e-06	0.000183615
ENSMUSG00000086554	9530034E10Rik	12.2573	1.00776	0.439611	2.29239	0.021883	0.169682
ENSMUSG00000021287	Xrcc3	19.7214	1.00596	0.428082	2.34993	0.0187772	0.155685
ENSMUSG00000080895	Gm11645	9.75703	0.9974	0.39253	2.54095	0.011055	0.113953
ENSMUSG00000030826	Bcat2	130.566	0.997199	0.33265	2.99774	0.0027199	0.0472545
ENSMUSG00000054662	Ano9	32.5434	0.99199	0.44148	2.24696	0.0246424	0.183167
ENSMUSG00000028542	Slc6a9	415.687	0.989134	0.349612	2.82923	0.00466597	0.0662046
ENSMUSG00000030827	Fgf21	8.07572	0.988144	0.435693	2.26798	0.0233302	0.177453
ENSMUSG00000032724	Abtb2	242.829	0.981502	0.358823	2.73534	0.00623163	0.0791662
ENSMUSG00000045751	Mms22l	176.297	0.978736	0.264254	3.70377	0.000212418	0.00800499
ENSMUSG00000040204	Pclaf	1519.48	0.977583	0.248434	3.93499	8.32011e-05	0.00390518
ENSMUSG00000033762	Recql4	57.1789	0.968599	0.39397	2.45856	0.0139495	0.132348
ENSMUSG00000033530	Ttc7b	7.95479	0.967241	0.443877	2.17908	0.029326	0.20369
ENSMUSG00000032860	P2ry2	71.6067	0.963889	0.389367	2.47553	0.0133038	0.128524
ENSMUSG00000051343	Rab11fip5	601.551	0.962609	0.331278	2.90574	0.00366382	0.0567144
ENSMUSG00000031928	Mre11a	391.248	0.962587	0.251631	3.82539	0.000130567	0.00547958
ENSMUSG00000086841	2410006H16Rik	1745.81	0.961453	0.321432	2.99115	0.00277927	0.0480041
ENSMUSG00000098318	Lockd	399.956	0.956365	0.207875	4.60067	4.21137e-06	0.000439001
ENSMUSG00000027919	Lce1g	11.2612	0.955384	0.421272	2.26785	0.0233382	0.177453
ENSMUSG00000017716	Birc5	2522.32	0.951992	0.185688	5.12683	2.9466e-07	5.44111e-05
ENSMUSG00000021747	4930452B06Rik	13.6382	0.950663	0.442169	2.15	0.0315551	0.213551
ENSMUSG00000046318	Ccbe1	55.7541	0.948409	0.444727	2.13257	0.0329603	0.219046
ENSMUSG00000102064	Gm28625	6.97492	0.936624	0.43755	2.14061	0.0323055	0.216251
ENSMUSG00000028811	Yars	519.618	0.9337	0.242154	3.85581	0.000115348	0.00498656
ENSMUSG00000072694	1500011B03Rik	97.2697	0.933131	0.331767	2.8126	0.00491421	0.0685972
ENSMUSG00000028893	Sesn2	88.8145	0.920409	0.345078	2.66725	0.00764747	0.0897016
ENSMUSG00000029136	Rbks	6.81832	0.913867	0.436887	2.09177	0.0364593	0.233704
ENSMUSG00000026955	Sapcd2	177.793	0.911193	0.296923	3.06879	0.00214931	0.0404984
ENSMUSG00000040146	Rgl3	93.1949	0.910906	0.38105	2.39051	0.0168249	0.147044
ENSMUSG00000017861	Mybl2	80.3554	0.910448	0.335055	2.71731	0.00658148	0.0818002
ENSMUSG00000025154	Arhgap19	68.1643	0.910327	0.333779	2.72734	0.00638478	0.0805168
ENSMUSG00000047963	Stbd1	77.6462	0.910278	0.388234	2.34466	0.0190443	0.1568
ENSMUSG00000031821	Gins2	331.739	0.908316	0.262163	3.4647	0.000530828	0.0156298
ENSMUSG00000097812	Gm26812	16.5405	0.907953	0.43776	2.07409	0.0380712	0.240053
ENSMUSG00000017499	Cdc6	334.55	0.903728	0.207266	4.36024	1.2992e-05	0.000938182
ENSMUSG00000036304	Zdhhc23	16.5453	0.889472	0.442846	2.00853	0.0445865	0.264127
ENSMUSG00000028333	Anp32b	3665.71	0.887305	0.248094	3.57649	0.000348233	0.0115262
ENSMUSG00000030110	Ret	55.495	0.88686	0.445303	1.99159	0.0464161	0.26945
ENSMUSG00000024833	Pola2	294.002	0.88312	0.209499	4.2154	2.49338e-05	0.00157987
ENSMUSG00000022723	Crybg3	68.7627	0.881923	0.342979	2.57136	0.01013	0.107859
ENSMUSG00000034610	Zcchc11	285.16	0.881305	0.318724	2.7651	0.0056905	0.0749036
ENSMUSG00000105229	Gm43149	8.92212	0.880966	0.445307	1.97833	0.0478911	0.273186
ENSMUSG00000032322	Pstpip1	60.1449	0.879718	0.412585	2.13221	0.0329897	0.219129
ENSMUSG00000027030	Stk39	154.347	0.879085	0.420278	2.09167	0.0364677	0.233704
ENSMUSG00000028755	Cda	236.888	0.877896	0.339642	2.58476	0.00974454	0.105316
ENSMUSG00000029217	Tec	23.1602	0.874906	0.426052	2.05352	0.0400222	0.247407
ENSMUSG00000027331	Knstrn	593.918	0.868723	0.190777	4.55359	5.27369e-06	0.000476698
ENSMUSG00000001517	Foxm1	1137.9	0.868075	0.177545	4.88933	1.01182e-06	0.000134833
ENSMUSG00000001228	Uhrf1	447.353	0.865841	0.232139	3.72983	0.000191609	0.00739757
ENSMUSG00000026605	Cenpf	2339.24	0.86392	0.171039	5.051	4.395e-07	7.3779e-05
ENSMUSG00000047022	Mipol1	67.4171	0.861546	0.361394	2.38395	0.0171278	0.148288
ENSMUSG00000050323	Ndufaf6	116.232	0.860115	0.336621	2.55515	0.0106143	0.111302
ENSMUSG00000012483	Rpa3	46.6199	0.855831	0.374686	2.28413	0.022364	0.172157
ENSMUSG00000034667	Xpot	550.573	0.855475	0.242341	3.53004	0.000415492	0.0130673
ENSMUSG00000007892	Rplp1	28961.8	0.855399	0.321612	2.65972	0.00782055	0.0914001
ENSMUSG00000027901	Dennd2d	149.564	0.855082	0.368744	2.3189	0.0204003	0.163177
ENSMUSG00000019942	Cdk1	2944.29	0.854388	0.16987	5.02965	4.91374e-07	8.13331e-05
ENSMUSG00000032218	Ccnb2	881.433	0.848716	0.209037	4.06013	4.90452e-05	0.00264149
ENSMUSG00000035498	Cdcp1	102.836	0.847022	0.390328	2.17003	0.0300049	0.20696
ENSMUSG00000087213	2810408I11Rik	49.784	0.84462	0.346985	2.43417	0.0149261	0.13732
ENSMUSG00000032400	Zwilch	181.587	0.844089	0.237603	3.55252	0.000381558	0.012208
ENSMUSG00000030431	Tmem238	494.779	0.843611	0.232798	3.62379	0.000290321	0.0101975
ENSMUSG00000020185	E2f7	291.204	0.839375	0.213401	3.93332	8.37817e-05	0.00390961
ENSMUSG00000021569	Trip13	256.843	0.839325	0.22409	3.74549	0.000180044	0.00709412
ENSMUSG00000020649	Rrm2	910.428	0.836196	0.259437	3.22312	0.00126805	0.028659
ENSMUSG00000028300	3110043O21Rik	184.877	0.835504	0.310091	2.69438	0.00705189	0.0856751
ENSMUSG00000001786	Fbxo7	151.741	0.834209	0.251793	3.31307	0.000922781	0.0231715
ENSMUSG00000056501	Cebpb	144.889	0.833964	0.290812	2.86771	0.00413458	0.0615
ENSMUSG00000025932	Eya1	93.8954	0.830921	0.418582	1.98509	0.0471349	0.271949
ENSMUSG00000046694	Fam46b	152.535	0.829907	0.334814	2.47871	0.0131858	0.127766
ENSMUSG00000031700	Gpt2	879.811	0.829643	0.293671	2.82508	0.00472692	0.0667762
ENSMUSG00000020527	Myo19	68.6693	0.82863	0.339674	2.43949	0.0147082	0.135993
ENSMUSG00000070661	Rnf186	7.28988	0.828141	0.41787	1.98182	0.0474997	0.272396
ENSMUSG00000029149	Krtcap3	287.059	0.828131	0.325119	2.54716	0.0108604	0.112776
ENSMUSG00000070348	Ccnd1	13308.7	0.823254	0.161835	5.087	3.63769e-07	6.35416e-05
ENSMUSG00000029449	Rhof	139.248	0.82289	0.384029	2.14278	0.0321306	0.215527
ENSMUSG00000026628	Atf3	157.021	0.821455	0.303119	2.71	0.00672822	0.0830987
ENSMUSG00000022972	1110004E09Rik	658.112	0.821023	0.214107	3.83463	0.000125752	0.00531199
ENSMUSG00000023345	Poc1a	85.4423	0.820533	0.351004	2.33768	0.019404	0.158644
ENSMUSG00000032641	Gpr19	54.7642	0.817161	0.367096	2.22602	0.026013	0.189646
ENSMUSG00000064326	Siva1	804.551	0.815779	0.196384	4.15401	3.26698e-05	0.00195505
ENSMUSG00000068663	Clec16a	40.0496	0.812354	0.3964	2.04933	0.0404299	0.249569
ENSMUSG00000029769	Ccdc136	175.252	0.808006	0.401498	2.01248	0.0441697	0.262018
ENSMUSG00000058290	Espl1	205.901	0.807665	0.247654	3.26126	0.00110919	0.0262589
ENSMUSG00000033294	Noc4l	455.193	0.803517	0.209258	3.83984	0.000123115	0.0052428
ENSMUSG00000027454	Gins1	173.451	0.802698	0.253039	3.17223	0.00151273	0.0319398
ENSMUSG00000006378	Gcat	450.75	0.801692	0.242812	3.3017	0.000961006	0.0237308
ENSMUSG00000035640	Cbarp	206.997	0.799043	0.25471	3.13707	0.00170645	0.0346164
ENSMUSG00000037313	Tacc3	1089.4	0.793585	0.183004	4.33644	1.44807e-05	0.00101708
ENSMUSG00000029625	Cpsf4	176.202	0.79355	0.293968	2.69944	0.00694556	0.0848566
ENSMUSG00000023919	Cenpq	152.422	0.793084	0.272795	2.90725	0.00364616	0.0566908
ENSMUSG00000085156	Snhg15	112.538	0.789226	0.317319	2.48717	0.0128765	0.125902
ENSMUSG00000094595	Fsbp	30.0018	0.786867	0.395018	1.99198	0.0463734	0.26945
ENSMUSG00000006527	Sfmbt1	106.334	0.778911	0.28958	2.68979	0.0071496	0.0864507
ENSMUSG00000041143	Tmco4	37.7402	0.764129	0.374371	2.0411	0.041241	0.252167
ENSMUSG00000036768	Kif15	303.993	0.764091	0.260224	2.93628	0.00332174	0.0534097
ENSMUSG00000031960	Aars	2985.89	0.762939	0.224448	3.39918	0.000675873	0.0186427
ENSMUSG00000041431	Ccnb1	1457.66	0.758974	0.182667	4.15497	3.25328e-05	0.00195505
ENSMUSG00000022385	Gtse1	176.757	0.75827	0.25968	2.92001	0.00350017	0.0549736
ENSMUSG00000045273	Cenph	636.577	0.757482	0.21547	3.51549	0.000438943	0.0135674
ENSMUSG00000028687	Mutyh	48.773	0.757023	0.341955	2.21381	0.0268419	0.193114
ENSMUSG00000025289	Prdx4	605.241	0.75638	0.297458	2.54281	0.0109964	0.11353
ENSMUSG00000006678	Pola1	359.471	0.753172	0.245116	3.07272	0.00212117	0.0403584
ENSMUSG00000010755	Cars	710.435	0.749533	0.24421	3.06921	0.00214625	0.0404984
ENSMUSG00000043091	Tuba1c	11600	0.749007	0.22747	3.29277	0.00099206	0.0241495
ENSMUSG00000051502	Ufsp1	74.2936	0.745634	0.310271	2.40317	0.0162534	0.14338
ENSMUSG00000038827	Fam206a	128.62	0.74441	0.272045	2.73635	0.00621257	0.0791101
ENSMUSG00000028841	Cnksr1	139.624	0.738517	0.365455	2.02082	0.0432988	0.258633
ENSMUSG00000028560	Usp1	1530.93	0.738092	0.188905	3.90722	9.33639e-05	0.00426439
ENSMUSG00000022945	Chaf1b	252.901	0.738025	0.231703	3.18522	0.00144643	0.0310573
ENSMUSG00000024791	Cdca5	261.917	0.736637	0.239776	3.07218	0.00212499	0.0403584
ENSMUSG00000027944	Hax1	91.3415	0.734793	0.316225	2.32364	0.0201447	0.161733
ENSMUSG00000029516	Cit	597.853	0.732863	0.212742	3.44484	0.000571402	0.0163504
ENSMUSG00000019214	Chtf18	166.515	0.731113	0.277768	2.63209	0.00848604	0.0963183
ENSMUSG00000072082	Ccnf	263.473	0.727241	0.236028	3.08117	0.00206188	0.0394258
ENSMUSG00000043067	Dpy19l1	401.75	0.726623	0.271097	2.68031	0.00735548	0.0875691
ENSMUSG00000028599	Tnfrsf1b	107.362	0.723568	0.346387	2.0889	0.0367164	0.234577
ENSMUSG00000048920	Fkrp	267.814	0.721783	0.222303	3.24684	0.00116694	0.027052
ENSMUSG00000032965	Ift57	238.745	0.72175	0.235939	3.05905	0.00222039	0.0412366
ENSMUSG00000028933	Xrcc2	62.0315	0.72132	0.335906	2.14739	0.0317625	0.214505
ENSMUSG00000028896	Rcc1	451.492	0.720804	0.251639	2.86444	0.00417748	0.0617121
ENSMUSG00000039953	Clstn1	564.807	0.71911	0.342696	2.09839	0.0358705	0.231599
ENSMUSG00000050910	Cdr2l	216.42	0.718484	0.288138	2.49354	0.0126477	0.124777
ENSMUSG00000057948	Unc13d	265.508	0.716025	0.251344	2.84879	0.00438863	0.0638103
ENSMUSG00000025007	Aldh18a1	181.676	0.715123	0.290618	2.4607	0.0138667	0.131989
ENSMUSG00000035049	Rrp12	281.726	0.714946	0.242088	2.95325	0.00314444	0.0516456
ENSMUSG00000051278	Zgrf1	138.697	0.711758	0.292398	2.43421	0.0149245	0.13732
ENSMUSG00000047221	Fam185a	106.72	0.711407	0.293708	2.42216	0.0154285	0.139656
ENSMUSG00000029513	Prkab1	344.245	0.710495	0.219372	3.23877	0.00120045	0.0276104
ENSMUSG00000032278	Paqr5	128.891	0.709355	0.356994	1.98702	0.0469202	0.271239
ENSMUSG00000028613	Lrp8	226.667	0.706529	0.219466	3.21931	0.00128498	0.0288982
ENSMUSG00000052798	Nup107	288.382	0.705555	0.24144	2.92228	0.00347483	0.0548421
ENSMUSG00000061533	Cep128	74.3275	0.704595	0.337102	2.09015	0.036604	0.234113
ENSMUSG00000058064	Gm10036	1313.14	0.704557	0.354191	1.9892	0.0466794	0.270089
ENSMUSG00000035735	Dagla	76.8885	0.703411	0.317172	2.21776	0.0265714	0.192308
ENSMUSG00000074415	2610203C20Rik	206.906	0.70338	0.337666	2.08306	0.0372456	0.236811
ENSMUSG00000072640	Lyrm9	131.749	0.702002	0.300873	2.33322	0.0196368	0.159604
ENSMUSG00000057719	Sh3rf2	113.213	0.699666	0.317261	2.20533	0.0274308	0.195248
ENSMUSG00000020914	Top2a	6319.98	0.699246	0.214152	3.26519	0.0010939	0.0260881
ENSMUSG00000061207	Stk19	433.272	0.697401	0.212907	3.27562	0.0010543	0.0253569
ENSMUSG00000004356	Utp20	323.916	0.697366	0.213931	3.25977	0.00111501	0.0263485
ENSMUSG00000028066	Pmf1	1131.11	0.692509	0.257021	2.69436	0.00705232	0.0856751
ENSMUSG00000042622	Maff	273.793	0.68921	0.248113	2.77781	0.00547264	0.0734244
ENSMUSG00000039096	Rsad1	160.997	0.687531	0.277562	2.47704	0.0132478	0.128174
ENSMUSG00000024660	Incenp	1887.04	0.679969	0.19673	3.45636	0.000547532	0.0159401
ENSMUSG00000052566	Hook2	280.662	0.679946	0.27174	2.50219	0.0123426	0.122818
ENSMUSG00000043154	Ppp2r3a	149.43	0.678886	0.277787	2.44391	0.0145291	0.135324
ENSMUSG00000002274	Metrn	156.739	0.67343	0.279961	2.40544	0.016153	0.143009
ENSMUSG00000097415	AU020206	280.61	0.670918	0.306913	2.18602	0.028814	0.201542
ENSMUSG00000024742	Fen1	282.37	0.669764	0.220727	3.03435	0.00241052	0.0436044
ENSMUSG00000032409	Atr	159.176	0.665082	0.257885	2.57899	0.00990898	0.106465
ENSMUSG00000028430	Nol6	380.683	0.664545	0.24761	2.68384	0.00727818	0.0870284
ENSMUSG00000042606	Hirip3	376.051	0.664184	0.226202	2.93625	0.0033221	0.0534097
ENSMUSG00000031939	Taf1d	1593.33	0.663234	0.198762	3.33683	0.000847389	0.021863
ENSMUSG00000053604	Rpia	379.864	0.662505	0.296216	2.23656	0.0253149	0.186417
ENSMUSG00000038816	Ctnnal1	138.365	0.662391	0.279691	2.3683	0.0178702	0.151867
ENSMUSG00000039182	AW209491	130.11	0.659602	0.276563	2.385	0.017079	0.148064
ENSMUSG00000020680	Taf15	543.808	0.657939	0.209992	3.13316	0.00172933	0.0349271
ENSMUSG00000022978	Mis18a	239.43	0.656988	0.253958	2.587	0.00968161	0.104899
ENSMUSG00000022325	Pop1	572.241	0.655982	0.262443	2.49952	0.012436	0.123462
ENSMUSG00000028702	Rad54l	186.582	0.655772	0.246407	2.66134	0.0077831	0.0911272
ENSMUSG00000039298	Cdk5rap2	384.808	0.651409	0.237155	2.74677	0.0060185	0.0775625
ENSMUSG00000028312	Smc2	1729.62	0.650915	0.225289	2.88924	0.0038617	0.0587251
ENSMUSG00000043702	Pde12	175.138	0.648328	0.252026	2.57246	0.0100979	0.107605
ENSMUSG00000023908	Pkmyt1	388.194	0.647769	0.278112	2.32916	0.0198505	0.160568
ENSMUSG00000037710	Cisd1	691.418	0.646484	0.197645	3.27094	0.00107192	0.0257063
ENSMUSG00000001403	Ube2c	2457.3	0.645376	0.197461	3.26837	0.00108168	0.0258801
ENSMUSG00000022322	Shcbp1	254.683	0.644247	0.257445	2.50246	0.0123334	0.122818
ENSMUSG00000025395	Prim1	236.395	0.644165	0.278703	2.31129	0.0208166	0.165112
ENSMUSG00000060227	Casc4	271.314	0.638889	0.306179	2.08665	0.0369199	0.235319
ENSMUSG00000026479	Lamc2	786.641	0.638484	0.288778	2.21098	0.027037	0.19394
ENSMUSG00000074238	Ap1ar	783.093	0.638117	0.241894	2.63801	0.00833945	0.0953945
ENSMUSG00000023330	Dtwd1	140.289	0.638098	0.265326	2.40496	0.0161743	0.1431
ENSMUSG00000050628	Ubald2	228.766	0.637733	0.228109	2.79574	0.00517808	0.0709776
ENSMUSG00000035505	Cox18	153.246	0.636452	0.266768	2.38579	0.0170427	0.14802
ENSMUSG00000033335	Dnm2	614.975	0.636248	0.274967	2.3139	0.020673	0.164645
ENSMUSG00000031137	Fgf13	162.819	0.633549	0.301394	2.10206	0.0355479	0.230072
ENSMUSG00000085241	Snhg3	441.251	0.630604	0.254334	2.47943	0.0131593	0.127766
ENSMUSG00000044847	Lsm11	107.975	0.628905	0.290225	2.16695	0.0302384	0.208349
ENSMUSG00000022364	Tbc1d31	119.457	0.628414	0.263434	2.38547	0.0170573	0.14802
ENSMUSG00000073910	Mob3b	96.2625	0.627183	0.316463	1.98185	0.0474959	0.272396
ENSMUSG00000028292	Rars2	141.43	0.626042	0.307562	2.0355	0.0418007	0.254147
ENSMUSG00000020739	Nup85	532.177	0.625481	0.197745	3.16306	0.0015612	0.032496
ENSMUSG00000022770	Dlg1	686.275	0.623871	0.249744	2.49804	0.0124882	0.123885
ENSMUSG00000076437	Selenoh	584.727	0.62286	0.261214	2.38448	0.0171031	0.148174
ENSMUSG00000043510	Hscb	120.832	0.621391	0.262221	2.36972	0.0178015	0.151482
ENSMUSG00000021811	Dnajc9	492.572	0.620971	0.223129	2.78301	0.00538572	0.0728199
ENSMUSG00000024795	Kif20b	1211.21	0.620065	0.240625	2.57689	0.00996937	0.106852
ENSMUSG00000062867	Impdh2	977.073	0.619625	0.205273	3.01855	0.00253991	0.0450974
ENSMUSG00000095567	Noc2l	790.326	0.6193	0.243055	2.54798	0.0108349	0.112763
ENSMUSG00000029014	Dnajc2	1944.12	0.614335	0.186149	3.30023	0.000966045	0.0237849
ENSMUSG00000015289	Lage3	511.822	0.614207	0.223448	2.74876	0.00598205	0.0772468
ENSMUSG00000040195	Nemp1	82.8558	0.61148	0.296246	2.0641	0.0390085	0.24355
ENSMUSG00000040945	Rcc2	3094.71	0.608953	0.208322	2.92313	0.00346531	0.0547586
ENSMUSG00000069910	Spdl1	127.187	0.606416	0.304548	1.9912	0.046459	0.26945
ENSMUSG00000002870	Mcm2	1086.68	0.605736	0.18792	3.22337	0.00126692	0.028659
ENSMUSG00000046573	Lyrm4	320.312	0.601261	0.241811	2.48649	0.0129011	0.126011
ENSMUSG00000006715	Gmnn	259.783	0.598992	0.250332	2.39279	0.0167208	0.146333
ENSMUSG00000021707	Dhfr	306.653	0.595492	0.254398	2.34078	0.0192433	0.157852
ENSMUSG00000029504	Ddx51	166.239	0.59529	0.259366	2.29517	0.0217232	0.169327
ENSMUSG00000024844	Banf1	3620.33	0.595185	0.197763	3.00958	0.00261607	0.0458823
ENSMUSG00000024145	Pigf	137.611	0.594677	0.269376	2.20761	0.0272718	0.194438
ENSMUSG00000050812	AI314180	322.336	0.592869	0.26996	2.19614	0.0280822	0.198247
ENSMUSG00000014907	Naf1	430.672	0.592524	0.246242	2.40626	0.0161167	0.143009
ENSMUSG00000027397	Slc20a1	900.458	0.590598	0.229125	2.57762	0.00994826	0.106715
ENSMUSG00000026615	Eprs	3442.83	0.587413	0.203912	2.88072	0.0039677	0.0597744
ENSMUSG00000021391	Cenpp	93.4833	0.584479	0.27833	2.09995	0.0357333	0.230945
ENSMUSG00000027635	Dsn1	105.267	0.583091	0.280207	2.08093	0.0374406	0.2377
ENSMUSG00000046079	Lrrc8d	295.076	0.582162	0.241814	2.40748	0.016063	0.142822
ENSMUSG00000061983	Rps12	30506.9	0.579634	0.226928	2.55426	0.0106414	0.111302
ENSMUSG00000042029	Ncapg2	174.11	0.57615	0.25546	2.25534	0.0241118	0.180888
ENSMUSG00000034382	AI661453	360.816	0.566123	0.271035	2.08874	0.036731	0.234577
ENSMUSG00000037148	Arhgap10	461.425	0.565872	0.253534	2.23194	0.0256189	0.187727
ENSMUSG00000021400	Wrnip1	160.598	0.564185	0.26805	2.10477	0.035311	0.229132
ENSMUSG00000039356	Exosc2	362.821	0.563517	0.217424	2.59179	0.00954772	0.104209
ENSMUSG00000022814	Umps	329.626	0.562224	0.217989	2.57914	0.00990457	0.106465
ENSMUSG00000024841	Eif1ad	753.061	0.561577	0.209313	2.68295	0.00729761	0.0871801
ENSMUSG00000024120	Lrpprc	1697.28	0.56083	0.204776	2.73875	0.00616726	0.0787727
ENSMUSG00000028945	Rheb	499.235	0.556755	0.199851	2.78585	0.00533875	0.0722721
ENSMUSG00000022698	Naa50	1072.42	0.553367	0.195865	2.82524	0.00472447	0.0667762
ENSMUSG00000027496	Aurka	761.557	0.552953	0.195214	2.83255	0.0046179	0.0661155
ENSMUSG00000026623	Lpgat1	799.042	0.548999	0.182864	3.00223	0.00268007	0.0468144
ENSMUSG00000035530	Eif1	3151.84	0.547184	0.175352	3.1205	0.00180546	0.0360701
ENSMUSG00000004096	Cwc15	1833.72	0.547095	0.234439	2.33363	0.0196149	0.159561
ENSMUSG00000026755	Arpc5l	1882.76	0.546512	0.183481	2.97858	0.00289584	0.0490137
ENSMUSG00000047205	Dusp18	1128.11	0.544594	0.23518	2.31565	0.0205772	0.164084
ENSMUSG00000032002	Dcun1d5	552.708	0.543546	0.247182	2.19897	0.0278799	0.197574
ENSMUSG00000020547	Bzw2	1451.84	0.542883	0.183617	2.9566	0.0031105	0.0512393
ENSMUSG00000022426	Josd1	262.363	0.539237	0.237646	2.26908	0.0232637	0.177199
ENSMUSG00000028330	Ncbp1	693.82	0.537481	0.241238	2.22801	0.0258799	0.18889
ENSMUSG00000109511	Nup62	860.612	0.53571	0.193449	2.76925	0.00561849	0.0744105
ENSMUSG00000028433	Ubap2	1221.59	0.534625	0.18308	2.92017	0.00349836	0.0549736
ENSMUSG00000016308	Ube2a	485.922	0.5314	0.227504	2.33578	0.0195027	0.159332
ENSMUSG00000039231	Suv39h1	493.889	0.525285	0.208008	2.52532	0.0115594	0.117744
ENSMUSG00000037275	Gemin5	248.734	0.524266	0.25009	2.09631	0.0360551	0.232327
ENSMUSG00000028495	Rps6	168.823	0.522475	0.253004	2.06509	0.0389145	0.243274
ENSMUSG00000030086	Chchd6	241.895	0.520376	0.243684	2.13545	0.0327239	0.218052
ENSMUSG00000021037	Ahsa1	426.782	0.513616	0.215	2.38891	0.0168986	0.147191
ENSMUSG00000042462	Dctpp1	770.84	0.513128	0.176737	2.90334	0.00369202	0.0568131
ENSMUSG00000019866	Crybg1	760.269	0.510402	0.199506	2.55832	0.0105178	0.110711
ENSMUSG00000040463	Mybbp1a	1863.36	0.50711	0.16523	3.06912	0.00214694	0.0404984
ENSMUSG00000030677	Kif22	799.61	0.506745	0.218136	2.32307	0.0201754	0.161879
ENSMUSG00000060288	Ppih	188.217	0.504337	0.240872	2.0938	0.0362779	0.23318
ENSMUSG00000069833	Ahnak	8318.95	0.503508	0.193495	2.60217	0.0092635	0.102167
ENSMUSG00000029415	Sdad1	614.338	0.496818	0.214331	2.31799	0.0204499	0.16344
ENSMUSG00000063480	Snu13	343.742	0.493076	0.218731	2.25426	0.0241797	0.181186
ENSMUSG00000053289	Ddx10	841.045	0.489179	0.226126	2.1633	0.0305178	0.208794
ENSMUSG00000038252	Ncapd2	2565.88	0.488251	0.199905	2.44241	0.0145896	0.135682
ENSMUSG00000033364	Usp37	183.427	0.485669	0.234869	2.06783	0.038656	0.242322
ENSMUSG00000015217	Hmgb3	1306.23	0.469496	0.184485	2.54491	0.0109306	0.113122
ENSMUSG00000038722	Bud31	915.05	0.468915	0.189702	2.47185	0.0134418	0.129373
ENSMUSG00000025474	Tubgcp2	281.198	0.465474	0.235326	1.978	0.0479291	0.273194
ENSMUSG00000020248	Nfyb	833.503	0.463243	0.185033	2.50357	0.0122946	0.122624
ENSMUSG00000026694	Mettl13	230.618	0.460154	0.21427	2.14754	0.0317501	0.214505
ENSMUSG00000022962	Gart	515.138	0.458251	0.208098	2.20209	0.0276589	0.196439
ENSMUSG00000042489	Clspn	371.501	0.454596	0.213723	2.12703	0.0334174	0.220722
ENSMUSG00000032555	Topbp1	460.905	0.450207	0.209341	2.15059	0.0315087	0.213348
ENSMUSG00000029777	Gars	3694.89	0.44921	0.20147	2.22966	0.0257698	0.188298
ENSMUSG00000041870	Ankrd13a	888.981	0.447686	0.192546	2.32509	0.020067	0.161461
ENSMUSG00000029246	Ppat	575.2	0.440886	0.224407	1.96467	0.0494524	0.278164
ENSMUSG00000058833	Rex1bd	1059.26	0.440457	0.214301	2.05532	0.0398479	0.247032
ENSMUSG00000048758	Rpl29	1077.5	0.440306	0.187418	2.34933	0.0188074	0.155736
ENSMUSG00000093674	Rpl41	6746.1	0.439952	0.18742	2.34742	0.0189041	0.156037
ENSMUSG00000045752	Tssc4	600.345	0.439863	0.224317	1.9609	0.0498906	0.279898
ENSMUSG00000021096	Ppm1a	989.158	0.43852	0.2055	2.13392	0.0328495	0.218535
ENSMUSG00000043445	Pgp	471.804	0.438397	0.222985	1.96604	0.049294	0.277892
ENSMUSG00000070953	Rabepk	545.566	0.437989	0.202266	2.16541	0.030356	0.208603
ENSMUSG00000029191	Rfc1	1698.01	0.437829	0.197725	2.21433	0.0268058	0.193045
ENSMUSG00000039640	Mrpl12	1487.96	0.437341	0.184039	2.37635	0.0174851	0.149538
ENSMUSG00000029554	Mad1l1	483.419	0.436649	0.206139	2.11823	0.0341557	0.224334
ENSMUSG00000056076	Eif3b	1957.09	0.434989	0.170978	2.54412	0.0109555	0.113198
ENSMUSG00000029518	Rab35	486.905	0.434601	0.205756	2.11222	0.0346676	0.226693
ENSMUSG00000036752	Tubb4b	3854.6	0.431256	0.180438	2.39006	0.0168458	0.147098
ENSMUSG00000028409	Smu1	783.027	0.426402	0.195581	2.18018	0.0292444	0.203583
ENSMUSG00000029202	Pds5a	800.706	0.426272	0.192959	2.20914	0.027165	0.194152
ENSMUSG00000041035	Gm17018	521.923	0.42557	0.213551	1.99283	0.0462804	0.269228
ENSMUSG00000029623	Pdap1	6428.28	0.409365	0.193956	2.11061	0.0348055	0.2272
ENSMUSG00000063450	Syne2	616.723	0.408487	0.207425	1.96932	0.0489161	0.276154
ENSMUSG00000008682	Rpl10	1911.12	0.40841	0.199309	2.04913	0.0404495	0.24957
ENSMUSG00000001280	Sp1	1493.87	0.405684	0.175546	2.31098	0.0208338	0.165112
ENSMUSG00000042719	Naa25	731.427	0.393938	0.18019	2.18623	0.0287986	0.201542
ENSMUSG00000072825	Cep170b	1320.7	0.39097	0.19711	1.98351	0.0473103	0.272277
ENSMUSG00000071072	Ptges3	1768.69	0.390013	0.195553	1.99442	0.0461067	0.26882
ENSMUSG00000021102	Glrx5	1387.01	0.368175	0.174624	2.10839	0.0349973	0.227782
ENSMUSG00000008575	Nfib	3257.38	0.366537	0.160092	2.28954	0.0220482	0.17062
ENSMUSG00000006169	Clint1	1289.26	-0.340341	0.169601	-2.00671	0.0447801	0.264549
ENSMUSG00000026842	Abl1	575.899	-0.372132	0.185958	-2.00117	0.0453745	0.266838
ENSMUSG00000079523	Tmsb10	2719.55	-0.378813	0.160176	-2.36498	0.0180312	0.152733
ENSMUSG00000033542	Arhgef5	3589.79	-0.408433	0.193371	-2.11217	0.0346722	0.226693
ENSMUSG00000037295	Ldlrap1	521.15	-0.411016	0.190518	-2.15736	0.0309778	0.210858
ENSMUSG00000014867	Surf4	2196.4	-0.415907	0.167053	-2.48967	0.012786	0.125477
ENSMUSG00000025484	Bet1l	1141.59	-0.419879	0.191328	-2.19455	0.0281959	0.198384
ENSMUSG00000030538	Cib1	894.421	-0.420625	0.202277	-2.07945	0.0375757	0.238116
ENSMUSG00000047264	Zfp358	326.925	-0.420647	0.206536	-2.03667	0.0416829	0.253789
ENSMUSG00000049470	Aff4	1272.16	-0.421963	0.208985	-2.01911	0.0434759	0.25945
ENSMUSG00000022433	Csnk1e	1935.6	-0.422003	0.1964	-2.14869	0.031659	0.214141
ENSMUSG00000055319	Sec23ip	340.41	-0.422171	0.20548	-2.05456	0.0399216	0.247139
ENSMUSG00000027879	Sec22b	805.096	-0.424173	0.184891	-2.29418	0.0217803	0.169361
ENSMUSG00000000538	Tom1l2	649.761	-0.424428	0.206823	-2.05213	0.0401566	0.248119
ENSMUSG00000031591	Asah1	926.31	-0.429191	0.19913	-2.15534	0.0311356	0.211576
ENSMUSG00000030035	Wbp1	650.669	-0.430833	0.19751	-2.18132	0.0291596	0.203189
ENSMUSG00000023018	Smarcd1	244.614	-0.430934	0.215824	-1.99669	0.0458592	0.268467
ENSMUSG00000037012	Hk1	1063.89	-0.432457	0.219605	-1.96925	0.048924	0.276154
ENSMUSG00000021877	Arf4	1385.48	-0.433473	0.211899	-2.04565	0.0407904	0.250836
ENSMUSG00000045176	Borcs6	294.381	-0.436145	0.222356	-1.96148	0.0498234	0.279764
ENSMUSG00000031505	Naxd	352.773	-0.436626	0.202812	-2.15286	0.0313297	0.21247
ENSMUSG00000027012	Dync1i2	7713.15	-0.437986	0.178357	-2.45567	0.0140623	0.132827
ENSMUSG00000061306	Slc38a10	785.455	-0.438024	0.188089	-2.32882	0.0198687	0.160601
ENSMUSG00000059714	Flot1	700.539	-0.439088	0.19552	-2.24574	0.0247207	0.183433
ENSMUSG00000028821	Syf2	702.669	-0.439669	0.19009	-2.31295	0.0207253	0.164757
ENSMUSG00000040462	Os9	791.23	-0.439964	0.20136	-2.18496	0.0288915	0.201794
ENSMUSG00000030168	Adipor2	1127.4	-0.441149	0.190165	-2.31982	0.0203508	0.16294
ENSMUSG00000047459	Dynlrb1	1356.47	-0.442408	0.167163	-2.64656	0.00813144	0.0937618
ENSMUSG00000015575	Atp6v0e	2151.15	-0.444237	0.189601	-2.34301	0.0191287	0.157387
ENSMUSG00000002957	Ap2a2	1212.31	-0.444853	0.186755	-2.38201	0.0172186	0.148645
ENSMUSG00000070462	Tlnrd1	246.756	-0.445263	0.222214	-2.00375	0.0450963	0.265686
ENSMUSG00000028822	Tmem50a	1561.08	-0.445361	0.193481	-2.30183	0.0213449	0.167316
ENSMUSG00000041957	Pkp2	369.053	-0.445413	0.225508	-1.97515	0.0482507	0.274039
ENSMUSG00000025579	Gaa	424.513	-0.446696	0.209821	-2.12894	0.0332593	0.219977
ENSMUSG00000002778	Kdelr1	2749.54	-0.447725	0.162241	-2.75963	0.00578662	0.075783
ENSMUSG00000031633	Slc25a4	6387.93	-0.447825	0.199583	-2.2438	0.0248455	0.184042
ENSMUSG00000030314	Atg7	344.107	-0.45054	0.213118	-2.11404	0.0345122	0.226105
ENSMUSG00000093930	Hmgcs1	2973.7	-0.452406	0.178419	-2.53564	0.0112243	0.115099
ENSMUSG00000024789	Jak2	484.695	-0.452494	0.214362	-2.11088	0.0347823	0.227184
ENSMUSG00000058586	Serhl	365.437	-0.453322	0.221348	-2.048	0.0405598	0.249893
ENSMUSG00000026944	Abca2	773.867	-0.453475	0.214812	-2.11103	0.0347696	0.227184
ENSMUSG00000049807	Arhgap23	575.298	-0.453722	0.223346	-2.03147	0.0422069	0.255774
ENSMUSG00000037017	Zscan21	184.321	-0.454695	0.230229	-1.97497	0.0482711	0.274039
ENSMUSG00000042548	Asxl1	546.715	-0.455078	0.185428	-2.4542	0.0141199	0.133027
ENSMUSG00000026675	Hsd17b7	435.231	-0.455942	0.213468	-2.13588	0.0326892	0.218052
ENSMUSG00000038520	Tbc1d17	260.306	-0.456106	0.21529	-2.11856	0.0341274	0.224334
ENSMUSG00000002428	Hltf	274.772	-0.457123	0.231465	-1.97491	0.0482782	0.274039
ENSMUSG00000058756	Thra	958.875	-0.457439	0.231523	-1.97578	0.0481793	0.273984
ENSMUSG00000031516	Dctn6	581.863	-0.459313	0.221967	-2.06929	0.0385193	0.241934
ENSMUSG00000024566	Atp9b	582.117	-0.459465	0.199058	-2.3082	0.020988	0.165826
ENSMUSG00000023022	Lima1	1655.86	-0.46049	0.196312	-2.34571	0.018991	0.156554
ENSMUSG00000026571	Dcaf6	377.619	-0.461558	0.196377	-2.35036	0.0187552	0.155683
ENSMUSG00000031349	Nsdhl	477.911	-0.463338	0.235971	-1.96353	0.0495841	0.278672
ENSMUSG00000014177	Tvp23b	266.235	-0.463522	0.215976	-2.14617	0.0318593	0.214831
ENSMUSG00000031246	Sh3bgrl	609.241	-0.464053	0.191401	-2.42451	0.015329	0.139439
ENSMUSG00000004568	Arhgef18	1103.29	-0.464114	0.196984	-2.35609	0.0184683	0.154684
ENSMUSG00000025203	Scd2	7801.55	-0.465174	0.19266	-2.41448	0.0157578	0.141154
ENSMUSG00000032405	Pias1	182.609	-0.466663	0.236617	-1.97223	0.0485836	0.275073
ENSMUSG00000022136	Dnajc3	623.172	-0.466896	0.203487	-2.29448	0.0217629	0.169361
ENSMUSG00000002608	Ccdc97	654.621	-0.467786	0.19111	-2.44774	0.0143757	0.13436
ENSMUSG00000030660	Pik3c2a	1030.48	-0.468028	0.234756	-1.99368	0.0461871	0.268925
ENSMUSG00000049686	Orai1	373.434	-0.468071	0.192549	-2.43093	0.0150602	0.138161
ENSMUSG00000073155	1810058I24Rik	1320	-0.468141	0.21233	-2.20478	0.0274697	0.195417
ENSMUSG00000074884	Serf2	1059.73	-0.469753	0.182597	-2.57262	0.0100931	0.107605
ENSMUSG00000042331	Specc1	885.264	-0.47133	0.189497	-2.48727	0.0128728	0.125902
ENSMUSG00000073639	Rab18	741.5	-0.471773	0.206348	-2.2863	0.0222365	0.171599
ENSMUSG00000032875	Arhgef17	616.979	-0.472701	0.213984	-2.20904	0.0271717	0.194152
ENSMUSG00000039449	Prpf18	252.456	-0.472962	0.231777	-2.04059	0.0412911	0.252354
ENSMUSG00000031590	Frg1	1414.87	-0.473287	0.199821	-2.36856	0.0178575	0.151859
ENSMUSG00000027523	Gnas	8531.65	-0.473874	0.167978	-2.82104	0.00478677	0.0671291
ENSMUSG00000019188	H13	2090.16	-0.474038	0.17385	-2.7267	0.00639708	0.0805276
ENSMUSG00000004996	Mri1	500.847	-0.474109	0.208415	-2.27483	0.0229162	0.175379
ENSMUSG00000017418	Arl5b	276.003	-0.47414	0.221087	-2.14458	0.0319861	0.215004
ENSMUSG00000039697	Ncoa7	484.806	-0.47514	0.230156	-2.06442	0.0389775	0.243511
ENSMUSG00000000194	Gpr107	467.318	-0.475627	0.221865	-2.14377	0.0320514	0.215331
ENSMUSG00000040711	Sh3pxd2b	1132.87	-0.475861	0.233268	-2.03998	0.0413522	0.252489
ENSMUSG00000030172	Erc1	1044.75	-0.47607	0.179479	-2.65252	0.00798942	0.0927031
ENSMUSG00000062098	Btbd3	224.064	-0.478849	0.227084	-2.10869	0.0349715	0.227763
ENSMUSG00000035248	Zcchc6	769.604	-0.479702	0.204762	-2.34273	0.0191435	0.157387
ENSMUSG00000038502	Ptov1	1067.72	-0.479951	0.236159	-2.03232	0.0421211	0.255494
ENSMUSG00000051853	Arf3	913.306	-0.480192	0.200927	-2.38988	0.0168538	0.147098
ENSMUSG00000060538	Tmem219	302.809	-0.483111	0.237979	-2.03006	0.0423506	0.256118
ENSMUSG00000071074	Yipf3	385.982	-0.484124	0.203189	-2.38263	0.0171896	0.148624
ENSMUSG00000064254	Ethe1	478.402	-0.484474	0.243881	-1.98652	0.0469761	0.271441
ENSMUSG00000045136	Tubb2b	13472.1	-0.48476	0.242999	-1.9949	0.0460536	0.26882
ENSMUSG00000002808	Epdr1	233.102	-0.485593	0.228849	-2.12189	0.0338471	0.222991
ENSMUSG00000039910	Cited2	910.599	-0.486335	0.206021	-2.36061	0.0182447	0.153395
ENSMUSG00000089832	Shkbp1	312.654	-0.486359	0.246261	-1.97497	0.0482714	0.274039
ENSMUSG00000026123	Plekhb2	1176.13	-0.486424	0.206071	-2.36047	0.0182517	0.153395
ENSMUSG00000036478	Btg1	324.882	-0.486742	0.202825	-2.39981	0.0164037	0.144241
ENSMUSG00000018574	Acadvl	720.936	-0.487517	0.23439	-2.07994	0.0375313	0.238042
ENSMUSG00000030094	Xpc	306.925	-0.487572	0.201254	-2.42267	0.0154069	0.139656
ENSMUSG00000050310	Rictor	269.747	-0.489065	0.234727	-2.08355	0.037201	0.236644
ENSMUSG00000020346	Mgat1	599.963	-0.489279	0.222564	-2.19837	0.0279225	0.19766
ENSMUSG00000003812	Dnase2a	578.338	-0.489356	0.19022	-2.57258	0.0100944	0.107605
ENSMUSG00000045598	Zfp553	486.673	-0.490176	0.217416	-2.25455	0.0241614	0.181154
ENSMUSG00000022285	Ywhaz	4873.44	-0.490501	0.203509	-2.41022	0.015943	0.142222
ENSMUSG00000035632	Cnot3	622.25	-0.49074	0.24372	-2.01354	0.0440576	0.261836
ENSMUSG00000016541	Atxn10	2609.66	-0.49075	0.179664	-2.73149	0.00630492	0.0798994
ENSMUSG00000031924	Cyb5b	3019.82	-0.491462	0.20532	-2.39363	0.0166824	0.146194
ENSMUSG00000021796	Bmpr1a	359.572	-0.493013	0.227172	-2.17022	0.0299901	0.20696
ENSMUSG00000000631	Myo18a	2630.63	-0.495374	0.165059	-3.0012	0.00268918	0.0468426
ENSMUSG00000029545	Acads	894.914	-0.495946	0.185716	-2.67046	0.00757483	0.0891531
ENSMUSG00000087687	Pet100	372.489	-0.496155	0.232367	-2.13522	0.0327433	0.218052
ENSMUSG00000064210	Ano6	1868.47	-0.496198	0.191491	-2.59124	0.0095631	0.104211
ENSMUSG00000022555	Dgat1	336.138	-0.496952	0.243034	-2.04478	0.0408765	0.250944
ENSMUSG00000056429	Tgoln1	1470.31	-0.497649	0.179413	-2.77377	0.00554115	0.073895
ENSMUSG00000037119	Fam91a1	1176.19	-0.499462	0.216834	-2.30343	0.0212545	0.167013
ENSMUSG00000046351	Zfp322a	419.118	-0.500396	0.215718	-2.31968	0.0203581	0.16294
ENSMUSG00000039047	Pigk	378.298	-0.50154	0.22022	-2.27745	0.0227594	0.174401
ENSMUSG00000027422	Rrbp1	4772.58	-0.502154	0.185467	-2.70751	0.00677895	0.0834521
ENSMUSG00000061689	Dlgap4	1585.84	-0.503319	0.196175	-2.56567	0.0102978	0.109375
ENSMUSG00000025555	Farp1	604.103	-0.503634	0.256222	-1.96562	0.0493427	0.278031
ENSMUSG00000068040	Tm9sf4	850.46	-0.504176	0.16905	-2.9824	0.00285997	0.0487061
ENSMUSG00000049717	Lig4	220.839	-0.504409	0.253192	-1.9922	0.0463493	0.26945
ENSMUSG00000026657	Frmd4a	257.72	-0.504475	0.241105	-2.09235	0.0364071	0.233547
ENSMUSG00000006050	Sra1	933.149	-0.505522	0.223507	-2.26177	0.0237117	0.179238
ENSMUSG00000024937	Ehbp1l1	1014.67	-0.506423	0.236429	-2.14196	0.0321966	0.215746
ENSMUSG00000073563	Csnk1g3	375.134	-0.506736	0.249802	-2.02855	0.0425038	0.256637
ENSMUSG00000038518	Jarid2	333.474	-0.507095	0.252254	-2.01025	0.0444043	0.263168
ENSMUSG00000036503	Rnf13	209.857	-0.507143	0.250101	-2.02775	0.0425853	0.256744
ENSMUSG00000073725	Lmbrd1	141.619	-0.508053	0.252377	-2.01307	0.0441071	0.261836
ENSMUSG00000015149	Sirt2	516.974	-0.508072	0.203817	-2.49278	0.0126746	0.124777
ENSMUSG00000040234	Tm7sf3	249.951	-0.508833	0.244624	-2.08006	0.0375201	0.238042
ENSMUSG00000022443	Myh9	10726.3	-0.508897	0.195555	-2.60233	0.00925936	0.102167
ENSMUSG00000022415	Syngr1	574.682	-0.509574	0.206447	-2.4683	0.0135756	0.13037
ENSMUSG00000037111	Setd7	373.591	-0.511685	0.229946	-2.22524	0.0260649	0.189646
ENSMUSG00000031843	Mphosph6	1014.81	-0.513937	0.226591	-2.26813	0.0233216	0.177453
ENSMUSG00000020260	Pofut2	432.18	-0.514302	0.232005	-2.21677	0.0266387	0.192381
ENSMUSG00000027244	Atg13	212.687	-0.515973	0.228535	-2.25774	0.0239618	0.1806
ENSMUSG00000048644	Ctxn1	296.909	-0.51645	0.246065	-2.09883	0.0358317	0.231464
ENSMUSG00000047554	Tmem41b	210.396	-0.516587	0.239413	-2.15773	0.0309489	0.210772
ENSMUSG00000040648	Ppip5k2	1158.37	-0.517431	0.174377	-2.96732	0.00300411	0.0500793
ENSMUSG00000001794	Capns1	6429.99	-0.517558	0.226632	-2.28369	0.0223896	0.172164
ENSMUSG00000003316	Glg1	3699.26	-0.518013	0.19858	-2.60858	0.00909177	0.100962
ENSMUSG00000024240	Epc1	361.462	-0.518144	0.245816	-2.10785	0.0350436	0.227968
ENSMUSG00000019066	Rab3d	362.402	-0.518211	0.254132	-2.03914	0.0414362	0.252786
ENSMUSG00000039478	Micu3	128.853	-0.520044	0.265319	-1.96007	0.049987	0.280196
ENSMUSG00000009112	Bcl2l13	513.858	-0.520298	0.200764	-2.59159	0.00955344	0.104209
ENSMUSG00000028563	Tm2d1	160.21	-0.521582	0.257439	-2.02604	0.0427605	0.257387
ENSMUSG00000070047	Fat1	435.68	-0.522798	0.198548	-2.6331	0.00846087	0.0963183
ENSMUSG00000022051	Bnip3l	420.377	-0.523217	0.207957	-2.51598	0.0118702	0.119964
ENSMUSG00000021892	Sh3bp5	1038.29	-0.523642	0.264821	-1.97734	0.0480031	0.273214
ENSMUSG00000001424	Snd1	1489.18	-0.523678	0.190059	-2.75535	0.00586293	0.0762417
ENSMUSG00000053644	Aldh7a1	492.527	-0.524186	0.20462	-2.56175	0.0104146	0.109983
ENSMUSG00000041891	Lman1	1405.77	-0.526462	0.259339	-2.03001	0.0423555	0.256118
ENSMUSG00000061731	Ext1	806.287	-0.530239	0.267156	-1.98475	0.047172	0.271965
ENSMUSG00000031563	Wwc2	3233.65	-0.530335	0.192753	-2.75138	0.00593452	0.0767864
ENSMUSG00000026956	Uap1l1	821.137	-0.530539	0.24143	-2.19748	0.0279861	0.197831
ENSMUSG00000045934	Mtmr11	706.36	-0.530592	0.264409	-2.00671	0.0447805	0.264549
ENSMUSG00000001156	Mxd1	169.274	-0.530899	0.241883	-2.19485	0.0281741	0.198354
ENSMUSG00000052428	Tmco1	1542.08	-0.531264	0.183439	-2.89614	0.00377788	0.057722
ENSMUSG00000005442	Cic	613.569	-0.531461	0.217079	-2.44824	0.0143557	0.13427
ENSMUSG00000056666	Retsat	409.168	-0.531744	0.258548	-2.05665	0.0397195	0.246513
ENSMUSG00000002103	Acp2	283.157	-0.532608	0.248238	-2.14556	0.0319082	0.214831
ENSMUSG00000024787	Snx15	320.404	-0.533099	0.269114	-1.98094	0.0475984	0.2726
ENSMUSG00000044303	Cdkn2a	5527.06	-0.533519	0.250963	-2.12588	0.0335129	0.22124
ENSMUSG00000023118	Sympk	325.764	-0.533908	0.267149	-1.99854	0.0456583	0.26802
ENSMUSG00000031708	Tecr	3264.95	-0.534041	0.188699	-2.83012	0.00465304	0.0662046
ENSMUSG00000050271	Prag1	393.129	-0.534104	0.255098	-2.09373	0.0362844	0.23318
ENSMUSG00000066571	4931406P16Rik	501.477	-0.53458	0.229689	-2.32741	0.0199436	0.16088
ENSMUSG00000056383	AI987944	428.679	-0.534962	0.198878	-2.6899	0.0071474	0.0864507
ENSMUSG00000025510	Cd151	3598.08	-0.535671	0.176505	-3.03488	0.00240631	0.0436044
ENSMUSG00000035944	Ttc38	139.239	-0.536592	0.26454	-2.0284	0.0425196	0.256637
ENSMUSG00000031078	Cttn	1340.83	-0.537201	0.220754	-2.43348	0.0149544	0.137483
ENSMUSG00000029781	Fkbp9	1047.15	-0.537405	0.185951	-2.89004	0.00385191	0.0586453
ENSMUSG00000020538	Srebf1	269.658	-0.537526	0.240115	-2.23862	0.0251807	0.185992
ENSMUSG00000046519	Golph3l	284.372	-0.538542	0.264459	-2.03639	0.0417113	0.253842
ENSMUSG00000024507	Hsd17b4	377.406	-0.539145	0.235062	-2.29363	0.021812	0.169361
ENSMUSG00000062397	Zfp706	2695.97	-0.539326	0.250372	-2.1541	0.0312325	0.211942
ENSMUSG00000027575	Arfgap1	841.427	-0.539402	0.196636	-2.74315	0.00608532	0.0782675
ENSMUSG00000003352	Cacnb3	395.482	-0.540097	0.250422	-2.15675	0.031025	0.210957
ENSMUSG00000029810	Tmem176b	5092.46	-0.540429	0.239999	-2.2518	0.0243348	0.181717
ENSMUSG00000030533	Unc45a	314.901	-0.541103	0.220381	-2.45531	0.0140763	0.132827
ENSMUSG00000051469	Zfp24	361.459	-0.541643	0.239935	-2.25746	0.0239794	0.1806
ENSMUSG00000003814	Calr	7326.53	-0.541675	0.195123	-2.77608	0.00550191	0.0736208
ENSMUSG00000005142	Man2b1	465.057	-0.542602	0.192251	-2.82237	0.00476702	0.0669767
ENSMUSG00000002996	Hbp1	482.639	-0.542945	0.205192	-2.64604	0.0081441	0.093824
ENSMUSG00000018909	Arrb1	277.47	-0.543067	0.269785	-2.01296	0.0441188	0.261836
ENSMUSG00000029759	Pon3	273.651	-0.543512	0.256878	-2.11584	0.0343588	0.225328
ENSMUSG00000027803	Wwtr1	1910.01	-0.543735	0.233444	-2.32919	0.0198489	0.160568
ENSMUSG00000033319	Fem1c	228.204	-0.544207	0.26458	-2.05687	0.0396985	0.246513
ENSMUSG00000038886	Man2a2	356.998	-0.544866	0.239742	-2.27272	0.0230429	0.176036
ENSMUSG00000035212	Leprot	251.118	-0.545454	0.234626	-2.32478	0.0200839	0.161461
ENSMUSG00000029461	Fam168a	752.236	-0.545824	0.22961	-2.37718	0.0174453	0.149538
ENSMUSG00000027248	Pdia3	3181.82	-0.548302	0.169772	-3.22963	0.00123949	0.0282569
ENSMUSG00000035901	Dennd5a	263.264	-0.548423	0.236622	-2.31772	0.0204645	0.16344
ENSMUSG00000027706	Sec62	2277.61	-0.549234	0.228324	-2.4055	0.0161502	0.143009
ENSMUSG00000025823	Pdia4	1311.56	-0.549792	0.194322	-2.82928	0.0046653	0.0662046
ENSMUSG00000037353	Letmd1	308.621	-0.55015	0.247208	-2.22545	0.0260508	0.189646
ENSMUSG00000067071	Hes6	510.458	-0.551065	0.276775	-1.99102	0.046479	0.26945
ENSMUSG00000017009	Sdc4	1579.36	-0.552311	0.252544	-2.18699	0.0287432	0.201264
ENSMUSG00000024589	Nedd4l	795.771	-0.5525	0.244899	-2.25603	0.0240686	0.180879
ENSMUSG00000027698	Nceh1	459.37	-0.553962	0.219574	-2.5229	0.0116392	0.118277
ENSMUSG00000042682	Selenok	623.181	-0.554845	0.232855	-2.38279	0.0171819	0.148624
ENSMUSG00000033883	D3Ertd254e	241.461	-0.55513	0.26979	-2.05764	0.0396249	0.246335
ENSMUSG00000005362	Crbn	223.799	-0.556625	0.236301	-2.35558	0.018494	0.154727
ENSMUSG00000037062	Sh3glb1	3595.53	-0.557048	0.251943	-2.21101	0.0270353	0.19394
ENSMUSG00000002105	Slc39a13	275.636	-0.558756	0.239236	-2.33559	0.0195128	0.159332
ENSMUSG00000032763	Ilvbl	489.929	-0.559195	0.226451	-2.46938	0.0135346	0.130136
ENSMUSG00000029003	Mad2l2	342	-0.559785	0.232448	-2.40822	0.0160305	0.142707
ENSMUSG00000021819	Zswim8	281.318	-0.5607	0.277019	-2.02405	0.0429648	0.257708
ENSMUSG00000057738	Sptan1	2512.86	-0.560856	0.175712	-3.19191	0.00141337	0.030653
ENSMUSG00000018750	Zbtb4	315.334	-0.560871	0.233269	-2.40439	0.0161994	0.143224
ENSMUSG00000031950	Gabarapl2	416.015	-0.560927	0.226624	-2.47514	0.0133183	0.128568
ENSMUSG00000019210	Atp6v1e1	2396.68	-0.560941	0.222044	-2.52626	0.0115286	0.117522
ENSMUSG00000029992	Gfpt1	1509.99	-0.561883	0.216163	-2.59935	0.00934005	0.102749
ENSMUSG00000021957	Tkt	1476.95	-0.562797	0.261139	-2.15517	0.0311488	0.211576
ENSMUSG00000037815	Ctnna1	3303.09	-0.563575	0.207363	-2.71782	0.00657126	0.0818002
ENSMUSG00000024487	Yipf5	716.173	-0.564171	0.237135	-2.37911	0.0173544	0.14925
ENSMUSG00000050199	Lgr4	305.391	-0.564339	0.254926	-2.21373	0.0268471	0.193114
ENSMUSG00000038387	Rras	1425.8	-0.564404	0.239293	-2.35863	0.0183423	0.153956
ENSMUSG00000018476	Kdm6b	180.745	-0.56453	0.255313	-2.21113	0.0270266	0.19394
ENSMUSG00000030342	Cd9	1320.42	-0.564548	0.194493	-2.90266	0.00370002	0.0568686
ENSMUSG00000037172	E330009J07Rik	194.536	-0.564897	0.283759	-1.99077	0.0465065	0.26945
ENSMUSG00000034108	Ccs	550.019	-0.565205	0.219072	-2.58	0.00988011	0.106465
ENSMUSG00000056724	Nbeal2	633.973	-0.565723	0.276912	-2.04297	0.0410556	0.25159
ENSMUSG00000032359	Ctsh	1801.37	-0.565848	0.235489	-2.40286	0.0162674	0.14338
ENSMUSG00000027309	4930402H24Rik	309.23	-0.565887	0.283562	-1.99564	0.0459733	0.268649
ENSMUSG00000060935	Tmem263	377.722	-0.566289	0.244874	-2.31258	0.0207459	0.16482
ENSMUSG00000003363	Pld3	472.612	-0.566522	0.253317	-2.23641	0.0253248	0.186417
ENSMUSG00000002983	Relb	286.603	-0.566652	0.220122	-2.57426	0.0100455	0.107312
ENSMUSG00000026728	Vim	13311.7	-0.566949	0.255365	-2.22015	0.0264084	0.191426
ENSMUSG00000060657	Marf1	278.139	-0.567104	0.227448	-2.49333	0.012655	0.124777
ENSMUSG00000028007	Snx7	148.918	-0.567865	0.263856	-2.15218	0.0313834	0.212611
ENSMUSG00000025875	Tspan17	214.834	-0.569229	0.2581	-2.20546	0.0274216	0.195248
ENSMUSG00000027809	Etfdh	211.042	-0.56988	0.246862	-2.30849	0.0209718	0.165799
ENSMUSG00000030067	Foxp1	2339.49	-0.570408	0.263806	-2.16223	0.0306005	0.209171
ENSMUSG00000029455	Aldh2	2731.31	-0.570747	0.266036	-2.14538	0.0319226	0.214831
ENSMUSG00000023048	Prr13	3396.86	-0.570939	0.161952	-3.52536	0.000422901	0.0132039
ENSMUSG00000020467	Efemp1	280.116	-0.572285	0.277275	-2.06396	0.0390216	0.24355
ENSMUSG00000038545	Cul7	370.134	-0.572472	0.262672	-2.17942	0.0293005	0.203626
ENSMUSG00000028826	Tmem57	751.499	-0.572823	0.206497	-2.77401	0.00553704	0.073895
ENSMUSG00000030259	Rassf8	240.825	-0.572909	0.248834	-2.30237	0.0213142	0.167278
ENSMUSG00000039145	Camk1d	399.959	-0.573212	0.280159	-2.04602	0.0407543	0.250836
ENSMUSG00000001666	Ddt	309.87	-0.573548	0.251842	-2.27742	0.0227614	0.174401
ENSMUSG00000042613	Pbxip1	1070.13	-0.574731	0.225642	-2.5471	0.0108623	0.112776
ENSMUSG00000032846	Zswim6	494.242	-0.575939	0.249678	-2.30673	0.0210698	0.166167
ENSMUSG00000052214	Opa3	743.721	-0.576656	0.25115	-2.29606	0.0216725	0.169268
ENSMUSG00000029822	Osbpl3	690.84	-0.577157	0.227605	-2.53578	0.0112196	0.115099
ENSMUSG00000028719	Cmpk1	207.638	-0.577524	0.23276	-2.4812	0.0130941	0.127355
ENSMUSG00000079260	Tmppe	162.303	-0.578539	0.281187	-2.05749	0.0396392	0.246335
ENSMUSG00000017707	Serinc3	1132.72	-0.57924	0.179481	-3.22731	0.00124962	0.0284295
ENSMUSG00000022668	Gtpbp8	125.184	-0.57924	0.287331	-2.01594	0.0438066	0.260942
ENSMUSG00000004221	Ikbkg	558.766	-0.579896	0.18306	-3.16779	0.00153604	0.0321307
ENSMUSG00000073664	Nbeal1	855.975	-0.579901	0.204863	-2.83068	0.00464493	0.0661967
ENSMUSG00000045252	Zfp574	219.3	-0.580197	0.286504	-2.02509	0.0428581	0.257501
ENSMUSG00000023572	Ccndbp1	344.419	-0.580647	0.205685	-2.82299	0.00475777	0.0669767
ENSMUSG00000021831	Ero1l	226.332	-0.582498	0.262745	-2.21698	0.0266248	0.192381
ENSMUSG00000078695	Cisd3	197.671	-0.585731	0.261033	-2.2439	0.0248389	0.184042
ENSMUSG00000027709	Mccc1	100.75	-0.585837	0.280506	-2.0885	0.0367526	0.2346
ENSMUSG00000033703	Fuk	149.003	-0.586197	0.251509	-2.33072	0.0197682	0.160304
ENSMUSG00000015013	Trappc2l	694.974	-0.586665	0.231902	-2.5298	0.0114128	0.11671
ENSMUSG00000020311	Erlec1	201.675	-0.586759	0.293639	-1.99823	0.0456913	0.268059
ENSMUSG00000020883	Fbxl20	178.122	-0.586946	0.267793	-2.19179	0.0283945	0.199471
ENSMUSG00000005968	Tuft1	1797.64	-0.588955	0.293429	-2.00714	0.0447343	0.264518
ENSMUSG00000038604	Ripor1	392.312	-0.589097	0.252809	-2.3302	0.0197955	0.160424
ENSMUSG00000028618	Tmem59	1322.95	-0.589277	0.170591	-3.45432	0.000551673	0.0160245
ENSMUSG00000021754	Map3k1	342.897	-0.589292	0.272255	-2.16449	0.0304268	0.208732
ENSMUSG00000035203	Epn1	1527.87	-0.589411	0.225655	-2.61201	0.00900126	0.100562
ENSMUSG00000028832	Stmn1	1841.13	-0.589549	0.249531	-2.36263	0.0181458	0.153002
ENSMUSG00000026939	Tmem141	156.583	-0.590201	0.259807	-2.27169	0.023105	0.176406
ENSMUSG00000015474	Ppt2	109.815	-0.590618	0.263936	-2.23774	0.0252382	0.18631
ENSMUSG00000026836	Acvr1	299.615	-0.592038	0.268175	-2.20766	0.0272682	0.194438
ENSMUSG00000058881	Zfp516	452.058	-0.592526	0.234916	-2.52229	0.0116595	0.11839
ENSMUSG00000035969	Rusc2	120.372	-0.592764	0.273724	-2.16555	0.0303455	0.208603
ENSMUSG00000045039	Megf8	353.431	-0.593231	0.234379	-2.53108	0.0113713	0.116378
ENSMUSG00000023367	Tmem176a	2158.76	-0.593957	0.243451	-2.43974	0.0146978	0.135993
ENSMUSG00000057440	Mpp7	198.4	-0.594919	0.298531	-1.99282	0.0462807	0.269228
ENSMUSG00000003534	Ddr1	2473.51	-0.595653	0.227916	-2.61347	0.00896275	0.100392
ENSMUSG00000024773	Atg2a	472.213	-0.596599	0.211346	-2.82286	0.0047598	0.0669767
ENSMUSG00000052917	Senp7	199.585	-0.597714	0.282193	-2.11811	0.0341662	0.224334
ENSMUSG00000024426	Atat1	171.284	-0.597736	0.295705	-2.02139	0.0432394	0.258397
ENSMUSG00000050989	Selenon	168.08	-0.597858	0.245227	-2.43798	0.0147695	0.136463
ENSMUSG00000040857	Erf	537.416	-0.59922	0.273438	-2.19143	0.0284205	0.199545
ENSMUSG00000074604	Mgst2	516.205	-0.599898	0.288946	-2.07616	0.037879	0.239542
ENSMUSG00000034101	Ctnnd1	2920.03	-0.600425	0.208513	-2.87955	0.00398244	0.0599266
ENSMUSG00000035199	Arl6ip5	139.135	-0.60069	0.280304	-2.14299	0.0321135	0.215524
ENSMUSG00000022999	Lmbr1l	85.6717	-0.601189	0.303803	-1.97888	0.04783	0.273186
ENSMUSG00000021969	Zdhhc20	719.528	-0.602117	0.267179	-2.25361	0.0242206	0.181283
ENSMUSG00000030605	Mfge8	3247.88	-0.602305	0.288102	-2.0906	0.0365639	0.233973
ENSMUSG00000003435	Supt5	1016.74	-0.602589	0.246901	-2.44061	0.0146624	0.135958
ENSMUSG00000024413	Npc1	211.772	-0.603387	0.257615	-2.34221	0.01917	0.157428
ENSMUSG00000030590	Fam98c	188.765	-0.604153	0.257018	-2.35062	0.018742	0.155683
ENSMUSG00000030583	Sipa1l3	301.796	-0.604314	0.222797	-2.7124	0.00667983	0.0826253
ENSMUSG00000028082	Sh3d19	1230.7	-0.604599	0.249358	-2.42462	0.0153244	0.139439
ENSMUSG00000047473	Zfp30	172.271	-0.604725	0.292841	-2.06502	0.0389208	0.243274
ENSMUSG00000025268	Maged2	314.858	-0.604941	0.249989	-2.41988	0.0155258	0.140171
ENSMUSG00000030180	Kdm5a	1270.29	-0.605438	0.18371	-3.29563	0.000982018	0.0239954
ENSMUSG00000034312	Iqsec1	940.984	-0.605866	0.232525	-2.60559	0.0091716	0.101587
ENSMUSG00000040128	Pnrc1	326.123	-0.606107	0.249196	-2.43224	0.0150056	0.137827
ENSMUSG00000039770	Ypel5	619.382	-0.606279	0.200646	-3.02163	0.00251414	0.0448244
ENSMUSG00000059689	Zfp637	264.211	-0.608027	0.251941	-2.41338	0.0158055	0.141483
ENSMUSG00000036617	Etl4	841.481	-0.608187	0.190109	-3.19915	0.00137835	0.0301251
ENSMUSG00000015932	Dstn	5770.63	-0.608663	0.179062	-3.39917	0.000675896	0.0186427
ENSMUSG00000050212	Eva1b	376.461	-0.609917	0.281887	-2.16369	0.0304878	0.208732
ENSMUSG00000022994	Adcy6	256.876	-0.610104	0.253875	-2.40317	0.0162538	0.14338
ENSMUSG00000030530	Furin	1158.4	-0.610272	0.251503	-2.4265	0.0152453	0.13904
ENSMUSG00000028517	Plpp3	197.026	-0.610645	0.308848	-1.97717	0.0480227	0.273214
ENSMUSG00000031983	2310022B05Rik	884.458	-0.611422	0.271927	-2.24848	0.0245455	0.182657
ENSMUSG00000032418	Me1	1487.42	-0.611917	0.230445	-2.65537	0.00792225	0.0920891
ENSMUSG00000034109	Golim4	939.98	-0.612519	0.283047	-2.16402	0.0304629	0.208732
ENSMUSG00000015745	Plekho1	253.458	-0.612551	0.288942	-2.11998	0.0340077	0.223744
ENSMUSG00000040734	Ppp1r13l	231.694	-0.613757	0.312346	-1.96499	0.0494154	0.278077
ENSMUSG00000027997	Casp6	301.887	-0.614596	0.254312	-2.41671	0.0156616	0.14078
ENSMUSG00000039089	L3mbtl3	201.71	-0.614686	0.260087	-2.36339	0.0181088	0.15299
ENSMUSG00000034127	Tspan8	1127.31	-0.615036	0.301868	-2.03743	0.0416067	0.253563
ENSMUSG00000034285	Nipsnap1	405.902	-0.615375	0.226277	-2.71957	0.00653673	0.0816365
ENSMUSG00000044982	Sft2d3	141.098	-0.615564	0.286879	-2.14572	0.031895	0.214831
ENSMUSG00000018669	Cdk5rap3	367.827	-0.6163	0.220098	-2.80012	0.00510843	0.0703396
ENSMUSG00000028691	Prdx1	14070.6	-0.616339	0.203133	-3.03417	0.00241197	0.0436044
ENSMUSG00000002948	Map2k7	515.803	-0.617033	0.194576	-3.17117	0.00151827	0.0319398
ENSMUSG00000046329	Slc25a23	262.266	-0.617832	0.288824	-2.13913	0.0324252	0.216828
ENSMUSG00000030122	Ptms	3295.88	-0.618065	0.189929	-3.25419	0.00113715	0.0267406
ENSMUSG00000031812	Map1lc3b	2464.45	-0.618137	0.20152	-3.06738	0.00215945	0.0406304
ENSMUSG00000069892	9930111J21Rik2	250.636	-0.618779	0.266654	-2.32053	0.020312	0.162773
ENSMUSG00000023249	Parp3	474.412	-0.618925	0.258066	-2.39832	0.0164705	0.144632
ENSMUSG00000049866	Arl4c	3217.54	-0.619162	0.261905	-2.36407	0.0180752	0.152937
ENSMUSG00000015501	Hivep2	132.345	-0.620044	0.256318	-2.41904	0.0155613	0.140171
ENSMUSG00000022010	Tsc22d1	11487.5	-0.620189	0.239128	-2.59354	0.00949927	0.104146
ENSMUSG00000059743	Fdps	811.145	-0.620937	0.27073	-2.29357	0.0218154	0.169361
ENSMUSG00000022708	Zbtb20	1234.81	-0.621654	0.193608	-3.21088	0.00132328	0.0293785
ENSMUSG00000051495	Irf2bp2	921.152	-0.621943	0.183842	-3.38304	0.000716894	0.0192956
ENSMUSG00000028756	Pink1	166.761	-0.622089	0.263368	-2.36205	0.018174	0.15304
ENSMUSG00000028358	Zfp618	513.703	-0.622405	0.286695	-2.17096	0.0299338	0.206801
ENSMUSG00000024579	Pcyox1l	522.718	-0.62362	0.262404	-2.37657	0.0174746	0.149538
ENSMUSG00000021556	Golm1	920.119	-0.623936	0.195646	-3.18911	0.00142712	0.0307954
ENSMUSG00000054277	Arfgap3	225.606	-0.624038	0.26926	-2.3176	0.0204712	0.16344
ENSMUSG00000022139	Mbnl2	1330.46	-0.624309	0.258545	-2.4147	0.015748	0.141154
ENSMUSG00000036299	BC031181	1164.39	-0.624787	0.242572	-2.57568	0.0100045	0.107051
ENSMUSG00000024985	Tcf7l2	1285.46	-0.624994	0.248653	-2.51352	0.0119535	0.120335
ENSMUSG00000003762	Coq8b	170.207	-0.625357	0.305277	-2.04849	0.0405121	0.249838
ENSMUSG00000020952	Scfd1	462.87	-0.625507	0.208326	-3.00253	0.00267745	0.0468144
ENSMUSG00000047888	Tnrc6b	510.114	-0.626839	0.207955	-3.01429	0.00257579	0.0454846
ENSMUSG00000006127	Inpp5k	131.438	-0.627111	0.258151	-2.42924	0.0151306	0.13848
ENSMUSG00000057229	Dmac2	202.936	-0.627223	0.314539	-1.99411	0.0461406	0.268897
ENSMUSG00000036854	Hspb6	714.5	-0.627529	0.268292	-2.33898	0.0193367	0.158194
ENSMUSG00000030284	Creld1	280.733	-0.627665	0.242985	-2.58315	0.00979031	0.105722
ENSMUSG00000025986	Slc39a10	378.615	-0.628219	0.261608	-2.40137	0.0163336	0.143821
ENSMUSG00000031529	Tnks	315.254	-0.628272	0.245146	-2.56285	0.0103816	0.109814
ENSMUSG00000033671	Cep350	449.679	-0.628565	0.23919	-2.62789	0.00859162	0.0973315
ENSMUSG00000031668	Eif2ak3	120.458	-0.629901	0.285989	-2.20253	0.0276277	0.196326
ENSMUSG00000034903	Cobll1	649.783	-0.630729	0.252851	-2.49447	0.0126146	0.124777
ENSMUSG00000052296	Ppp6r1	564.05	-0.632436	0.261652	-2.41709	0.0156453	0.140731
ENSMUSG00000025504	Eps8l2	865.124	-0.633429	0.23929	-2.64712	0.00811804	0.0937618
ENSMUSG00000002504	Slc9a3r2	434.973	-0.634662	0.251375	-2.52476	0.0115778	0.117746
ENSMUSG00000041594	Tmtc4	386.118	-0.635586	0.233361	-2.72362	0.00645704	0.0808757
ENSMUSG00000001247	Lsr	2773.56	-0.636252	0.226592	-2.80792	0.00498628	0.0691552
ENSMUSG00000008855	Hdac5	467.586	-0.636753	0.246042	-2.58798	0.00965409	0.104699
ENSMUSG00000033377	Palmd	581.534	-0.636978	0.317539	-2.00598	0.0448581	0.264886
ENSMUSG00000026478	Lamc1	685.925	-0.638135	0.185939	-3.43195	0.000599251	0.0169867
ENSMUSG00000026159	Agfg1	1103.9	-0.638716	0.17857	-3.57684	0.000347773	0.0115262
ENSMUSG00000030386	Zfp606	73.8361	-0.639146	0.313533	-2.03853	0.0414972	0.253015
ENSMUSG00000036751	Cox6b1	3708.63	-0.640512	0.214428	-2.98708	0.0028166	0.0483498
ENSMUSG00000022844	Pdia5	103.323	-0.640551	0.283155	-2.26219	0.0236854	0.179145
ENSMUSG00000017144	Rnd3	357.11	-0.64078	0.260649	-2.4584	0.0139556	0.132348
ENSMUSG00000066406	Akap13	594.065	-0.641003	0.199787	-3.20843	0.00133462	0.0295399
ENSMUSG00000004270	Lpcat3	1389.24	-0.641401	0.173744	-3.69164	0.000222814	0.00833244
ENSMUSG00000059316	Slc27a4	522.166	-0.642253	0.258081	-2.48857	0.0128259	0.125597
ENSMUSG00000024754	Tmem2	1790.82	-0.644037	0.240272	-2.68045	0.00735237	0.0875691
ENSMUSG00000049521	Cdc42ep1	426.129	-0.644411	0.225418	-2.85874	0.00425325	0.0626167
ENSMUSG00000029802	Abcg2	474.502	-0.645861	0.319924	-2.01879	0.0435086	0.259525
ENSMUSG00000032602	Slc25a20	213.054	-0.646324	0.25318	-2.55283	0.0106852	0.11162
ENSMUSG00000069601	Ank3	463.405	-0.646723	0.272072	-2.37703	0.0174527	0.149538
ENSMUSG00000021794	Glud1	2265.93	-0.646871	0.212027	-3.05089	0.00228167	0.0418982
ENSMUSG00000051978	Erich1	273.038	-0.647493	0.243987	-2.6538	0.0079591	0.0924343
ENSMUSG00000025572	Tmc6	166.216	-0.647584	0.261241	-2.47887	0.0131798	0.127766
ENSMUSG00000026131	Dst	1218.86	-0.647707	0.220542	-2.93688	0.00331529	0.0534097
ENSMUSG00000018931	Natd1	137.723	-0.648459	0.258919	-2.50449	0.0122628	0.122496
ENSMUSG00000039159	Ube2h	2210.01	-0.648535	0.207184	-3.13024	0.00174661	0.0351786
ENSMUSG00000022174	Dad1	1926.1	-0.649083	0.240404	-2.69996	0.00693471	0.0848566
ENSMUSG00000060600	Eno3	2022.2	-0.649399	0.269847	-2.40654	0.0161042	0.143009
ENSMUSG00000025950	Idh1	1416.68	-0.649643	0.225032	-2.8869	0.00389063	0.0590261
ENSMUSG00000028800	Hdac1	560.992	-0.649865	0.234898	-2.76658	0.00566474	0.0747167
ENSMUSG00000037049	Smpd1	344.758	-0.650078	0.20882	-3.1131	0.00185136	0.0368732
ENSMUSG00000043831	Lysmd4	94.0447	-0.651347	0.293402	-2.21998	0.0264199	0.191426
ENSMUSG00000076431	Sox4	8728.72	-0.651381	0.157448	-4.13713	3.51684e-05	0.00205696
ENSMUSG00000030161	Gabarapl1	868.239	-0.651538	0.191708	-3.39861	0.000677303	0.0186427
ENSMUSG00000058997	Vwa8	143.687	-0.652182	0.279412	-2.33412	0.0195895	0.159561
ENSMUSG00000024055	Cyp4f13	88.0745	-0.652258	0.298796	-2.18295	0.0290392	0.202569
ENSMUSG00000041037	Irgq	236.094	-0.652466	0.25528	-2.55589	0.0105918	0.111218
ENSMUSG00000030629	Zfand6	1110.28	-0.653185	0.174544	-3.74223	0.000182393	0.00714427
ENSMUSG00000022463	Srebf2	934.623	-0.653905	0.25761	-2.53835	0.0111376	0.114439
ENSMUSG00000029068	Ccnl2	840.344	-0.655093	0.193866	-3.3791	0.000727242	0.0194667
ENSMUSG00000031532	Saraf	1520.61	-0.655329	0.207977	-3.15097	0.0016273	0.0336552
ENSMUSG00000021262	Evl	416.645	-0.656825	0.229567	-2.86114	0.00422116	0.0622152
ENSMUSG00000006301	Tmbim1	766.09	-0.657416	0.22028	-2.98446	0.00284078	0.0485713
ENSMUSG00000031749	St3gal2	368.708	-0.657754	0.206281	-3.18863	0.00142946	0.0307954
ENSMUSG00000045827	Serpinb9	456.337	-0.657994	0.262662	-2.5051	0.0122416	0.122379
ENSMUSG00000074093	Svip	192.884	-0.658646	0.287724	-2.28916	0.0220699	0.17062
ENSMUSG00000025477	Inpp5a	1239.15	-0.658708	0.184431	-3.57157	0.000354849	0.0116513
ENSMUSG00000020186	Csrp2	711.379	-0.658901	0.258409	-2.54984	0.0107773	0.112254
ENSMUSG00000052656	Rnf103	248.897	-0.659229	0.27716	-2.37852	0.0173825	0.149393
ENSMUSG00000026385	Dbi	8507.85	-0.659271	0.171709	-3.83947	0.000123303	0.0052428
ENSMUSG00000017119	Nbr1	422.227	-0.659617	0.241517	-2.73114	0.00631162	0.079906
ENSMUSG00000032369	Plscr1	63.1576	-0.65964	0.32616	-2.02244	0.0431305	0.258121
ENSMUSG00000049421	Zfp260	619.566	-0.660582	0.238224	-2.77294	0.0055552	0.0739511
ENSMUSG00000025453	Nnt	332.261	-0.66082	0.248591	-2.65826	0.00785451	0.0915315
ENSMUSG00000035105	Egln3	309.394	-0.661839	0.280568	-2.35893	0.0183279	0.153935
ENSMUSG00000025212	Sfxn3	838.854	-0.662135	0.170654	-3.87998	0.000104466	0.0046724
ENSMUSG00000032220	Myo1e	878.418	-0.662427	0.194017	-3.41427	0.000639529	0.0179708
ENSMUSG00000005533	Igf1r	1839.78	-0.662672	0.233403	-2.83917	0.00452309	0.0653976
ENSMUSG00000017756	Slc12a7	904.144	-0.663798	0.264125	-2.51319	0.0119643	0.120351
ENSMUSG00000042363	Lgalsl	340.57	-0.664352	0.22374	-2.9693	0.00298481	0.049927
ENSMUSG00000074305	Peak1	262.782	-0.664559	0.240012	-2.76885	0.0056254	0.0744257
ENSMUSG00000054676	1600014C10Rik	175.684	-0.664666	0.29984	-2.21674	0.026641	0.192381
ENSMUSG00000034675	Dbn1	489.055	-0.665012	0.339085	-1.9612	0.0498558	0.279825
ENSMUSG00000006517	Mvd	1245.47	-0.66523	0.243536	-2.73155	0.00630381	0.0798994
ENSMUSG00000019699	Akt3	377.262	-0.666054	0.230145	-2.89407	0.00380285	0.0579666
ENSMUSG00000005615	Pcyt1a	533.696	-0.666279	0.214989	-3.09912	0.00194093	0.0377378
ENSMUSG00000059890	Ube4a	156.09	-0.666919	0.246593	-2.70454	0.00683992	0.0838831
ENSMUSG00000051790	Nlgn2	79.631	-0.667391	0.326763	-2.04243	0.0411092	0.251718
ENSMUSG00000056938	Acbd4	252.769	-0.667798	0.232659	-2.87029	0.00410101	0.0613537
ENSMUSG00000041777	Cir1	302.889	-0.668187	0.23295	-2.86837	0.00412587	0.0615
ENSMUSG00000048578	Mlec	2405	-0.669611	0.19439	-3.44468	0.000571745	0.0163504
ENSMUSG00000028134	Ptbp2	135.775	-0.673842	0.273607	-2.46281	0.0137853	0.13163
ENSMUSG00000055737	Ghr	89.4167	-0.674379	0.332171	-2.03021	0.0423347	0.256118
ENSMUSG00000068566	Myadm	1356.06	-0.674601	0.279957	-2.40966	0.0159674	0.142341
ENSMUSG00000034563	Ccpg1	105.945	-0.674695	0.285618	-2.36223	0.0181654	0.15304
ENSMUSG00000055200	Sertad3	231.147	-0.675662	0.29566	-2.28527	0.022297	0.171861
ENSMUSG00000003541	Ier3	2621.42	-0.67567	0.302327	-2.2349	0.0254239	0.186827
ENSMUSG00000048371	Pdp2	250.126	-0.675912	0.264115	-2.55916	0.0104925	0.110625
ENSMUSG00000030847	Bag3	491.908	-0.676544	0.252421	-2.68023	0.00735727	0.0875691
ENSMUSG00000026209	Dnpep	1136.16	-0.677329	0.27006	-2.50807	0.0121392	0.121918
ENSMUSG00000042473	Tbc1d8b	50.993	-0.677935	0.343339	-1.97454	0.0483207	0.274065
ENSMUSG00000006315	Tmem147	1636.47	-0.678273	0.221185	-3.06654	0.00216551	0.0406852
ENSMUSG00000037058	Paip2	927.479	-0.678429	0.250016	-2.71354	0.00665677	0.082498
ENSMUSG00000063362	Alg11	411.216	-0.679859	0.211027	-3.22166	0.00127448	0.0287504
ENSMUSG00000024776	Stambpl1	111.946	-0.681393	0.33594	-2.02832	0.042528	0.256637
ENSMUSG00000029922	Mkrn1	758.64	-0.681703	0.25741	-2.64832	0.00808934	0.0936222
ENSMUSG00000069633	Pex11g	114.235	-0.681961	0.260609	-2.61679	0.008876	0.0999401
ENSMUSG00000038365	Fbxo25	275.302	-0.682236	0.25537	-2.67156	0.00754986	0.0891531
ENSMUSG00000022656	Nectin3	311.289	-0.6837	0.332182	-2.05821	0.0395702	0.246261
ENSMUSG00000062908	Acadm	561.86	-0.684166	0.198289	-3.45035	0.000559858	0.0161736
ENSMUSG00000030872	Gga2	334.66	-0.684229	0.300992	-2.27324	0.0230115	0.176004
ENSMUSG00000023827	Agpat4	407.086	-0.686966	0.25845	-2.65802	0.00786012	0.0915315
ENSMUSG00000021411	Pxdc1	118.862	-0.687552	0.317472	-2.16571	0.0303337	0.208603
ENSMUSG00000024486	Hbegf	1488.24	-0.690384	0.287331	-2.40275	0.0162725	0.14338
ENSMUSG00000031169	Porcn	426.867	-0.690486	0.275401	-2.5072	0.0121693	0.122018
ENSMUSG00000022620	Arsa	108.795	-0.69111	0.292484	-2.3629	0.0181327	0.152992
ENSMUSG00000059439	Bcas3	213.973	-0.691267	0.253204	-2.73008	0.00633184	0.0800645
ENSMUSG00000024900	Cpt1a	942.566	-0.691586	0.188172	-3.67529	0.000237579	0.00879314
ENSMUSG00000033059	Pygb	1418.07	-0.692125	0.270569	-2.55803	0.0105267	0.110715
ENSMUSG00000074221	Zfp568	168.902	-0.692718	0.307791	-2.25061	0.0244101	0.182069
ENSMUSG00000059975	Zfp74	93.6859	-0.693858	0.295191	-2.35054	0.0187462	0.155683
ENSMUSG00000020593	Lpin1	141.328	-0.695569	0.273074	-2.54718	0.0108596	0.112776
ENSMUSG00000026664	Phyh	113.908	-0.696003	0.309589	-2.24815	0.0245667	0.182709
ENSMUSG00000072772	Grcc10	481.458	-0.696024	0.211915	-3.28445	0.00102183	0.0246881
ENSMUSG00000042207	Kdm5b	779.286	-0.696284	0.202078	-3.44562	0.000569746	0.0163504
ENSMUSG00000020009	Ifngr1	946.604	-0.697	0.337238	-2.06679	0.0387543	0.242703
ENSMUSG00000061436	Hipk2	615.154	-0.699292	0.253114	-2.76276	0.00573152	0.0752313
ENSMUSG00000034807	Colgalt1	2865.74	-0.699823	0.218378	-3.20464	0.0013523	0.029829
ENSMUSG00000037526	Atg14	159.384	-0.699825	0.316878	-2.2085	0.0272093	0.194313
ENSMUSG00000019975	Ikbip	394.928	-0.704982	0.317277	-2.22198	0.0262847	0.19066
ENSMUSG00000053898	Ech1	1086.9	-0.705241	0.213497	-3.30328	0.000955615	0.0237308
ENSMUSG00000058318	Phf21a	925.402	-0.705652	0.19792	-3.56534	0.000363387	0.0118316
ENSMUSG00000037370	Enpp1	289.049	-0.706035	0.353984	-1.99454	0.0460932	0.26882
ENSMUSG00000028121	Bcar3	163.512	-0.706251	0.332655	-2.12307	0.0337479	0.22245
ENSMUSG00000059013	Sh2d3c	56.036	-0.706731	0.337362	-2.09488	0.0361821	0.232913
ENSMUSG00000031586	Rbpms	1288.11	-0.706822	0.267307	-2.64423	0.0081876	0.0941083
ENSMUSG00000027805	Pfn2	191.448	-0.70733	0.260278	-2.7176	0.00657577	0.0818002
ENSMUSG00000025137	Pcyt2	225.909	-0.708298	0.277306	-2.55421	0.0106428	0.111302
ENSMUSG00000020707	Rnf135	115.626	-0.709469	0.298773	-2.37461	0.0175674	0.149885
ENSMUSG00000038893	Fam117a	76.465	-0.710751	0.360599	-1.97103	0.0487207	0.275367
ENSMUSG00000030352	Tspan9	394.702	-0.711576	0.293055	-2.42813	0.015177	0.138641
ENSMUSG00000041361	Myzap	312.286	-0.712085	0.248304	-2.86779	0.00413344	0.0615
ENSMUSG00000020150	Gamt	186.904	-0.712253	0.296654	-2.40095	0.0163524	0.143888
ENSMUSG00000025232	Hexa	247.725	-0.712487	0.342733	-2.07884	0.0376324	0.238332
ENSMUSG00000017760	Ctsa	627.521	-0.712988	0.237216	-3.00565	0.00265011	0.0464164
ENSMUSG00000028521	Slc35d1	413.23	-0.717417	0.261295	-2.74562	0.00603971	0.0777583
ENSMUSG00000029333	#N/A	558.101	-0.71789	0.273347	-2.62629	0.00863202	0.0977036
ENSMUSG00000057137	Tmem140	300.426	-0.718902	0.252318	-2.84918	0.00438314	0.0638023
ENSMUSG00000031822	Gse1	367.591	-0.719409	0.265695	-2.70765	0.00677618	0.0834521
ENSMUSG00000022353	Mtss1	670.807	-0.719804	0.288739	-2.49292	0.0126698	0.124777
ENSMUSG00000033429	Mcee	267.223	-0.720403	0.247928	-2.90569	0.00366446	0.0567144
ENSMUSG00000038967	Pdk2	112.784	-0.721423	0.293008	-2.46213	0.0138114	0.131663
ENSMUSG00000041836	Ptpre	298.482	-0.721512	0.261715	-2.75687	0.0058358	0.07618
ENSMUSG00000024940	Ltbp3	1585.83	-0.722332	0.276864	-2.60898	0.00908133	0.100933
ENSMUSG00000032741	Tpcn1	423.678	-0.723068	0.282611	-2.55853	0.0105117	0.110711
ENSMUSG00000075254	Heg1	127.154	-0.72781	0.296428	-2.45527	0.0140781	0.132827
ENSMUSG00000059708	Akap17b	63.9505	-0.728435	0.345832	-2.10633	0.035176	0.22837
ENSMUSG00000022105	Rb1	91.7171	-0.728688	0.366023	-1.99083	0.0465	0.26945
ENSMUSG00000032966	Fkbp1a	10897.4	-0.729022	0.20178	-3.61296	0.000302722	0.0104346
ENSMUSG00000029311	Hsd17b11	789.695	-0.73121	0.310738	-2.35314	0.0186155	0.155331
ENSMUSG00000059554	Ccdc28a	112.153	-0.73235	0.32739	-2.23694	0.0252906	0.186377
ENSMUSG00000050428	Fbxo46	217.772	-0.732467	0.238897	-3.06604	0.00216914	0.0406942
ENSMUSG00000004383	Large1	402.023	-0.732506	0.267634	-2.73697	0.00620088	0.0791101
ENSMUSG00000015711	Prune1	939.839	-0.73563	0.282875	-2.60055	0.00930748	0.102565
ENSMUSG00000003948	Mmd	309.155	-0.735741	0.281914	-2.60981	0.00905922	0.100923
ENSMUSG00000073802	Cdkn2b	466.206	-0.73595	0.322753	-2.28023	0.0225941	0.17353
ENSMUSG00000035674	Ndufa3	1581.39	-0.737275	0.198754	-3.70949	0.000207681	0.00791883
ENSMUSG00000034390	Cmip	2888.6	-0.737624	0.2441	-3.02181	0.00251272	0.0448244
ENSMUSG00000053175	Bcl3	274.532	-0.737848	0.275544	-2.67779	0.00741096	0.0878845
ENSMUSG00000024885	Aldh3b1	107.228	-0.738475	0.338762	-2.17992	0.0292633	0.203583
ENSMUSG00000027589	Pcmtd2	185.812	-0.738666	0.242848	-3.04168	0.00235259	0.0429428
ENSMUSG00000003528	Slc25a1	919.545	-0.738996	0.229012	-3.22688	0.00125146	0.0284295
ENSMUSG00000039157	Fam102a	606.89	-0.739784	0.279345	-2.64828	0.00809036	0.0936222
ENSMUSG00000010307	Tmem86a	287.291	-0.740019	0.357607	-2.06937	0.0385118	0.241934
ENSMUSG00000062646	Ganc	132.091	-0.741684	0.260294	-2.84941	0.00438	0.0638023
ENSMUSG00000026223	Itm2c	858.598	-0.741704	0.296334	-2.50293	0.0123169	0.122751
ENSMUSG00000042105	Inpp5f	226.53	-0.743814	0.251223	-2.96077	0.00306868	0.0507884
ENSMUSG00000031903	Pla2g15	223.826	-0.744552	0.269252	-2.76526	0.00568766	0.0749036
ENSMUSG00000010830	Kdelr3	83.5016	-0.745002	0.31716	-2.34898	0.0188251	0.155783
ENSMUSG00000050240	Hic2	120.192	-0.745726	0.316908	-2.35313	0.0186161	0.155331
ENSMUSG00000051550	Zfp579	162.459	-0.745872	0.268525	-2.77766	0.00547515	0.0734244
ENSMUSG00000025545	Clybl	145.462	-0.746707	0.306319	-2.43768	0.0147819	0.136479
ENSMUSG00000006281	Tep1	158.248	-0.747245	0.251333	-2.97312	0.00294786	0.0495783
ENSMUSG00000035757	Selenoo	162.144	-0.748631	0.255246	-2.93298	0.0033572	0.0536834
ENSMUSG00000063931	Pepd	205.771	-0.748731	0.269227	-2.78103	0.0054186	0.0731879
ENSMUSG00000024998	Plce1	224.748	-0.748903	0.269595	-2.77788	0.0054714	0.0734244
ENSMUSG00000031861	Lpar2	187.6	-0.750536	0.274015	-2.73903	0.00616215	0.0787727
ENSMUSG00000027536	Chmp4c	627.782	-0.750962	0.239072	-3.14115	0.00168284	0.0343295
ENSMUSG00000057637	Prdm2	629.828	-0.751291	0.217655	-3.45175	0.000556966	0.016142
ENSMUSG00000032527	Pccb	125.939	-0.751505	0.263865	-2.84806	0.00439865	0.0638842
ENSMUSG00000003355	Fkbp11	84.718	-0.752869	0.366386	-2.05485	0.0398933	0.247082
ENSMUSG00000026303	Mlph	2126.72	-0.753423	0.242932	-3.10138	0.00192622	0.0377378
ENSMUSG00000022257	Laptm4b	1109.83	-0.75348	0.232003	-3.24771	0.00116337	0.027052
ENSMUSG00000017493	Igfbp4	2636.82	-0.758066	0.229827	-3.29843	0.000972276	0.0238591
ENSMUSG00000028199	Cryz	316.063	-0.758316	0.271102	-2.79716	0.00515542	0.0707419
ENSMUSG00000038127	Ccdc50	1287	-0.758717	0.217128	-3.49433	0.000475251	0.0142531
ENSMUSG00000008348	Ubc	11341.9	-0.759196	0.215462	-3.52358	0.000425766	0.0132613
ENSMUSG00000046185	Zfp84	96.2175	-0.760911	0.327135	-2.32598	0.0200194	0.161228
ENSMUSG00000006373	Pgrmc1	365.256	-0.762789	0.266965	-2.85726	0.00427319	0.0628362
ENSMUSG00000063882	Uqcrh	3090.29	-0.764475	0.173663	-4.40207	1.07223e-05	0.000810508
ENSMUSG00000026343	Gpr39	251.27	-0.76563	0.24641	-3.10714	0.00188906	0.0372793
ENSMUSG00000020263	Appl2	174.729	-0.766885	0.283511	-2.70496	0.00683128	0.0838567
ENSMUSG00000028173	Wls	1190.34	-0.768931	0.245876	-3.12731	0.00176415	0.0353635
ENSMUSG00000032289	Thsd4	406.654	-0.769971	0.25317	-3.04132	0.00235544	0.0429428
ENSMUSG00000063808	Gpatch1	193.518	-0.770181	0.245204	-3.14099	0.00168381	0.0343295
ENSMUSG00000037573	Tob1	171.48	-0.770296	0.243168	-3.16776	0.00153619	0.0321307
ENSMUSG00000043964	Orai3	128.308	-0.771291	0.309384	-2.49299	0.0126674	0.124777
ENSMUSG00000024074	Crim1	754.392	-0.771569	0.254136	-3.03605	0.00239703	0.0435169
ENSMUSG00000068923	Syt11	495.838	-0.772344	0.311789	-2.47714	0.0132442	0.128174
ENSMUSG00000036968	Cnpy4	215.445	-0.773136	0.222087	-3.48122	0.000499129	0.0148316
ENSMUSG00000062040	Zfp27	56.3747	-0.777722	0.37583	-2.06935	0.0385136	0.241934
ENSMUSG00000020099	Unc5b	2312.93	-0.77783	0.30904	-2.51692	0.0118386	0.119832
ENSMUSG00000031570	Plpp5	183.942	-0.77811	0.260368	-2.9885	0.00280353	0.0482536
ENSMUSG00000000605	Clcn4	342.401	-0.780669	0.209993	-3.71759	0.000201131	0.0077146
ENSMUSG00000030083	Abtb1	108.24	-0.780968	0.279177	-2.79739	0.00515166	0.0707419
ENSMUSG00000051483	Cbr1	321.549	-0.781132	0.270835	-2.88417	0.00392451	0.0594008
ENSMUSG00000039286	Fndc3b	772.425	-0.781369	0.261249	-2.9909	0.00278161	0.0480041
ENSMUSG00000051359	Ncald	155.593	-0.783641	0.356311	-2.19932	0.0278554	0.197509
ENSMUSG00000050965	Prkca	657.946	-0.784078	0.249263	-3.14558	0.00165758	0.0340633
ENSMUSG00000041773	Enc1	919.196	-0.784711	0.308988	-2.53962	0.0110973	0.114207
ENSMUSG00000003031	Cdkn1b	1711.47	-0.784831	0.192056	-4.08648	4.37973e-05	0.00240904
ENSMUSG00000020689	Itgb3	213.283	-0.784928	0.370593	-2.11803	0.0341725	0.224334
ENSMUSG00000048240	Gng7	31.8387	-0.785953	0.380527	-2.06543	0.0388821	0.243267
ENSMUSG00000026473	Glul	3395.34	-0.787625	0.341111	-2.309	0.0209437	0.165678
ENSMUSG00000072235	Tuba1a	8080.68	-0.78818	0.246853	-3.19291	0.00140847	0.0305981
ENSMUSG00000028195	Cyr61	601.151	-0.789177	0.359558	-2.19486	0.0281739	0.198354
ENSMUSG00000047230	Cldn2	312.901	-0.790758	0.359897	-2.19718	0.0280079	0.197831
ENSMUSG00000026311	Asb1	135.791	-0.791121	0.248995	-3.17726	0.00148674	0.031556
ENSMUSG00000027243	Harbi1	81.0077	-0.791906	0.303264	-2.61127	0.00902059	0.100691
ENSMUSG00000030691	Fchsd2	164.515	-0.793404	0.273547	-2.90043	0.00372647	0.0570608
ENSMUSG00000031758	Cdyl2	47.8601	-0.793719	0.397556	-1.9965	0.0458799	0.268467
ENSMUSG00000025019	Lcor	665.147	-0.794407	0.211351	-3.7587	0.000170796	0.00678281
ENSMUSG00000020312	Shc2	82.1162	-0.794471	0.394444	-2.01415	0.0439935	0.261814
ENSMUSG00000095440	Fignl2	131.877	-0.794793	0.315168	-2.52181	0.0116753	0.118458
ENSMUSG00000064337	mt-Rnr1	52948.7	-0.796054	0.289306	-2.7516	0.00593056	0.0767864
ENSMUSG00000030616	Sytl2	239.217	-0.797581	0.263651	-3.02514	0.00248516	0.0445537
ENSMUSG00000030852	Tacc2	763.124	-0.79759	0.181117	-4.40374	1.064e-05	0.000810508
ENSMUSG00000022361	Zhx1	129.933	-0.797998	0.288148	-2.76941	0.00561584	0.0744105
ENSMUSG00000001604	Tcea3	85.5281	-0.798391	0.299328	-2.66728	0.00764687	0.0897016
ENSMUSG00000071176	Arhgef10	128.359	-0.799321	0.274314	-2.91389	0.00356961	0.0557256
ENSMUSG00000028671	Gale	943.723	-0.800672	0.221894	-3.60836	0.000308139	0.0105092
ENSMUSG00000037966	Ninj1	580.631	-0.80119	0.236768	-3.38386	0.000714741	0.0192956
ENSMUSG00000034371	Tkfc	203.599	-0.801267	0.261418	-3.06508	0.00217609	0.0407654
ENSMUSG00000031904	Slc7a6	415.669	-0.801592	0.282934	-2.83314	0.00460933	0.0661155
ENSMUSG00000062031	Pgghg	94.5286	-0.801855	0.312772	-2.56371	0.010356	0.109814
ENSMUSG00000055980	Irs1	192.862	-0.804818	0.329832	-2.44009	0.0146838	0.135962
ENSMUSG00000030559	Rab38	198.267	-0.804852	0.379384	-2.12147	0.0338821	0.223108
ENSMUSG00000056313	Tcim	158.24	-0.805541	0.275015	-2.92908	0.0033997	0.0541857
ENSMUSG00000020623	Map2k6	49.6553	-0.805773	0.35568	-2.26544	0.0234854	0.178153
ENSMUSG00000092341	Malat1	38456.9	-0.806029	0.316706	-2.54504	0.0109266	0.113122
ENSMUSG00000020019	Ntn4	267.803	-0.809294	0.315851	-2.56226	0.0103992	0.10991
ENSMUSG00000029273	Sult1d1	6.06203	-0.809449	0.408579	-1.98113	0.0475763	0.2726
ENSMUSG00000041417	Pik3r1	379.738	-0.811465	0.242114	-3.35158	0.000803523	0.0209402
ENSMUSG00000061751	Kalrn	75.0785	-0.812339	0.39554	-2.05375	0.0400002	0.247389
ENSMUSG00000054008	Ndst1	768.811	-0.813244	0.308002	-2.64038	0.00828127	0.0948969
ENSMUSG00000036622	Atp13a2	167.934	-0.814737	0.258785	-3.14832	0.00164212	0.033812
ENSMUSG00000004187	Kifc2	41.4032	-0.815643	0.388055	-2.10187	0.0355643	0.230072
ENSMUSG00000037455	Slc18b1	94.9846	-0.815863	0.317564	-2.56913	0.0101955	0.108377
ENSMUSG00000021662	Arhgef28	317.346	-0.816197	0.230632	-3.53896	0.000401704	0.0127265
ENSMUSG00000045664	Cdc42ep2	1308.08	-0.816914	0.258226	-3.16357	0.00155848	0.0324918
ENSMUSG00000030688	Stard10	5492.63	-0.817059	0.23414	-3.48961	0.000483721	0.0144736
ENSMUSG00000030410	Dmwd	265.738	-0.817186	0.255442	-3.1991	0.00137857	0.0301251
ENSMUSG00000045414	1190002N15Rik	432.013	-0.817674	0.30624	-2.67005	0.00758409	0.0891531
ENSMUSG00000063605	Ccdc102a	340.282	-0.818895	0.244677	-3.34684	0.000817372	0.0212583
ENSMUSG00000108521	Gm44639	88.4461	-0.821388	0.359552	-2.28448	0.0223434	0.172116
ENSMUSG00000002603	Tgfb1	71.637	-0.821392	0.376155	-2.18366	0.0289876	0.202318
ENSMUSG00000044068	Zrsr1	311.099	-0.822827	0.256288	-3.21056	0.00132478	0.0293785
ENSMUSG00000045294	Insig1	185.143	-0.824523	0.258369	-3.19126	0.00141654	0.0306703
ENSMUSG00000000738	Spg7	1291.01	-0.826801	0.161581	-5.11695	3.10516e-07	5.65314e-05
ENSMUSG00000030796	Tead2	692.223	-0.828576	0.33751	-2.45496	0.0140899	0.132842
ENSMUSG00000027210	Meis2	279.435	-0.829044	0.395209	-2.09773	0.0359286	0.231647
ENSMUSG00000034656	Cacna1a	364.216	-0.830039	0.282099	-2.94237	0.00325708	0.0529573
ENSMUSG00000024378	Stard4	729.443	-0.830422	0.282927	-2.93511	0.00333425	0.0535386
ENSMUSG00000029761	Cald1	16031.3	-0.830896	0.206801	-4.01785	5.87325e-05	0.0030612
ENSMUSG00000059742	Kcnh7	16.645	-0.83252	0.410822	-2.02647	0.0427165	0.257294
ENSMUSG00000090863	A530084C06Rik	28.0194	-0.832533	0.406947	-2.0458	0.0407757	0.250836
ENSMUSG00000040891	Foxa3	98.0996	-0.832923	0.403168	-2.06594	0.0388338	0.243083
ENSMUSG00000027602	Map1lc3a	931.143	-0.834132	0.208823	-3.99445	6.48434e-05	0.00327408
ENSMUSG00000034427	Myo15b	372.012	-0.83432	0.347111	-2.40361	0.0162341	0.14338
ENSMUSG00000011658	Fuz	59.1907	-0.83434	0.351123	-2.3762	0.017492	0.149538
ENSMUSG00000028538	St3gal3	56.2603	-0.835846	0.356201	-2.34656	0.0189478	0.156298
ENSMUSG00000005575	Ube2m	483.136	-0.838275	0.24782	-3.3826	0.000718024	0.0192956
ENSMUSG00000060579	Fhit	6.7025	-0.838471	0.424593	-1.97476	0.0482949	0.274039
ENSMUSG00000022575	Gsdmd	401.18	-0.839354	0.312337	-2.68733	0.00720258	0.0866857
ENSMUSG00000032014	Oaf	230.929	-0.840348	0.313354	-2.68179	0.00732304	0.0874031
ENSMUSG00000097429	Gm26520	12.6437	-0.840406	0.414282	-2.02858	0.0425007	0.256637
ENSMUSG00000037031	Tspan15	182.451	-0.840585	0.379615	-2.21431	0.0268077	0.193045
ENSMUSG00000037580	Gch1	82.9772	-0.840846	0.328051	-2.56316	0.0103725	0.109814
ENSMUSG00000012017	Scarf2	283.844	-0.841936	0.399224	-2.10893	0.0349504	0.227763
ENSMUSG00000025993	Slc40a1	222.362	-0.842531	0.271346	-3.105	0.00190277	0.0374926
ENSMUSG00000036856	Wnt4	235.743	-0.84317	0.348203	-2.42149	0.015457	0.139816
ENSMUSG00000020644	Id2	6505.06	-0.843488	0.311265	-2.70987	0.00673095	0.0830987
ENSMUSG00000020415	Pttg1	796.366	-0.845831	0.266562	-3.17311	0.00150813	0.0319052
ENSMUSG00000107476	Zfp862-ps	49.2655	-0.845865	0.379363	-2.2297	0.0257673	0.188298
ENSMUSG00000028041	Adam15	444.473	-0.845939	0.294933	-2.86824	0.0041276	0.0615
ENSMUSG00000085133	B930095G15Rik	179.554	-0.846204	0.391063	-2.16386	0.0304752	0.208732
ENSMUSG00000049907	Rasl11b	348.688	-0.848853	0.393217	-2.15874	0.0308703	0.210347
ENSMUSG00000024909	Efemp2	265.625	-0.850724	0.359626	-2.36558	0.0180017	0.152584
ENSMUSG00000066621	Tecpr1	503.28	-0.850808	0.233168	-3.6489	0.000263368	0.0094302
ENSMUSG00000079259	Trim71	11.309	-0.852428	0.433581	-1.96602	0.0492965	0.277892
ENSMUSG00000027087	Itgav	581.869	-0.85356	0.208465	-4.0945	4.23086e-05	0.0023371
ENSMUSG00000064339	mt-Rnr2	106695	-0.853567	0.298922	-2.85549	0.0042971	0.0628362
ENSMUSG00000028710	Atpaf1	28.0553	-0.854402	0.423277	-2.01854	0.0435352	0.259564
ENSMUSG00000014077	Chp1	1991.05	-0.855289	0.225533	-3.7923	0.000149258	0.00604797
ENSMUSG00000042632	Pla2g6	458.774	-0.855321	0.200607	-4.26366	2.01109e-05	0.00133997
ENSMUSG00000038871	Bpgm	330.104	-0.85574	0.285616	-2.99612	0.00273442	0.0474431
ENSMUSG00000033446	Lpar6	326.391	-0.857246	0.29108	-2.94505	0.00322899	0.052635
ENSMUSG00000003623	Crot	298.985	-0.857482	0.270422	-3.1709	0.00151965	0.0319398
ENSMUSG00000027447	Cst3	3383.43	-0.857767	0.233825	-3.66841	0.00024406	0.0089369
ENSMUSG00000045231	BC106179	34.6268	-0.85826	0.427575	-2.00727	0.0447208	0.264518
ENSMUSG00000001025	S100a6	100197	-0.858342	0.282651	-3.03675	0.00239141	0.0434759
ENSMUSG00000022438	Parvb	297.673	-0.858772	0.353105	-2.43206	0.0150132	0.137827
ENSMUSG00000006519	Cyba	800.891	-0.859597	0.364039	-2.36128	0.018212	0.153261
ENSMUSG00000035713	Usp35	37.7426	-0.860514	0.369539	-2.32862	0.0198794	0.160601
ENSMUSG00000026200	Glb1l	28.0505	-0.862291	0.426914	-2.01982	0.0434016	0.259127
ENSMUSG00000044162	Tnip3	71.9237	-0.863859	0.438977	-1.96789	0.0490804	0.276915
ENSMUSG00000024268	Celf4	254.499	-0.864023	0.390847	-2.21064	0.0270607	0.193941
ENSMUSG00000006369	Fbln1	102.537	-0.865542	0.429983	-2.01297	0.044118	0.261836
ENSMUSG00000073755	5730409E04Rik	126.907	-0.866326	0.347427	-2.49354	0.0126475	0.124777
ENSMUSG00000025880	Smad7	276.96	-0.867055	0.306157	-2.83206	0.00462489	0.0661155
ENSMUSG00000056124	B4galt6	563.891	-0.867106	0.296593	-2.92356	0.00346057	0.0547506
ENSMUSG00000049288	Lix1l	250.487	-0.86937	0.262029	-3.31784	0.000907164	0.0229472
ENSMUSG00000027287	Snap23	357.52	-0.869418	0.215617	-4.03223	5.52506e-05	0.00291497
ENSMUSG00000037752	Xkr8	30.5758	-0.870009	0.392412	-2.21708	0.0266176	0.192381
ENSMUSG00000030330	Ing4	56.1269	-0.870632	0.384068	-2.26687	0.0233982	0.1777
ENSMUSG00000070056	Mfhas1	398.317	-0.870971	0.366294	-2.37779	0.0174167	0.149538
ENSMUSG00000044906	4930503L19Rik	81.8307	-0.871707	0.378952	-2.30031	0.0214306	0.167683
ENSMUSG00000046727	Cystm1	1853.13	-0.872634	0.303276	-2.87736	0.00401018	0.0602739
ENSMUSG00000028399	Ptprd	52.8595	-0.87313	0.438701	-1.99026	0.0465622	0.269531
ENSMUSG00000028706	Nsun4	258.758	-0.874455	0.239929	-3.64464	0.000267762	0.00953467
ENSMUSG00000016496	Cd274	33.6464	-0.875048	0.442147	-1.97909	0.0478061	0.273186
ENSMUSG00000041895	Wipi1	896.036	-0.87506	0.202789	-4.31513	1.59508e-05	0.0010909
ENSMUSG00000045948	Mrps12	798.07	-0.875539	0.315212	-2.77762	0.00547587	0.0734244
ENSMUSG00000063767	S100a7a	55.3315	-0.875625	0.434961	-2.01311	0.0441028	0.261836
ENSMUSG00000040272	Accs	68.5115	-0.876007	0.345079	-2.53857	0.0111307	0.114439
ENSMUSG00000074136	4930513N10Rik	19.1189	-0.876629	0.428576	-2.04545	0.0408109	0.250843
ENSMUSG00000026235	Epha4	2134.34	-0.876706	0.311815	-2.81162	0.0049292	0.0686582
ENSMUSG00000060224	Pyroxd2	22.6906	-0.879632	0.435024	-2.02203	0.0431732	0.25824
ENSMUSG00000023927	Satb1	53.6474	-0.880506	0.445323	-1.97723	0.0480156	0.273214
ENSMUSG00000027876	Reg4	8.74865	-0.882451	0.439526	-2.00773	0.0446716	0.2644
ENSMUSG00000037852	Cpe	2488.37	-0.884038	0.34492	-2.56302	0.0103765	0.109814
ENSMUSG00000046324	Ermp1	262.838	-0.884679	0.392486	-2.25404	0.0241937	0.181186
ENSMUSG00000032184	Lysmd2	30.5923	-0.884929	0.413777	-2.13866	0.032463	0.216969
ENSMUSG00000108621	Gm37494	123.435	-0.885429	0.290224	-3.05085	0.00228194	0.0418982
ENSMUSG00000032186	Tmod2	35.1729	-0.885806	0.394775	-2.24383	0.0248436	0.184042
ENSMUSG00000002076	Hsf2bp	26.2303	-0.886657	0.410627	-2.15928	0.0308288	0.210331
ENSMUSG00000031799	Tpm4	7868.6	-0.888622	0.219631	-4.04598	5.21041e-05	0.00277159
ENSMUSG00000109108	Gm36371	16.1432	-0.888658	0.440988	-2.01515	0.0438889	0.261312
ENSMUSG00000073968	Trim68	30.8819	-0.889016	0.401458	-2.21447	0.0267966	0.193045
ENSMUSG00000031438	Rnf128	2381.32	-0.889369	0.297847	-2.98599	0.00282662	0.0483933
ENSMUSG00000033491	Prss35	29.5663	-0.891175	0.411979	-2.16315	0.0305293	0.208794
ENSMUSG00000085148	Mir22hg	208.443	-0.893655	0.243728	-3.66661	0.000245788	0.00894947
ENSMUSG00000040111	Gramd1b	285.443	-0.894291	0.318583	-2.80709	0.00499918	0.0691884
ENSMUSG00000035778	Ggta1	114.338	-0.896111	0.365829	-2.44954	0.0143041	0.133979
ENSMUSG00000002289	Angptl4	316.884	-0.896625	0.277602	-3.22989	0.00123838	0.0282569
ENSMUSG00000042680	Garem1	141.061	-0.896664	0.293078	-3.05947	0.00221729	0.0412366
ENSMUSG00000024588	Fech	546.392	-0.896965	0.214047	-4.1905	2.7834e-05	0.00172221
ENSMUSG00000026321	Tnfrsf11a	44.6969	-0.898817	0.386212	-2.32726	0.0199513	0.16088
ENSMUSG00000026640	Plxna2	279.539	-0.899124	0.230768	-3.89623	9.77033e-05	0.00441578
ENSMUSG00000024277	Mapre2	264.758	-0.899362	0.319982	-2.81066	0.00494397	0.0687899
ENSMUSG00000020788	Atp2a3	16.3631	-0.900368	0.444876	-2.02386	0.0429845	0.257708
ENSMUSG00000068762	Gstm6	11.1853	-0.900466	0.430104	-2.0936	0.0362957	0.23318
ENSMUSG00000030400	Ercc2	310.776	-0.900518	0.28004	-3.21568	0.00130136	0.0290023
ENSMUSG00000097610	A930012L18Rik	9.12544	-0.901556	0.429693	-2.09814	0.0358928	0.231628
ENSMUSG00000037818	Abhd18	19.4876	-0.901931	0.428123	-2.10671	0.0351425	0.228268
ENSMUSG00000076435	Acsf2	25.0939	-0.901963	0.420999	-2.14243	0.0321586	0.215603
ENSMUSG00000026579	F5	16.9224	-0.902222	0.445337	-2.02593	0.0427717	0.257387
ENSMUSG00000030587	2200002D01Rik	2937.79	-0.902478	0.291198	-3.09919	0.0019405	0.0377378
ENSMUSG00000022822	Abcc5	903.718	-0.903265	0.251356	-3.59357	0.000326173	0.011095
ENSMUSG00000037110	Ralgapa2	752.103	-0.903409	0.196468	-4.59824	4.26067e-06	0.00043906
ENSMUSG00000036667	Tcaf1	638.632	-0.905178	0.326657	-2.77104	0.0055878	0.0741904
ENSMUSG00000037552	Plekhg2	295.185	-0.905464	0.276414	-3.27575	0.0010538	0.0253569
ENSMUSG00000045518	Onecut3	63.8737	-0.907502	0.426087	-2.12985	0.0331839	0.219854
ENSMUSG00000033594	Spata2l	17.9902	-0.908434	0.429424	-2.11547	0.0343898	0.225417
ENSMUSG00000068874	Selenbp1	39.4136	-0.90896	0.402404	-2.25882	0.0238945	0.180304
ENSMUSG00000021594	Srd5a1	142.403	-0.912897	0.27389	-3.33308	0.000858917	0.0219947
ENSMUSG00000022809	Nr1i2	27.3989	-0.913442	0.441494	-2.06898	0.0385478	0.241996
ENSMUSG00000030849	Fgfr2	148.467	-0.914415	0.417974	-2.18773	0.0286892	0.200995
ENSMUSG00000031906	Smpd3	841.094	-0.914539	0.443462	-2.06227	0.0391819	0.244315
ENSMUSG00000038916	Soga3	75.4034	-0.915936	0.417403	-2.19437	0.028209	0.198384
ENSMUSG00000053460	Ggcx	164.085	-0.916424	0.276579	-3.31343	0.000921596	0.0231715
ENSMUSG00000057530	Ece1	461.014	-0.916676	0.245065	-3.74054	0.000183623	0.00717074
ENSMUSG00000060981	Hist1h4h	27.0409	-0.917764	0.441567	-2.07843	0.0376702	0.238455
ENSMUSG00000036264	Fstl4	16.0181	-0.91817	0.424276	-2.16409	0.0304576	0.208732
ENSMUSG00000101823	Gm29438	9.5502	-0.918708	0.445405	-2.06264	0.0391471	0.244216
ENSMUSG00000055730	Ces2a	18.5776	-0.919702	0.410498	-2.24046	0.0250613	0.185428
ENSMUSG00000029762	Akr1b8	561.633	-0.919833	0.289023	-3.18256	0.00145981	0.0312927
ENSMUSG00000000876	Pxmp4	275.652	-0.920212	0.269793	-3.41081	0.000647712	0.0181612
ENSMUSG00000037962	Rflna	9.48911	-0.922718	0.424765	-2.1723	0.0298327	0.20636
ENSMUSG00000038807	Rap1gap2	161.563	-0.922761	0.243895	-3.78343	0.000154682	0.00622872
ENSMUSG00000044786	Zfp36	39.5196	-0.923246	0.383774	-2.4057	0.0161413	0.143009
ENSMUSG00000033478	Fam160b1	624.699	-0.923753	0.246397	-3.74904	0.00017751	0.00701679
ENSMUSG00000041263	Rusc1	333.856	-0.924233	0.295269	-3.13014	0.00174723	0.0351786
ENSMUSG00000043681	Fam25c	35.6149	-0.9244	0.445385	-2.07551	0.0379392	0.239688
ENSMUSG00000046447	Camk2n1	3234.1	-0.92505	0.286376	-3.2302	0.00123705	0.0282569
ENSMUSG00000026380	Tfcp2l1	533.217	-0.925161	0.33966	-2.72378	0.00645392	0.0808757
ENSMUSG00000066684	Pilrb1	8.33214	-0.925656	0.412038	-2.24653	0.02467	0.183267
ENSMUSG00000067924	Rtl8b	128.27	-0.925684	0.316124	-2.92823	0.00340892	0.0542657
ENSMUSG00000070436	Serpinh1	388.188	-0.926197	0.233312	-3.96977	7.19417e-05	0.00352242
ENSMUSG00000005580	Adcy9	83.4562	-0.927743	0.381702	-2.43054	0.0150762	0.138209
ENSMUSG00000029304	Spp1	525.405	-0.928425	0.296031	-3.13624	0.00171127	0.0346164
ENSMUSG00000003123	Lipe	171.129	-0.929303	0.305407	-3.04283	0.00234361	0.042848
ENSMUSG00000048706	Lurap1l	1254.06	-0.929523	0.264654	-3.51221	0.000444389	0.0136441
ENSMUSG00000022358	Fbxo32	189.999	-0.92986	0.274554	-3.3868	0.000707132	0.019166
ENSMUSG00000037366	Pafah2	498.253	-0.930142	0.272341	-3.41536	0.000636973	0.0179379
ENSMUSG00000009145	Dqx1	56.539	-0.930435	0.337413	-2.75755	0.00582357	0.0761126
ENSMUSG00000028273	Pdlim5	880.213	-0.930644	0.276021	-3.37164	0.00074721	0.0198325
ENSMUSG00000030774	Pak1	882.57	-0.930697	0.21938	-4.24239	2.21153e-05	0.0014365
ENSMUSG00000075316	Scn9a	16.357	-0.931968	0.436576	-2.13472	0.0327837	0.218209
ENSMUSG00000036427	Gpi1	1745.32	-0.932266	0.209714	-4.44542	8.77209e-06	0.000695632
ENSMUSG00000076928	Trac	82.2201	-0.932395	0.342222	-2.72454	0.00643919	0.0808087
ENSMUSG00000027215	Cd82	71.2288	-0.932479	0.356558	-2.61522	0.00891688	0.100074
ENSMUSG00000017344	Vtn	6.60736	-0.933177	0.403254	-2.31411	0.0206614	0.164645
ENSMUSG00000018387	Shroom1	112.028	-0.933299	0.300091	-3.11005	0.00187054	0.0370836
ENSMUSG00000032515	Csrnp1	92.222	-0.93484	0.348065	-2.68582	0.0072352	0.0868358
ENSMUSG00000006576	Slc4a3	142.559	-0.935017	0.313933	-2.97839	0.00289764	0.0490137
ENSMUSG00000024866	Acy3	244.628	-0.935509	0.299149	-3.12723	0.00176462	0.0353635
ENSMUSG00000027456	Sdcbp2	941.922	-0.936338	0.294818	-3.17598	0.00149329	0.0316432
ENSMUSG00000034614	Pik3ip1	53.7838	-0.939544	0.392463	-2.39397	0.0166671	0.146159
ENSMUSG00000003032	Klf4	1637.09	-0.939765	0.288846	-3.25351	0.00113988	0.0267406
ENSMUSG00000036867	Smad6	90.2202	-0.9402	0.35671	-2.63576	0.00839497	0.0959446
ENSMUSG00000026064	Ptp4a1	216.211	-0.940606	0.268829	-3.4989	0.000467177	0.0141099
ENSMUSG00000081058	Hist2h3c2	25.1591	-0.940611	0.445076	-2.11337	0.0345691	0.226248
ENSMUSG00000055538	Zcchc24	41.7751	-0.940889	0.41769	-2.2526	0.0242842	0.181444
ENSMUSG00000097113	Gm19705	47.7366	-0.941626	0.346294	-2.71916	0.00654486	0.0816591
ENSMUSG00000031576	Kcnu1	133.048	-0.942485	0.42935	-2.19515	0.0281531	0.198354
ENSMUSG00000072623	Zfp9	56.208	-0.942565	0.408008	-2.31017	0.020879	0.165268
ENSMUSG00000048481	Mypop	123.068	-0.94272	0.278672	-3.3829	0.000717251	0.0192956
ENSMUSG00000034714	Ttyh2	248.832	-0.944804	0.258014	-3.66183	0.000250421	0.00904172
ENSMUSG00000023008	Fmnl3	274.203	-0.945146	0.309633	-3.05247	0.00226969	0.0418982
ENSMUSG00000003847	Nfat5	353.783	-0.945195	0.275844	-3.42655	0.000611294	0.0172901
ENSMUSG00000048826	Dact2	6.94728	-0.945389	0.418989	-2.25636	0.0240484	0.180831
ENSMUSG00000005836	Gata6	677.965	-0.945913	0.284651	-3.32306	0.000890362	0.0225663
ENSMUSG00000055322	Tns1	407.924	-0.947043	0.354555	-2.67108	0.00756078	0.0891531
ENSMUSG00000062980	Cped1	17.1695	-0.94747	0.438338	-2.1615	0.0306564	0.209442
ENSMUSG00000040380	Cbln3	45.5949	-0.9493	0.42452	-2.23617	0.0253405	0.186427
ENSMUSG00000031626	Sorbs2	1612.7	-0.950101	0.258607	-3.67392	0.000238854	0.00879608
ENSMUSG00000030397	Mark4	499.542	-0.950655	0.223933	-4.24526	2.18345e-05	0.00142542
ENSMUSG00000036904	Fzd8	30.9416	-0.95111	0.433718	-2.19292	0.028313	0.199007
ENSMUSG00000031543	Ank1	17.0122	-0.951505	0.443153	-2.14712	0.0317835	0.214534
ENSMUSG00000075701	Selenos	1159.6	-0.951577	0.182676	-5.2091	1.89759e-07	3.89337e-05
ENSMUSG00000025037	Maoa	813.557	-0.952491	0.241016	-3.95199	7.75049e-05	0.00370161
ENSMUSG00000070044	Fam149a	396.577	-0.953387	0.350353	-2.72122	0.00650414	0.0813081
ENSMUSG00000094973	Gm8994	6.25574	-0.953523	0.415473	-2.29503	0.0217312	0.169327
ENSMUSG00000055485	Soga1	148.711	-0.954877	0.402245	-2.37387	0.0176028	0.150089
ENSMUSG00000040584	Abcb1a	194.503	-0.956411	0.366576	-2.60904	0.0090797	0.100933
ENSMUSG00000066071	Cyp4a12a	18.5148	-0.958415	0.408277	-2.34746	0.0189018	0.156037
ENSMUSG00000017390	Aldoc	155.206	-0.958913	0.269574	-3.55714	0.000374915	0.0120852
ENSMUSG00000025978	Rftn2	9.24793	-0.959621	0.393961	-2.43583	0.0148576	0.136983
ENSMUSG00000031099	Smarca1	171.357	-0.960046	0.39197	-2.44928	0.0143142	0.133979
ENSMUSG00000022665	Ccdc80	217.447	-0.960474	0.410387	-2.34041	0.0192626	0.157888
ENSMUSG00000031635	Anxa10	81.7243	-0.960549	0.418113	-2.29734	0.0215993	0.168798
ENSMUSG00000029765	Plxna4	116.26	-0.961466	0.417758	-2.30149	0.0213639	0.167364
ENSMUSG00000033065	Pfkm	308.393	-0.961591	0.29553	-3.25379	0.00113877	0.0267406
ENSMUSG00000039202	Abhd2	1770.67	-0.962073	0.180804	-5.32108	1.03151e-07	2.38094e-05
ENSMUSG00000029195	Klb	10.8404	-0.962863	0.432719	-2.22514	0.0260716	0.189646
ENSMUSG00000003546	Klc4	467.14	-0.963002	0.203122	-4.74101	2.1266e-06	0.00023903
ENSMUSG00000029924	Slc37a3	427.206	-0.964726	0.213281	-4.52327	6.08916e-06	0.000535432
ENSMUSG00000062901	Klhl24	120.662	-0.966767	0.279133	-3.46347	0.000533263	0.0156658
ENSMUSG00000042647	Acad12	24.0137	-0.967588	0.430295	-2.24866	0.0245341	0.182657
ENSMUSG00000031958	Ldhd	80.9855	-0.969005	0.37172	-2.60682	0.00913886	0.101398
ENSMUSG00000030956	Fam53b	83.901	-0.96977	0.332477	-2.9168	0.00353641	0.055341
ENSMUSG00000021097	Clmn	817.562	-0.970918	0.327514	-2.96451	0.00303166	0.0503046
ENSMUSG00000030591	Psmd8	3967.7	-0.975349	0.209088	-4.66478	3.08943e-06	0.000327328
ENSMUSG00000020154	Ptprb	531.053	-0.975694	0.429894	-2.26961	0.0232311	0.177055
ENSMUSG00000033420	Antxr1	139.081	-0.975751	0.354128	-2.75537	0.00586266	0.0762417
ENSMUSG00000004043	Stat5a	104.001	-0.975881	0.369798	-2.63896	0.00831612	0.0952119
ENSMUSG00000024646	Cyb5a	2811.3	-0.976148	0.195968	-4.98115	6.32088e-07	9.50043e-05
ENSMUSG00000059456	Ptk2b	566.935	-0.976206	0.299121	-3.26359	0.00110012	0.02614
ENSMUSG00000022040	Ephx2	144.395	-0.976312	0.336151	-2.90438	0.00367981	0.0567604
ENSMUSG00000032657	Fam189b	296.384	-0.977103	0.289166	-3.37904	0.000727404	0.0194667
ENSMUSG00000038415	Foxq1	2592	-0.977105	0.295966	-3.30141	0.000962009	0.0237308
ENSMUSG00000086141	9030622O22Rik	7.9404	-0.978401	0.436548	-2.24122	0.0250117	0.185167
ENSMUSG00000050957	Insl6	60.7197	-0.979356	0.370392	-2.64411	0.00819061	0.0941083
ENSMUSG00000038178	Slc43a2	223.913	-0.979735	0.253157	-3.87006	0.000108808	0.00478542
ENSMUSG00000022885	St6gal1	433.269	-0.98053	0.274554	-3.57136	0.000355138	0.0116513
ENSMUSG00000023044	Csad	323.935	-0.981469	0.237361	-4.13492	3.55076e-05	0.00206744
ENSMUSG00000026580	Selp	9.88337	-0.984511	0.418443	-2.3528	0.0186328	0.155331
ENSMUSG00000030681	Mvp	544.786	-0.984702	0.183363	-5.37024	7.86304e-08	1.88218e-05
ENSMUSG00000070687	Htr1d	31.1765	-0.985903	0.423675	-2.32702	0.019964	0.160882
ENSMUSG00000010175	Prox1	63.1617	-0.986625	0.407193	-2.42299	0.0153933	0.139656
ENSMUSG00000086528	Gm15731	18.528	-0.986977	0.428963	-2.30084	0.0214004	0.167548
ENSMUSG00000020709	Adap2	7.62717	-0.987889	0.420348	-2.35017	0.0187648	0.155683
ENSMUSG00000038456	Dennd2a	6.39782	-0.989045	0.42592	-2.32214	0.0202255	0.16218
ENSMUSG00000029167	Ppargc1a	120.204	-0.990302	0.280582	-3.52945	0.000416424	0.0130673
ENSMUSG00000029161	Cgref1	114.462	-0.990867	0.362138	-2.73616	0.00621612	0.0791101
ENSMUSG00000020034	Tcp11l2	23.2235	-0.991187	0.420529	-2.357	0.0184231	0.154534
ENSMUSG00000105940	Gm42635	11.5857	-0.992491	0.42829	-2.31733	0.0204856	0.163455
ENSMUSG00000092250	Gm20467	33.7048	-0.993898	0.412847	-2.40742	0.0160655	0.142822
ENSMUSG00000025933	Tmem14a	74.2668	-0.994034	0.362531	-2.74193	0.006108	0.0784032
ENSMUSG00000010663	Fads1	1632.52	-0.995621	0.239821	-4.15152	3.30269e-05	0.00195828
ENSMUSG00000029804	Herc3	93.8978	-0.996296	0.3153	-3.15983	0.00157859	0.0328052
ENSMUSG00000024897	Apba1	22.9802	-0.997443	0.44345	-2.24928	0.0244947	0.182489
ENSMUSG00000037071	Scd1	1663.64	-0.997899	0.294437	-3.38917	0.000701041	0.0190772
ENSMUSG00000039671	Zmynd8	1386.76	-0.997991	0.201031	-4.96437	6.8926e-07	0.000102407
ENSMUSG00000060477	Irak2	399.498	-0.999555	0.236301	-4.23	2.33694e-05	0.00148804
ENSMUSG00000024395	Lims2	21.648	-1.00004	0.439475	-2.27554	0.0228736	0.175156
ENSMUSG00000038910	Plcl2	144.301	-1.00262	0.435148	-2.30409	0.0212174	0.166822
ENSMUSG00000022094	Slc39a14	92.4125	-1.00377	0.37219	-2.69694	0.00699807	0.0853413
ENSMUSG00000039328	Rnf122	80.481	-1.00382	0.350359	-2.86512	0.00416853	0.0617121
ENSMUSG00000078813	Leng1	153.411	-1.00475	0.280774	-3.57851	0.000345562	0.0115122
ENSMUSG00000036192	Rorb	90.1169	-1.00491	0.367404	-2.73517	0.00623481	0.0791662
ENSMUSG00000038523	1700003F12Rik	13.1903	-1.00655	0.445113	-2.26133	0.0237385	0.179336
ENSMUSG00000068551	Zfp467	98.4286	-1.00776	0.376105	-2.67946	0.00737412	0.0876889
ENSMUSG00000035473	Galm	78.7642	-1.00906	0.3632	-2.77824	0.00546548	0.0734244
ENSMUSG00000002409	Dyrk1b	46.1625	-1.01014	0.377102	-2.67869	0.00739115	0.0878106
ENSMUSG00000035585	Tsen34	930.762	-1.01075	0.220159	-4.591	4.41133e-06	0.000445476
ENSMUSG00000013921	Clip3	66.0622	-1.01111	0.442706	-2.28394	0.0223753	0.172157
ENSMUSG00000021944	Gata4	17.053	-1.01249	0.438102	-2.31108	0.0208287	0.165112
ENSMUSG00000030411	Nova2	19.5314	-1.01526	0.445407	-2.2794	0.0226435	0.173807
ENSMUSG00000024276	Zfp397	153.514	-1.01854	0.285617	-3.5661	0.000362329	0.0118269
ENSMUSG00000055675	Kbtbd11	47.1276	-1.0191	0.44049	-2.31357	0.0206913	0.164663
ENSMUSG00000044349	Snhg11	6.41703	-1.02067	0.420975	-2.42453	0.0153283	0.139439
ENSMUSG00000022159	Rab2b	99.1907	-1.0211	0.307225	-3.32362	0.000888565	0.0225663
ENSMUSG00000038402	Foxf2	62.7392	-1.02134	0.40011	-2.55266	0.0106905	0.11162
ENSMUSG00000086054	Hnf1aos1	9.82351	-1.02234	0.393971	-2.59497	0.00945982	0.103801
ENSMUSG00000004558	Ndrg2	252.273	-1.0224	0.400222	-2.55459	0.0106314	0.111302
ENSMUSG00000058056	Palld	1057.19	-1.02381	0.274024	-3.73619	0.000186832	0.00727407
ENSMUSG00000042831	Alkbh6	123.277	-1.02439	0.285179	-3.59209	0.000328035	0.0111291
ENSMUSG00000038074	Fkbp14	79.5921	-1.025	0.39333	-2.60595	0.00916198	0.101568
ENSMUSG00000030600	Lrfn1	52.5435	-1.02506	0.351168	-2.91901	0.00351143	0.0550318
ENSMUSG00000038712	Mindy1	877.859	-1.02517	0.324785	-3.15646	0.00159697	0.0330808
ENSMUSG00000050064	Zfp697	171.351	-1.02616	0.315568	-3.2518	0.00114677	0.0268536
ENSMUSG00000049775	Tmsb4x	22226.9	-1.02887	0.249078	-4.1307	3.61664e-05	0.00209636
ENSMUSG00000041420	Meis3	83.0535	-1.03117	0.316854	-3.25438	0.00113638	0.0267406
ENSMUSG00000005364	Il5ra	114.55	-1.03219	0.426133	-2.42223	0.0154257	0.139656
ENSMUSG00000058454	Dhcr7	216.391	-1.0325	0.261995	-3.94091	8.11722e-05	0.00382931
ENSMUSG00000040473	Cfap69	68.2359	-1.03512	0.354422	-2.92058	0.00349384	0.0549736
ENSMUSG00000026179	Pnkd	431.339	-1.03525	0.294647	-3.51352	0.00044221	0.0136096
ENSMUSG00000090460	Gm17511	14.7295	-1.03597	0.406281	-2.5499	0.0107754	0.112254
ENSMUSG00000026471	Mr1	24.2829	-1.03649	0.416352	-2.48944	0.0127943	0.125477
ENSMUSG00000029153	Ociad2	407.052	-1.03702	0.357516	-2.90062	0.00372421	0.0570608
ENSMUSG00000035285	Nat14	16.3712	-1.03872	0.436388	-2.38026	0.0173003	0.149182
ENSMUSG00000108460	Gm39041	43.6479	-1.03972	0.392783	-2.64706	0.00811961	0.0937618
ENSMUSG00000028525	Pde4b	74.2724	-1.04055	0.442419	-2.35197	0.0186744	0.155464
ENSMUSG00000083282	Ctsf	44.6238	-1.04066	0.44172	-2.35592	0.0184768	0.154684
ENSMUSG00000042439	Zfp532	217.813	-1.04143	0.402221	-2.58921	0.00961963	0.104505
ENSMUSG00000001665	Gstt3	172.821	-1.04307	0.348426	-2.99365	0.00275659	0.0476997
ENSMUSG00000017765	Slc12a4	384.707	-1.04396	0.229082	-4.55714	5.18548e-06	0.000473165
ENSMUSG00000066838	Zfp772	53.4378	-1.0447	0.334643	-3.12183	0.00179729	0.0359625
ENSMUSG00000031465	Angpt2	11.1511	-1.04475	0.444704	-2.34933	0.0188074	0.155736
ENSMUSG00000034758	Tle6	90.5918	-1.04503	0.368335	-2.83716	0.00455166	0.0655907
ENSMUSG00000034171	Faah	67.1184	-1.04601	0.43067	-2.42881	0.0151486	0.13848
ENSMUSG00000079442	St6galnac4	176.293	-1.04822	0.331333	-3.16366	0.00155799	0.0324918
ENSMUSG00000026811	St6galnac6	151.748	-1.04823	0.289717	-3.61812	0.000296746	0.0102835
ENSMUSG00000091971	Hspa1a	60.1159	-1.04874	0.404592	-2.59211	0.00953902	0.104209
ENSMUSG00000050052	Tdrp	71.3745	-1.05141	0.35305	-2.97806	0.00290078	0.0490137
ENSMUSG00000038009	Dnajc22	52.8647	-1.05178	0.355755	-2.95647	0.00311178	0.0512393
ENSMUSG00000049044	Rapgef4	13.2945	-1.05372	0.435471	-2.41972	0.0155326	0.140171
ENSMUSG00000051811	Cox6b2	6.27618	-1.05594	0.407447	-2.59161	0.00955288	0.104209
ENSMUSG00000042359	Osbpl6	85.7947	-1.05674	0.359604	-2.93862	0.00329681	0.0532318
ENSMUSG00000091387	Gcnt4	72.1002	-1.05713	0.336198	-3.14436	0.00166453	0.0341519
ENSMUSG00000019124	Scrn1	332.139	-1.05776	0.445266	-2.37557	0.0175217	0.149693
ENSMUSG00000021180	Rps6ka5	19.5524	-1.0588	0.420913	-2.51549	0.0118866	0.120036
ENSMUSG00000022156	Gzme	24.2585	-1.05969	0.4454	-2.37918	0.0173513	0.14925
ENSMUSG00000031762	Mt2	1000.22	-1.06083	0.445293	-2.38233	0.0172035	0.148644
ENSMUSG00000034308	Sdr42e1	18.9416	-1.06174	0.442867	-2.39742	0.0165108	0.144887
ENSMUSG00000004035	Gstm7	25.8352	-1.06184	0.43058	-2.46606	0.0136607	0.13109
ENSMUSG00000052688	Rab7b	125.415	-1.06215	0.418139	-2.54018	0.0110796	0.114116
ENSMUSG00000032357	Tinag	23.4158	-1.06246	0.444895	-2.38813	0.0169346	0.147405
ENSMUSG00000032652	Crebl2	63.1874	-1.06247	0.358148	-2.96657	0.00301138	0.0500793
ENSMUSG00000039168	Dap	3601.64	-1.06252	0.259489	-4.09468	4.22753e-05	0.0023371
ENSMUSG00000026817	Ak1	50.1332	-1.06257	0.432107	-2.45905	0.0139307	0.132348
ENSMUSG00000002602	Axl	6632.97	-1.06277	0.278736	-3.81283	0.000137383	0.00567354
ENSMUSG00000029727	Cyp3a13	304.079	-1.06367	0.304955	-3.48796	0.000486719	0.0144962
ENSMUSG00000044365	Cxxc4	188.747	-1.06575	0.329699	-3.2325	0.00122714	0.0281241
ENSMUSG00000043592	Unc5cl	9.01061	-1.06601	0.428014	-2.4906	0.0127526	0.125302
ENSMUSG00000032280	Tle3	505.61	-1.06625	0.279456	-3.81545	0.000135935	0.00564984
ENSMUSG00000040093	Bmf	180.854	-1.06737	0.31516	-3.38675	0.00070727	0.019166
ENSMUSG00000020325	Fstl3	292.67	-1.06821	0.373225	-2.86211	0.00420827	0.0620961
ENSMUSG00000036098	Myrf	943.068	-1.06837	0.367719	-2.90538	0.00366805	0.0567144
ENSMUSG00000033107	Rnf125	10.0446	-1.07098	0.435009	-2.46198	0.0138173	0.131663
ENSMUSG00000071856	Mcc	122.342	-1.07573	0.414169	-2.59733	0.00939525	0.10318
ENSMUSG00000019970	Sgk1	228.682	-1.07692	0.341125	-3.15697	0.00159416	0.0330757
ENSMUSG00000038843	Gcnt1	670.735	-1.07846	0.355813	-3.03099	0.00243754	0.0439437
ENSMUSG00000024799	Tm7sf2	191.914	-1.07895	0.269987	-3.99631	6.43378e-05	0.00327408
ENSMUSG00000029108	Pcdh7	369.71	-1.07945	0.436217	-2.47457	0.0133397	0.128679
ENSMUSG00000027187	Cat	1268.57	-1.08021	0.240138	-4.49831	6.84958e-06	0.000594213
ENSMUSG00000006219	Fblim1	782.559	-1.08109	0.20871	-5.17986	2.22047e-07	4.28385e-05
ENSMUSG00000031480	Thsd1	12.4782	-1.08143	0.442953	-2.4414	0.0146303	0.135758
ENSMUSG00000032076	Cadm1	1401.19	-1.08145	0.224165	-4.82433	1.40476e-06	0.000174457
ENSMUSG00000028073	Pear1	255.68	-1.08172	0.275834	-3.92163	8.79537e-05	0.00406032
ENSMUSG00000028167	Bdh2	46.5686	-1.08319	0.41315	-2.62178	0.00874712	0.0986608
ENSMUSG00000038776	Ephx1	487.292	-1.08605	0.443185	-2.45056	0.0142633	0.133707
ENSMUSG00000003378	Grik5	41.2277	-1.08622	0.433421	-2.50616	0.0122049	0.122191
ENSMUSG00000056673	Kdm5d	114.901	-1.0867	0.437677	-2.48289	0.0130322	0.12704
ENSMUSG00000107383	Gm4366	26.1117	-1.08734	0.444926	-2.44386	0.0145312	0.135324
ENSMUSG00000040997	Abhd4	353.283	-1.08831	0.257277	-4.23012	2.33572e-05	0.00148804
ENSMUSG00000075318	Scn2a	26.5317	-1.0892	0.42223	-2.57964	0.0098902	0.106465
ENSMUSG00000040152	Thbs1	743.418	-1.09166	0.360451	-3.02859	0.00245695	0.0442086
ENSMUSG00000047496	Rnf152	33.6694	-1.09245	0.44532	-2.45318	0.0141599	0.13321
ENSMUSG00000040212	Emp3	1765.81	-1.09246	0.214594	-5.09081	3.56535e-07	6.31311e-05
ENSMUSG00000018593	Sparc	5493.79	-1.0974	0.235047	-4.66883	3.02914e-06	0.000323593
ENSMUSG00000021185	Dglucy	41.6154	-1.09751	0.445294	-2.4647	0.0137129	0.131258
ENSMUSG00000018800	Abca5	112.36	-1.09958	0.280148	-3.92499	8.67323e-05	0.00401829
ENSMUSG00000070808	Bicra	22.3273	-1.09992	0.436589	-2.51935	0.0117571	0.1191
ENSMUSG00000037337	Map4k1	91.0765	-1.10196	0.373554	-2.94992	0.00317852	0.0520729
ENSMUSG00000073408	Dpcr1	85.4636	-1.10197	0.438221	-2.51465	0.011915	0.120108
ENSMUSG00000062825	Actg1	86.6983	-1.10235	0.304362	-3.62183	0.000292528	0.0102472
ENSMUSG00000064368	mt-Nd6	124.727	-1.10267	0.395058	-2.79115	0.00525211	0.071764
ENSMUSG00000033577	Myo6	1900.49	-1.10294	0.292142	-3.77537	0.00015977	0.00637682
ENSMUSG00000018672	Copz2	21.0916	-1.1034	0.422711	-2.61028	0.00904676	0.100896
ENSMUSG00000033917	Gde1	1113.48	-1.1035	0.223614	-4.93482	8.02266e-07	0.000116518
ENSMUSG00000027199	Gatm	68.1418	-1.10423	0.445162	-2.48051	0.0131196	0.127507
ENSMUSG00000030465	Psd3	163.291	-1.10596	0.315592	-3.50439	0.000457656	0.013916
ENSMUSG00000000184	Ccnd2	25167.4	-1.10765	0.162196	-6.82912	8.54388e-12	7.88845e-09
ENSMUSG00000033318	Gstt2	16.4866	-1.10817	0.445202	-2.48914	0.0128051	0.125488
ENSMUSG00000103749	Pcdhgb5	10.3578	-1.11104	0.439789	-2.5263	0.011527	0.117522
ENSMUSG00000022108	Itm2b	2534.73	-1.11349	0.316241	-3.52102	0.000429892	0.0133256
ENSMUSG00000020777	Acox1	396.821	-1.11391	0.257601	-4.32416	1.53114e-05	0.00105369
ENSMUSG00000042793	Lgr6	77.3578	-1.11818	0.431269	-2.59276	0.00952078	0.104209
ENSMUSG00000031765	Mt1	2446.73	-1.1186	0.319702	-3.49889	0.000467199	0.0141099
ENSMUSG00000029673	Auts2	131.406	-1.11878	0.414373	-2.69994	0.0069352	0.0848566
ENSMUSG00000049047	Armcx3	18.1957	-1.11908	0.416814	-2.68483	0.00725656	0.0869116
ENSMUSG00000045005	Fzd5	89.9946	-1.12114	0.33417	-3.355	0.00079366	0.0207581
ENSMUSG00000021614	Vcan	209.432	-1.12564	0.444658	-2.53148	0.0113581	0.116335
ENSMUSG00000028469	Npr2	78.1609	-1.12579	0.397503	-2.83215	0.00462366	0.0661155
ENSMUSG00000057880	Abat	8.92412	-1.12722	0.403594	-2.79294	0.00522314	0.0715193
ENSMUSG00000009378	Slc16a12	13.0904	-1.1278	0.407018	-2.77089	0.00559029	0.0741904
ENSMUSG00000024511	Rab27b	322.117	-1.12909	0.298756	-3.77931	0.000157264	0.00631304
ENSMUSG00000056888	Glipr1	645.447	-1.12984	0.341725	-3.3063	0.000945366	0.0235904
ENSMUSG00000015766	Eps8	538.983	-1.13237	0.273391	-4.14194	3.44382e-05	0.00203264
ENSMUSG00000022528	Hes1	909.219	-1.13425	0.225611	-5.02743	4.97084e-07	8.13331e-05
ENSMUSG00000022947	Cbr3	108.362	-1.13901	0.401562	-2.83644	0.004562	0.0656664
ENSMUSG00000045441	Gprin3	41.6595	-1.14081	0.427282	-2.66992	0.00758691	0.0891531
ENSMUSG00000063160	Numbl	318.254	-1.14156	0.240211	-4.75234	2.01078e-06	0.000230012
ENSMUSG00000030313	Dennd5b	179.962	-1.14196	0.280999	-4.06394	4.82522e-05	0.00260966
ENSMUSG00000019987	Arg1	11.8911	-1.14525	0.443015	-2.58514	0.00973403	0.10529
ENSMUSG00000025017	Pik3ap1	40.5799	-1.14563	0.412619	-2.77648	0.00549513	0.0736063
ENSMUSG00000027230	Creb3l1	155.203	-1.14574	0.420849	-2.72246	0.00647981	0.0810823
ENSMUSG00000057722	Lepr	12.8886	-1.1468	0.429459	-2.67034	0.00757738	0.0891531
ENSMUSG00000021998	Lcp1	34.7178	-1.1505	0.444776	-2.58671	0.00968982	0.1049
ENSMUSG00000074738	Fndc10	27.533	-1.15161	0.397762	-2.89521	0.00378903	0.0578241
ENSMUSG00000042312	S100a13	1552.21	-1.15359	0.288707	-3.99572	6.44986e-05	0.00327408
ENSMUSG00000071724	Smpd5	40.9709	-1.1543	0.392827	-2.93844	0.00329868	0.0532318
ENSMUSG00000040249	Lrp1	288.551	-1.1565	0.362121	-3.19367	0.00140476	0.0305689
ENSMUSG00000041729	Coro2b	56.4141	-1.15701	0.416358	-2.77888	0.00545459	0.0734244
ENSMUSG00000049922	Slc35c1	287.555	-1.1579	0.278029	-4.16469	3.11779e-05	0.00190097
ENSMUSG00000040327	Cul9	27.4553	-1.1595	0.440465	-2.63245	0.00847717	0.0963183
ENSMUSG00000029369	Afm	27.9984	-1.16002	0.44073	-2.63204	0.00848727	0.0963183
ENSMUSG00000049690	Nckap5	14.457	-1.16205	0.4453	-2.6096	0.00906483	0.100923
ENSMUSG00000036585	Fgf1	262.665	-1.16277	0.373933	-3.10957	0.00187357	0.0370869
ENSMUSG00000029185	Fam114a1	394.812	-1.164	0.259221	-4.49036	7.11015e-06	0.000608647
ENSMUSG00000023019	Gpd1	322.35	-1.16509	0.418221	-2.78583	0.00533914	0.0722721
ENSMUSG00000060376	Bckdha	193.283	-1.16556	0.296245	-3.93446	8.33846e-05	0.00390518
ENSMUSG00000103427	Gm37534	10.6903	-1.16715	0.441392	-2.64424	0.00818744	0.0941083
ENSMUSG00000032899	Styk1	85.1692	-1.16899	0.3283	-3.56073	0.000369831	0.011998
ENSMUSG00000022323	Rida	183.745	-1.16936	0.343786	-3.40141	0.000670381	0.0186351
ENSMUSG00000066682	Pilrb2	10.7279	-1.1698	0.435124	-2.68844	0.00717871	0.086596
ENSMUSG00000029061	Mmp23	10.3943	-1.17042	0.435679	-2.68643	0.00722211	0.0868333
ENSMUSG00000046807	Lrrc75b	7.81822	-1.17261	0.427892	-2.74044	0.00613562	0.0786246
ENSMUSG00000037235	Mxd4	1282.6	-1.17318	0.249036	-4.7109	2.4663e-06	0.000274822
ENSMUSG00000037032	Apbb1	279.98	-1.17558	0.257257	-4.56967	4.88482e-06	0.000454063
ENSMUSG00000029994	Anxa4	2772.94	-1.17631	0.210028	-5.60072	2.13466e-08	6.89815e-06
ENSMUSG00000022664	Slc35a5	56.0913	-1.17632	0.360661	-3.26157	0.00110796	0.0262589
ENSMUSG00000039114	Nrn1	440.44	-1.17657	0.323121	-3.64127	0.000271294	0.00963391
ENSMUSG00000054474	Thnsl2	45.8534	-1.17731	0.399762	-2.94504	0.00322912	0.052635
ENSMUSG00000024238	Zeb1	292.981	-1.17751	0.325306	-3.61969	0.000294956	0.0102766
ENSMUSG00000062309	Rpp25	27.6112	-1.17961	0.441725	-2.67045	0.00757493	0.0891531
ENSMUSG00000074364	Ehd2	458.75	-1.17992	0.218168	-5.40831	6.3623e-08	1.59868e-05
ENSMUSG00000042428	Mgat3	464.624	-1.1815	0.264207	-4.47189	7.75325e-06	0.000638335
ENSMUSG00000001270	Ckb	373.515	-1.1834	0.320889	-3.68787	0.000226136	0.00842372
ENSMUSG00000027358	Bmp2	153.282	-1.18364	0.434358	-2.72504	0.00642931	0.0807631
ENSMUSG00000024777	Ppp2r5b	376.393	-1.18671	0.278154	-4.26638	1.9867e-05	0.00133058
ENSMUSG00000014329	Bicc1	3525.35	-1.18854	0.433887	-2.7393	0.00615709	0.0787727
ENSMUSG00000027765	P2ry1	19.6764	-1.18899	0.432057	-2.75192	0.00592464	0.0767864
ENSMUSG00000031503	Col4a2	692.27	-1.18994	0.27116	-4.38833	1.14225e-05	0.000848545
ENSMUSG00000031327	Chic1	56.3185	-1.1913	0.384097	-3.10155	0.0019251	0.0377378
ENSMUSG00000044968	Napepld	66.8497	-1.19233	0.372976	-3.1968	0.0013896	0.0302899
ENSMUSG00000104871	Gm42639	7.79537	-1.19259	0.439676	-2.71242	0.00667941	0.0826253
ENSMUSG00000022324	Matn2	101.149	-1.19366	0.314432	-3.79624	0.000146905	0.00597137
ENSMUSG00000054893	Zfp667	25.2225	-1.19512	0.425754	-2.80707	0.00499938	0.0691884
ENSMUSG00000032584	Mst1r	10.8378	-1.1957	0.41874	-2.85547	0.00429732	0.0628362
ENSMUSG00000037157	Il22ra1	11.5409	-1.19581	0.444821	-2.6883	0.00718172	0.086596
ENSMUSG00000024781	Lipa	445.808	-1.1959	0.305637	-3.9128	9.12322e-05	0.00419668
ENSMUSG00000036957	Lrfn3	8.50753	-1.19661	0.433134	-2.76268	0.00573285	0.0752313
ENSMUSG00000028776	Tinagl1	2359.22	-1.19731	0.266996	-4.48438	7.31256e-06	0.000621857
ENSMUSG00000030020	Prickle2	11.673	-1.20007	0.422773	-2.83857	0.00453159	0.0654271
ENSMUSG00000037813	D630003M21Rik	41.3538	-1.20153	0.427335	-2.81169	0.00492817	0.0686582
ENSMUSG00000027966	Col11a1	42.8998	-1.20314	0.443232	-2.71446	0.0066384	0.0823493
ENSMUSG00000044461	Shisa2	7.86108	-1.2048	0.417153	-2.88815	0.00387516	0.0588605
ENSMUSG00000062044	Lmtk3	26.9584	-1.20589	0.425388	-2.83479	0.00458555	0.0658586
ENSMUSG00000021986	Amer2	23.5511	-1.20661	0.437449	-2.75829	0.00581054	0.0760193
ENSMUSG00000055912	Tmem150a	544.479	-1.20744	0.216812	-5.56908	2.56091e-08	7.8815e-06
ENSMUSG00000063558	Aox1	30.5004	-1.20883	0.428735	-2.81953	0.0048094	0.0673525
ENSMUSG00000037348	Paqr7	260.875	-1.21405	0.320292	-3.79044	0.000150383	0.00607454
ENSMUSG00000048249	Crebrf	245.972	-1.21519	0.242259	-5.01609	5.27332e-07	8.41518e-05
ENSMUSG00000025780	Itih5	6.44854	-1.21622	0.428052	-2.84128	0.00449324	0.0651117
ENSMUSG00000032246	Calml4	237.115	-1.21734	0.444227	-2.74035	0.00613741	0.0786246
ENSMUSG00000033400	Agl	302.739	-1.22041	0.281139	-4.34096	1.41862e-05	0.00100753
ENSMUSG00000046352	Gjb2	10.6118	-1.22333	0.420819	-2.90701	0.00364898	0.0566908
ENSMUSG00000013083	2200002J24Rik	6.28113	-1.22338	0.428997	-2.85172	0.00434839	0.063511
ENSMUSG00000032978	Guca2b	7.31933	-1.22388	0.432762	-2.82807	0.00468293	0.0663722
ENSMUSG00000021928	Ebpl	306.149	-1.22403	0.24042	-5.09123	3.55753e-07	6.31311e-05
ENSMUSG00000041390	Mdfic	273.047	-1.22539	0.267513	-4.58067	4.63488e-06	0.000454063
ENSMUSG00000038375	Trp53inp2	490.656	-1.22719	0.267536	-4.587	4.4967e-06	0.00044711
ENSMUSG00000044080	S100a1	2138.56	-1.22732	0.253131	-4.84858	1.24351e-06	0.000157585
ENSMUSG00000031827	Cotl1	1665.09	-1.22747	0.313795	-3.91169	9.16537e-05	0.00420112
ENSMUSG00000020121	Srgap1	557.649	-1.22945	0.252904	-4.86134	1.16595e-06	0.000152836
ENSMUSG00000024423	Impact	186.408	-1.23193	0.248298	-4.96148	6.99586e-07	0.00010276
ENSMUSG00000023055	Calcoco1	323.81	-1.23227	0.237436	-5.18992	2.1039e-07	4.18385e-05
ENSMUSG00000040289	Hey1	36.8645	-1.23491	0.43609	-2.83178	0.00462901	0.0661155
ENSMUSG00000075324	Fign	90.8934	-1.23724	0.412301	-3.00082	0.00269256	0.0468426
ENSMUSG00000046402	Rbp1	1315.72	-1.23725	0.445343	-2.77819	0.00546624	0.0734244
ENSMUSG00000042770	Hebp1	48.4654	-1.23737	0.386401	-3.20229	0.00136341	0.0299925
ENSMUSG00000022949	Clic6	245.325	-1.23796	0.438848	-2.82094	0.00478826	0.0671291
ENSMUSG00000036782	Klhl13	1331.1	-1.24235	0.445242	-2.79027	0.00526641	0.0718835
ENSMUSG00000042842	Serpinb6b	2168.86	-1.24252	0.252628	-4.9184	8.72558e-07	0.000123942
ENSMUSG00000041921	Metap1d	125.358	-1.24547	0.348268	-3.57618	0.000348656	0.0115262
ENSMUSG00000055003	Lrtm2	64.1834	-1.24547	0.404904	-3.07598	0.00209813	0.0400598
ENSMUSG00000028641	P3h1	104.267	-1.24726	0.297484	-4.1927	2.75652e-05	0.00172129
ENSMUSG00000038648	Creb3l2	673.435	-1.25044	0.300495	-4.16126	3.16498e-05	0.00192068
ENSMUSG00000004552	Ctse	450.858	-1.25117	0.438919	-2.85057	0.00436404	0.0636677
ENSMUSG00000026888	Grb14	102.027	-1.25338	0.373636	-3.35455	0.000794928	0.0207581
ENSMUSG00000046804	Phgr1	46.8092	-1.25472	0.444544	-2.82248	0.00476541	0.0669767
ENSMUSG00000043300	B3galnt1	12.1014	-1.25751	0.444152	-2.83127	0.00463637	0.0661476
ENSMUSG00000066438	Plekhd1	6.80214	-1.2623	0.422737	-2.98601	0.00282645	0.0483933
ENSMUSG00000079042	Apela	64.416	-1.26337	0.382507	-3.30286	0.000957033	0.0237308
ENSMUSG00000037254	Itih2	65.0542	-1.26722	0.408899	-3.09912	0.00194099	0.0377378
ENSMUSG00000007216	Zfp775	86.4081	-1.26831	0.351405	-3.60927	0.000307059	0.0105032
ENSMUSG00000016200	Syt14	60.5874	-1.26856	0.424243	-2.99017	0.00278822	0.0480541
ENSMUSG00000043391	2510009E07Rik	6.28701	-1.27387	0.424437	-3.00132	0.00268815	0.0468426
ENSMUSG00000030653	Gm45837	86.5079	-1.27687	0.318472	-4.00937	6.08805e-05	0.00316041
ENSMUSG00000097418	Mir155hg	13.1203	-1.27864	0.443429	-2.88354	0.00393237	0.0594501
ENSMUSG00000021208	Ifi27l2b	35.0201	-1.28318	0.430866	-2.97815	0.00289994	0.0490137
ENSMUSG00000041112	Elmo1	128.274	-1.28487	0.354209	-3.62742	0.000286262	0.0100824
ENSMUSG00000045991	Onecut2	7338.26	-1.28516	0.426135	-3.01586	0.00256251	0.045374
ENSMUSG00000032735	Ablim3	20.8428	-1.28761	0.433108	-2.97295	0.00294954	0.0495783
ENSMUSG00000032640	Chsy1	745.959	-1.28819	0.257414	-5.00436	5.60491e-07	8.52341e-05
ENSMUSG00000027016	Zfp385b	21.2064	-1.29279	0.445185	-2.90393	0.00368506	0.0567737
ENSMUSG00000020182	Ddc	255.847	-1.29469	0.442765	-2.92411	0.00345445	0.0547209
ENSMUSG00000047907	Tshz2	446.441	-1.29487	0.387703	-3.33985	0.00083825	0.0217139
ENSMUSG00000042834	Nrep	368.143	-1.29984	0.383007	-3.39378	0.000689352	0.0188783
ENSMUSG00000098207	Arl14	82.0466	-1.30003	0.381288	-3.40957	0.00065066	0.0182044
ENSMUSG00000022636	Alcam	797.066	-1.30136	0.22167	-5.87069	4.33998e-09	1.75308e-06
ENSMUSG00000040856	Dlk1	14.4902	-1.30203	0.414913	-3.13809	0.00170052	0.0345612
ENSMUSG00000048503	Tmem136	27.9235	-1.30223	0.426072	-3.05637	0.00224035	0.0415478
ENSMUSG00000021983	Atp8a2	7.51459	-1.30367	0.424425	-3.07163	0.00212897	0.0403584
ENSMUSG00000020432	Tcn2	144.863	-1.30563	0.285724	-4.56957	4.88736e-06	0.000454063
ENSMUSG00000064373	Selenop	877.838	-1.30601	0.337192	-3.87319	0.000107421	0.00475523
ENSMUSG00000038248	Sobp	20.2257	-1.30987	0.428155	-3.05932	0.00221837	0.0412366
ENSMUSG00000089774	Slc5a3	361.866	-1.31016	0.299689	-4.37173	1.23267e-05	0.000907159
ENSMUSG00000059974	Ntm	48.8255	-1.31026	0.444668	-2.94661	0.00321276	0.0525008
ENSMUSG00000041653	Pnpla3	14.0221	-1.31039	0.441512	-2.96795	0.00299789	0.0500656
ENSMUSG00000028716	Pdzk1ip1	162.444	-1.31171	0.399302	-3.285	0.00101984	0.0246862
ENSMUSG00000030701	Plekhb1	24.7074	-1.31598	0.443647	-2.96629	0.00301421	0.0500793
ENSMUSG00000042476	Abcb4	10.5676	-1.31626	0.441839	-2.97904	0.0028915	0.0490137
ENSMUSG00000039382	Wdr45	189.983	-1.31796	0.272468	-4.83713	1.31727e-06	0.00016531
ENSMUSG00000026463	Atp2b4	359.66	-1.31953	0.343332	-3.84331	0.000121385	0.00519545
ENSMUSG00000050359	Sprr1a	5709.67	-1.32197	0.428472	-3.08532	0.00203334	0.0390534
ENSMUSG00000035385	Ccl2	39.072	-1.32421	0.43113	-3.07147	0.00213004	0.0403584
ENSMUSG00000025790	Slco3a1	775.777	-1.3263	0.362002	-3.66379	0.000248509	0.00899784
ENSMUSG00000054196	Cthrc1	12.9422	-1.32642	0.444663	-2.98297	0.00285462	0.0486791
ENSMUSG00000028773	Fabp3	6.83587	-1.33031	0.419421	-3.17178	0.00151509	0.0319398
ENSMUSG00000027712	Anxa5	4971.45	-1.3379	0.240768	-5.55681	2.74751e-08	8.25915e-06
ENSMUSG00000022037	Clu	40872.6	-1.33848	0.298777	-4.47986	7.46932e-06	0.000631035
ENSMUSG00000014776	Nol3	38.7959	-1.341	0.445158	-3.0124	0.00259189	0.0455819
ENSMUSG00000086784	Isoc2a	167.071	-1.3424	0.336481	-3.98952	6.62073e-05	0.00331704
ENSMUSG00000006360	Crip1	1914.44	-1.34262	0.445409	-3.01436	0.00257526	0.0454846
ENSMUSG00000027009	Itga4	14.4459	-1.34384	0.431749	-3.11256	0.0018547	0.0368829
ENSMUSG00000030321	Efcab12	18.007	-1.34582	0.434787	-3.09535	0.00196584	0.0379582
ENSMUSG00000031875	Cmtm3	216.618	-1.34844	0.322005	-4.18762	2.81892e-05	0.00173511
ENSMUSG00000046794	Ppp1r3b	17.0537	-1.34907	0.440799	-3.06051	0.00220961	0.0412366
ENSMUSG00000068457	Uty	104.29	-1.3507	0.438193	-3.08244	0.00205312	0.0393165
ENSMUSG00000030671	Pde3b	65.5745	-1.35595	0.43232	-3.13644	0.00171011	0.0346164
ENSMUSG00000031342	Gpm6b	167.456	-1.35617	0.333564	-4.06569	4.78908e-05	0.00260099
ENSMUSG00000020486	Sept4	9.07653	-1.35655	0.425567	-3.18762	0.00143447	0.0308519
ENSMUSG00000002732	Fkbp7	121.928	-1.35676	0.323778	-4.1904	2.78464e-05	0.00172221
ENSMUSG00000001663	Gstt1	38.6248	-1.36104	0.42784	-3.18118	0.00146676	0.0313377
ENSMUSG00000030096	Slc6a6	3690.63	-1.36339	0.25287	-5.39167	6.98075e-08	1.70251e-05
ENSMUSG00000027107	Chrna1	42.1961	-1.36466	0.440748	-3.09624	0.00195992	0.0379251
ENSMUSG00000040209	Zfp704	460.387	-1.36548	0.27745	-4.92154	8.58662e-07	0.000123323
ENSMUSG00000034981	Parm1	2119.15	-1.36557	0.302136	-4.51972	6.19219e-06	0.000540812
ENSMUSG00000019872	Smpdl3a	39.917	-1.36573	0.429671	-3.17854	0.00148019	0.0314687
ENSMUSG00000054252	Fgfr3	178.194	-1.37243	0.395672	-3.46862	0.000523143	0.0154387
ENSMUSG00000046546	Fam43a	67.814	-1.37302	0.395478	-3.4718	0.000516977	0.0152916
ENSMUSG00000024501	Dpysl3	477.924	-1.37808	0.339929	-4.05404	5.03407e-05	0.00268886
ENSMUSG00000106847	Peg13	168.956	-1.37851	0.337689	-4.08219	4.4613e-05	0.00244351
ENSMUSG00000074622	Mafb	39.1917	-1.38069	0.44539	-3.09997	0.00193542	0.0377378
ENSMUSG00000032816	Igdcc4	32.4912	-1.38075	0.426266	-3.23918	0.00119872	0.0276104
ENSMUSG00000067231	Cyp2c65	18.8274	-1.38201	0.445215	-3.10414	0.0019083	0.0375445
ENSMUSG00000045672	Col27a1	404.968	-1.38834	0.359013	-3.86709	0.000110143	0.00480983
ENSMUSG00000024365	Cyp21a1	25.4842	-1.39208	0.442913	-3.14302	0.00167214	0.0342537
ENSMUSG00000056091	St3gal5	950.037	-1.39221	0.305959	-4.5503	5.35684e-06	0.000477535
ENSMUSG00000058402	Zfp420	50.3774	-1.39354	0.398674	-3.49544	0.000473278	0.014227
ENSMUSG00000036181	Hist1h1c	769.797	-1.39697	0.367809	-3.79808	0.000145819	0.00596472
ENSMUSG00000023047	Amhr2	41.4988	-1.40588	0.417357	-3.36853	0.000755706	0.019976
ENSMUSG00000065954	Tacc1	188.881	-1.41015	0.403364	-3.49598	0.000472323	0.014227
ENSMUSG00000109274	Gm45133	34.0673	-1.41126	0.407933	-3.45953	0.000541125	0.0158248
ENSMUSG00000007872	Id3	1731.63	-1.41185	0.32755	-4.31034	1.63004e-05	0.00110894
ENSMUSG00000034295	Fhod3	37.6579	-1.4135	0.440275	-3.2105	0.00132506	0.0293785
ENSMUSG00000039476	Prrx2	317.283	-1.41795	0.390181	-3.63408	0.000278978	0.00985266
ENSMUSG00000026295	Spp2	15.3829	-1.42129	0.428679	-3.31552	0.000914736	0.0230935
ENSMUSG00000024975	Pdcd4	449.164	-1.4233	0.2336	-6.09291	1.10874e-09	5.97148e-07
ENSMUSG00000024190	Dusp1	546.162	-1.42407	0.356008	-4.00009	6.33183e-05	0.00326076
ENSMUSG00000000958	Slc7a7	142.444	-1.42483	0.368389	-3.86773	0.000109854	0.00480983
ENSMUSG00000033880	Lgals3bp	813.338	-1.42971	0.346767	-4.12295	3.74044e-05	0.00213933
ENSMUSG00000090231	Cfb	40.3395	-1.43365	0.422705	-3.39162	0.000694814	0.0189739
ENSMUSG00000032420	Nt5e	125.522	-1.44467	0.428554	-3.37103	0.000748871	0.0198359
ENSMUSG00000018427	Ypel2	91.0659	-1.45467	0.304471	-4.77771	1.77304e-06	0.00021026
ENSMUSG00000024548	Setbp1	213.827	-1.46062	0.327226	-4.46364	8.05792e-06	0.000659219
ENSMUSG00000027276	Jag1	658.576	-1.46093	0.208609	-7.00319	2.50194e-12	2.695e-09
ENSMUSG00000028088	Fmo5	57.2816	-1.46112	0.399719	-3.65536	0.000256818	0.00924689
ENSMUSG00000090386	Mir99ahg	43.5329	-1.4647	0.380261	-3.85181	0.000117247	0.00505178
ENSMUSG00000027574	Nkain4	40.8244	-1.46611	0.423531	-3.46163	0.000536915	0.0157373
ENSMUSG00000045636	Mtus1	195.586	-1.46748	0.339172	-4.32665	1.51396e-05	0.00105212
ENSMUSG00000046240	Hepacam	18.6636	-1.4693	0.432072	-3.40058	0.000672438	0.0186427
ENSMUSG00000078949	R3hdml	406.367	-1.4756	0.375354	-3.93121	8.45203e-05	0.00392989
ENSMUSG00000072571	Tmem253	22.0609	-1.4775	0.438893	-3.36643	0.000761468	0.0200872
ENSMUSG00000028909	Ptpru	12.4513	-1.48176	0.444578	-3.33295	0.000859301	0.0219947
ENSMUSG00000022176	Rem2	70.8334	-1.48335	0.388883	-3.81438	0.000136525	0.00565617
ENSMUSG00000030278	Cidec	86.9775	-1.487	0.407602	-3.64817	0.000264118	0.00943091
ENSMUSG00000024112	Cacna1h	14.1524	-1.49078	0.425383	-3.50456	0.000457369	0.013916
ENSMUSG00000067818	Myl9	26.3005	-1.49205	0.444625	-3.35575	0.00079149	0.0207521
ENSMUSG00000031775	Pllp	434.005	-1.49532	0.388525	-3.84872	0.000118737	0.00509898
ENSMUSG00000029556	Hnf1a	41.7624	-1.49727	0.445289	-3.36247	0.000772497	0.0203366
ENSMUSG00000093916	Gm379	153.618	-1.49758	0.305053	-4.90925	9.14237e-07	0.000125717
ENSMUSG00000034738	Nostrin	69.1682	-1.49939	0.385696	-3.8875	0.00010128	0.00456149
ENSMUSG00000001123	Lgals9	847.601	-1.50054	0.289946	-5.17523	2.27627e-07	4.32693e-05
ENSMUSG00000024558	Mapk4	21.3326	-1.50139	0.444564	-3.37722	0.000732219	0.0195551
ENSMUSG00000030630	Fah	312.724	-1.51632	0.278406	-5.44643	5.13913e-08	1.41337e-05
ENSMUSG00000048489	8430408G22Rik	103.67	-1.52578	0.421621	-3.61884	0.000295923	0.0102825
ENSMUSG00000017950	Hnf4a	843.445	-1.52713	0.310969	-4.91089	9.06625e-07	0.000125717
ENSMUSG00000033685	Ucp2	126.716	-1.52808	0.320422	-4.76897	1.85167e-06	0.000215628
ENSMUSG00000027834	Serpini1	59.133	-1.52849	0.400596	-3.81555	0.000135881	0.00564984
ENSMUSG00000027495	Fam210b	698.767	-1.53322	0.286273	-5.35581	8.51723e-08	2.0017e-05
ENSMUSG00000040811	Eml2	533.428	-1.53729	0.334633	-4.59396	4.34903e-06	0.000442643
ENSMUSG00000005973	Rcn1	9.96988	-1.5376	0.43363	-3.54588	0.000391302	0.0124888
ENSMUSG00000057092	Fxyd3	119.637	-1.54417	0.330138	-4.67734	2.90623e-06	0.00031305
ENSMUSG00000015090	Ptgds	261.373	-1.5558	0.340549	-4.56851	4.91212e-06	0.000454063
ENSMUSG00000026204	Ptprn	393.874	-1.55794	0.311053	-5.0086	5.48285e-07	8.52341e-05
ENSMUSG00000031780	Ccl17	25.2741	-1.57197	0.441602	-3.5597	0.000371281	0.011998
ENSMUSG00000022199	Slc22a17	37.9323	-1.57207	0.440732	-3.56695	0.000361159	0.0118186
ENSMUSG00000033684	Qsox1	1901.25	-1.57414	0.342406	-4.59731	4.27986e-06	0.00043906
ENSMUSG00000026482	Rgl1	78.9272	-1.57473	0.358564	-4.39177	1.12432e-05	0.000840059
ENSMUSG00000038473	Nos1ap	32.1986	-1.57574	0.42687	-3.69138	0.000223041	0.00833244
ENSMUSG00000058952	Cfi	28.6522	-1.58103	0.444076	-3.56027	0.000370478	0.011998
ENSMUSG00000020609	Apob	307.266	-1.59409	0.441675	-3.60919	0.000307149	0.0105032
ENSMUSG00000030895	Hpx	64.2462	-1.59892	0.389968	-4.10013	4.12921e-05	0.00230061
ENSMUSG00000058135	Gstm1	2278.25	-1.60001	0.340727	-4.69589	2.65455e-06	0.000290785
ENSMUSG00000030401	Rtn2	27.2858	-1.60119	0.409944	-3.90587	9.38876e-05	0.00427321
ENSMUSG00000074218	Cox7a1	54.916	-1.60265	0.350433	-4.57333	4.80026e-06	0.000454063
ENSMUSG00000039787	Cercam	51.5097	-1.60932	0.438808	-3.66748	0.000244951	0.00894416
ENSMUSG00000022440	C1qtnf6	59.6433	-1.62206	0.390651	-4.1522	3.29288e-05	0.00195828
ENSMUSG00000051297	2410124H12Rik	15.2605	-1.62444	0.444595	-3.65374	0.000258444	0.00927956
ENSMUSG00000036256	Igfbp7	3693.07	-1.62679	0.238935	-6.8085	9.86197e-12	8.49839e-09
ENSMUSG00000052942	Glis3	222.393	-1.65117	0.320012	-5.15971	2.47334e-07	4.63339e-05
ENSMUSG00000004951	Hspb1	691.74	-1.65827	0.441229	-3.75831	0.000171066	0.00678281
ENSMUSG00000024986	Hhex	275.536	-1.66425	0.380724	-4.37128	1.23518e-05	0.000907159
ENSMUSG00000022562	Oplah	77.0154	-1.66803	0.421501	-3.95737	7.578e-05	0.00367572
ENSMUSG00000031722	Hp	14.5222	-1.67561	0.439825	-3.80973	0.000139121	0.005727
ENSMUSG00000020388	Pdlim4	46.1268	-1.67755	0.416939	-4.02349	5.73411e-05	0.00300078
ENSMUSG00000031502	Col4a1	1590.98	-1.68416	0.285223	-5.9047	3.53298e-09	1.57474e-06
ENSMUSG00000034918	Cdhr2	31.083	-1.69296	0.442459	-3.82625	0.000130113	0.00547829
ENSMUSG00000022265	Ank	1119.14	-1.69971	0.296397	-5.73457	9.77573e-09	3.61032e-06
ENSMUSG00000029821	Gsdme	46.4723	-1.70346	0.372235	-4.57631	4.73259e-06	0.000454063
ENSMUSG00000039385	Cdh6	104.421	-1.70748	0.322966	-5.28687	1.24424e-07	2.8216e-05
ENSMUSG00000037025	Foxa2	918.995	-1.71198	0.219848	-7.78712	6.85541e-15	1.2659e-11
ENSMUSG00000049577	Zfpm1	907.369	-1.72074	0.343784	-5.00528	5.578e-07	8.52341e-05
ENSMUSG00000022912	Pros1	48.6778	-1.7273	0.355661	-4.8566	1.19421e-06	0.000152836
ENSMUSG00000055305	Zfp93	32.6418	-1.73358	0.39075	-4.43655	9.14105e-06	0.00071179
ENSMUSG00000022219	Cideb	100.527	-1.74165	0.381045	-4.57071	4.86079e-06	0.000454063
ENSMUSG00000032702	Kank1	326.412	-1.74657	0.247918	-7.04496	1.8552e-12	2.18003e-09
ENSMUSG00000034785	Dio1	18.1908	-1.74886	0.443127	-3.94663	7.92601e-05	0.00375281
ENSMUSG00000034771	Tle2	33.7273	-1.7507	0.401492	-4.36049	1.2977e-05	0.000938182
ENSMUSG00000096847	Tmem151b	18.9146	-1.75304	0.443812	-3.94995	7.8166e-05	0.00371461
ENSMUSG00000102752	Gm7694	15.4373	-1.75412	0.443819	-3.95233	7.73944e-05	0.00370161
ENSMUSG00000005397	Nid1	195.262	-1.77098	0.352761	-5.02035	5.15781e-07	8.33373e-05
ENSMUSG00000034205	Loxl2	718.746	-1.7728	0.335727	-5.28049	1.28841e-07	2.87138e-05
ENSMUSG00000031595	Pdgfrl	36.2521	-1.77366	0.428552	-4.13872	3.49249e-05	0.002052
ENSMUSG00000020814	Mxra7	15.1693	-1.78415	0.443342	-4.02432	5.71392e-05	0.00300078
ENSMUSG00000041237	Pklr	56.7502	-1.81647	0.441554	-4.11382	3.89168e-05	0.00221603
ENSMUSG00000025855	Prkar1b	41.7126	-1.8204	0.443639	-4.10333	4.07247e-05	0.00228873
ENSMUSG00000054423	Cadps	16.9391	-1.82365	0.441781	-4.12795	3.66005e-05	0.00210266
ENSMUSG00000075284	Wipf1	78.8988	-1.83486	0.38263	-4.79539	1.62357e-06	0.000194318
ENSMUSG00000022226	Mcpt2	24.6953	-1.8356	0.444527	-4.12933	3.63821e-05	0.00209944
ENSMUSG00000045287	Rtn4rl1	72.4622	-1.86108	0.41743	-4.45842	8.25673e-06	0.000667041
ENSMUSG00000070867	Trabd2b	43.6181	-1.86297	0.443266	-4.20282	2.63604e-05	0.00165405
ENSMUSG00000038065	Mturn	25.9102	-1.87403	0.418914	-4.47353	7.69374e-06	0.000637496
ENSMUSG00000046245	Pilra	24.6965	-1.87514	0.445143	-4.21243	2.52635e-05	0.00159296
ENSMUSG00000039193	Nlrc4	28.9062	-1.88912	0.444941	-4.24579	2.17827e-05	0.00142542
ENSMUSG00000032085	Tagln	19.6349	-1.88959	0.444181	-4.2541	2.09895e-05	0.00139134
ENSMUSG00000022150	Dab2	484.025	-1.89174	0.32984	-5.73533	9.73209e-09	3.61032e-06
ENSMUSG00000024899	Papss2	295.893	-1.89638	0.285552	-6.64109	3.11372e-11	2.36753e-08
ENSMUSG00000097842	9330104G04Rik	15.6411	-1.90572	0.442265	-4.309	1.63993e-05	0.00110983
ENSMUSG00000071042	Rasgrp3	706.321	-1.92254	0.309209	-6.2176	5.0481e-10	3.10723e-07
ENSMUSG00000074300	BC030870	22.3765	-1.92589	0.437898	-4.39803	1.09239e-05	0.000820942
ENSMUSG00000032911	Cspg4	32.8408	-1.9262	0.442871	-4.34936	1.36536e-05	0.00098048
ENSMUSG00000021456	Fbp2	58.0839	-1.93822	0.435241	-4.45321	8.45945e-06	0.000679173
ENSMUSG00000032548	Slco2a1	1597.34	-1.96037	0.354814	-5.52508	3.29339e-08	9.65561e-06
ENSMUSG00000030228	Pik3c2g	22.0068	-1.97401	0.44535	-4.43249	9.31507e-06	0.000720997
ENSMUSG00000043079	Synpo	397.112	-1.97605	0.321143	-6.15318	7.59451e-10	4.26811e-07
ENSMUSG00000035615	Frmpd1	28.9676	-1.98656	0.445233	-4.46184	8.12606e-06	0.000660613
ENSMUSG00000003420	Fcgrt	65.8671	-1.99119	0.437586	-4.55041	5.35426e-06	0.000477535
ENSMUSG00000042284	Itga1	50.2019	-2.00048	0.420508	-4.75729	1.96207e-06	0.000226444
ENSMUSG00000060675	Pla2g16	286.132	-2.00055	0.385365	-5.19129	2.08838e-07	4.18385e-05
ENSMUSG00000094685	Gm5900	54.9656	-2.02362	0.442418	-4.57399	4.78533e-06	0.000454063
ENSMUSG00000026175	Vil1	191.492	-2.08949	0.41102	-5.08366	3.70221e-07	6.38064e-05
ENSMUSG00000037379	Spon2	923.86	-2.12257	0.320762	-6.61729	3.65843e-11	2.62716e-08
ENSMUSG00000028532	Cachd1	102.73	-2.14328	0.341444	-6.27711	3.44913e-10	2.22917e-07
ENSMUSG00000027827	Kcnab1	50.926	-2.2387	0.425395	-5.26263	1.42006e-07	3.05929e-05
ENSMUSG00000033717	Adra2a	78.4605	-2.34053	0.443632	-5.27584	1.32148e-07	2.89515e-05
ENSMUSG00000027961	Lrrc39	26.2913	-2.34113	0.425654	-5.50007	3.79647e-08	1.06681e-05
ENSMUSG00000019539	Rcn3	68.4873	-2.35234	0.414167	-5.67968	1.34944e-08	4.71428e-06
ENSMUSG00000025207	Sema4g	366.865	-2.37383	0.354761	-6.69137	2.21089e-11	1.78613e-08
ENSMUSG00000056870	Gulp1	23.793	-2.39568	0.441288	-5.42884	5.67214e-08	1.52746e-05
ENSMUSG00000005553	Atp4a	21.6446	-2.40058	0.443959	-5.40721	6.40123e-08	1.59868e-05
ENSMUSG00000019823	Mical1	140.55	-2.47856	0.319061	-7.76827	7.95628e-15	1.28554e-11
ENSMUSG00000029059	Fam213b	28.6853	-2.50122	0.413996	-6.04165	1.52542e-09	7.58366e-07
ENSMUSG00000103979	Gm20305	19.6183	-2.5121	0.445397	-5.64014	1.69908e-08	5.63135e-06
ENSMUSG00000035540	Gc	32.2033	-2.54391	0.445024	-5.71634	1.08843e-08	3.90807e-06
ENSMUSG00000064360	mt-Nd3	35.7773	-2.54681	0.411246	-6.1929	5.90661e-10	3.4704e-07
ENSMUSG00000026109	Tmeff2	90.2867	-2.57101	0.344581	-7.46128	8.56873e-14	1.23066e-10
ENSMUSG00000049086	Bmyc	30.5117	-2.62244	0.433653	-6.04732	1.47275e-09	7.58366e-07
ENSMUSG00000038217	Tlcd2	176.81	-2.66358	0.36516	-7.29427	3.00281e-13	3.88143e-10
ENSMUSG00000006651	Aplp1	28.4179	-2.6887	0.423067	-6.35528	2.08054e-10	1.41542e-07
ENSMUSG00000094613	A630076J17Rik	235.928	-2.99316	0.361638	-8.27666	1.26673e-16	2.72896e-13
ENSMUSG00000097790	Gm16399	27.1296	-3.02223	0.439336	-6.87908	6.02385e-12	5.98956e-09

## Sheet: Heatmap
		KP1	KP2	KP3	KP1+	KP2+	KP3+	KPCic1	KPCic2	KPCic3	KPCic1+	KPCic2+	KPCic3+	KP-	KP+	KPCic-	KPCic+		KP+/KP-	KPCic+/Kpcic-	Ratio
ENSMUSG00000013089	Etv5	605.351	835.056	457.006	42.2601	26.7793	8.81018	966.564	873.072	941.28	788.927	843.494	741.566	632.471	25.9499	926.972	791.329		0.0410293	0.853671	20.8064
ENSMUSG00000017724	Etv4	564.034	385.153	293.33	28.501	37.6894	12.7258	641.288	732.949	932.662	430.839	379.202	552.249	414.172	26.3054	768.967	454.097		0.0635132	0.590529	9.29774
ENSMUSG00000027737	Slc7a11	627.452	740.163	1125.5	82.5546	30.7466	57.7557	444.681	503.004	541.021	446.901	234.92	214.251	831.04	57.0189	496.235	298.691		0.0686116	0.601913	8.77277
ENSMUSG00000038550	Ciart	72.0656	49.1209	63.4476	9.82793	2.97548	12.7258	108.082	68.2649	93.8408	91.6478	88.7888	35.0928	61.5447	8.50974	90.0626	71.8431		0.138269	0.797702	5.76919
ENSMUSG00000046711	Hmga1	519.834	234.441	296.089	48.1568	56.5341	33.2829	444.681	207.19	346.636	245.654	215.498	154.223	350.121	45.9913	332.836	205.125		0.131358	0.616295	4.69171
ENSMUSG00000032715	Trib3	1190.52	1517.17	1038.15	200.49	75.3788	170.33	1633.59	2307.83	1681.47	1596.75	1076.56	414.649	1248.61	148.733	1874.3	1029.32		0.119118	0.549177	4.61035
ENSMUSG00000001281	Itgb7	29.7871	96.0091	116.78	2.94838	7.93461	17.6204	41.1742	251.502	123.525	132.275	11.0986	60.9506	80.8588	9.50112	138.734	68.1081		0.117503	0.490927	4.17801
ENSMUSG00000028179	Cth	491.968	555.96	557.235	98.2793	70.4196	36.2196	562.028	764.088	648.267	563.115	278.39	191.163	535.054	68.3062	658.128	344.223		0.127662	0.523033	4.09701
ENSMUSG00000027313	Chac1	656.278	852.918	688.728	202.455	45.624	143.9	760.693	1009.6	789.986	860.734	632.62	303.83	732.641	130.66	853.427	599.061		0.178341	0.701948	3.936
ENSMUSG00000030268	Bcat1	557.308	279.096	223.446	21.6214	68.436	38.1775	83.3777	649.115	957.559	344.86	30.5212	256.731	353.283	42.745	563.351	210.704		0.120993	0.37402	3.09124
ENSMUSG00000024912	Fosl1	529.442	526.934	813.784	49.1396	69.4278	121.385	675.257	512.586	871.379	205.971	134.108	424.807	623.387	79.9841	686.407	254.962		0.128306	0.371445	2.895
ENSMUSG00000022748	Cmss1	116.266	141.781	120.458	31.4494	32.7303	49.9244	111.17	177.249	111.077	156.841	82.3147	72.0325	126.168	38.0347	133.165	103.729		0.30146	0.77895	2.58393
ENSMUSG00000021965	Ska3	137.405	136.199	171.033	45.2085	76.3706	67.5448	174.99	108.984	149.379	127.551	160.005	187.469	148.212	63.0413	144.451	158.342		0.425345	1.09616	2.57711
ENSMUSG00000026196	Bard1	221.001	198.716	198.618	119.901	104.142	61.6713	176.02	211.98	194.384	254.157	197	233.644	206.112	95.2379	194.128	228.267		0.462069	1.17586	2.54477
ENSMUSG00000025403	Shmt2	3175.69	2716.16	2220.66	847.167	708.164	590.282	3391.72	4209.67	3344.75	3113.19	2511.98	1559.78	2704.17	715.204	3648.71	2394.99		0.264482	0.656392	2.4818
ENSMUSG00000021281	Tnfaip2	575.564	902.039	568.269	237.836	145.798	59.7135	603.202	1164.1	860.845	704.838	284.864	362.01	681.957	147.783	876.048	450.571		0.216703	0.514322	2.37339
ENSMUSG00000038742	Angptl6	140.288	113.871	73.5624	24.5698	21.8202	35.2407	213.076	439.53	237.475	361.867	107.287	55.4096	109.24	27.2102	296.694	174.854		0.249086	0.589343	2.36603
ENSMUSG00000070348	Ccnd1	20067.9	21574.1	30199.2	8971.91	8988.92	8678.03	24029.3	16411.1	18048.1	17525.5	18561.5	15097.3	23947.1	8879.62	19496.1	17061.4		0.370802	0.875118	2.36007
ENSMUSG00000029446	Psph	651.473	434.274	639.993	229.973	172.578	216.339	965.535	631.151	735.405	765.307	690.888	492.222	575.247	206.297	777.364	649.472		0.358623	0.835481	2.32969
ENSMUSG00000029752	Asns	4113.51	3714.21	3175.14	1235.37	1080.1	1226.57	4330.49	5578.56	3793.85	4957.49	3166.8	2084.33	3667.62	1180.68	4567.63	3402.87		0.32192	0.744997	2.31423
ENSMUSG00000024924	Vldlr	415.098	350.545	468.041	178.868	162.659	216.339	319.1	385.637	497.931	510.204	245.094	458.053	411.228	185.956	400.889	404.451		0.452196	1.00888	2.23108
ENSMUSG00000040618	Pck2	1872.75	2739.61	2360.43	696.8	471.117	809.558	2213.11	2123.4	2281.86	1663.83	1586.18	921.647	2324.26	659.158	2206.12	1390.55		0.283599	0.630314	2.22256
ENSMUSG00000001053	N4bp3	104.735	74.7978	77.2405	33.4149	31.7384	28.3884	93.6713	149.704	117.78	89.7582	89.7137	111.743	85.5912	31.1806	120.385	97.0716		0.364297	0.806343	2.21343
ENSMUSG00000054568	Usp17la	97.0484	41.3062	13.7929	9.82793	13.8856	0.978909	93.6713	286.233	100.544	108.655	31.446	28.6283	50.7159	8.2308	160.149	56.243		0.162292	0.351191	2.16394
ENSMUSG00000024640	Psat1	4561.27	5470.28	4701.56	1649.13	1585.93	1793.36	5098.39	7489.98	5369.03	5577.29	4228.57	3426.16	4911.04	1676.14	5985.8	4410.67		0.3413	0.736856	2.15897
ENSMUSG00000005667	Mthfd2	6753.99	7652.82	5689.13	2208.34	1242.76	1866.78	6288.33	8021.72	7601.1	4817.65	4279.44	3394.76	6698.65	1772.62	7303.72	4163.95		0.264624	0.570114	2.15443
ENSMUSG00000021118	Plek2	472.751	598.382	600.453	330.218	248.948	129.216	430.27	549.712	793.816	467.687	461.517	687.079	557.195	236.128	591.266	538.761		0.423779	0.911199	2.15018
ENSMUSG00000020256	Aldh1l2	352.641	381.804	345.743	88.4513	112.076	121.385	506.442	470.668	420.368	400.605	286.714	170.846	360.063	107.304	465.826	286.055		0.298015	0.614081	2.06057
ENSMUSG00000029591	Ung	634.178	567.123	437.696	287.958	268.785	192.845	635.112	528.155	461.543	531.935	578.977	404.49	546.332	249.863	541.603	505.134		0.457346	0.932665	2.0393
ENSMUSG00000039748	Exo1	255.593	183.087	170.113	93.3653	99.1826	114.532	254.251	170.063	233.644	188.02	235.845	244.726	202.931	102.36	219.319	222.864		0.504408	1.01616	2.01456
ENSMUSG00000031490	Eif4ebp1	4760.18	4509.08	4639.03	1933.15	1258.63	1833.5	3895.08	6032.46	4286.99	4550.27	3242.64	2549.77	4636.09	1675.09	4738.18	3447.56		0.361316	0.727613	2.01379
ENSMUSG00000022033	Pbk	362.25	504.606	592.177	261.423	253.907	312.272	398.36	520.969	558.257	462.018	546.606	666.763	486.344	275.867	492.529	558.462		0.567227	1.13387	1.99897
ENSMUSG00000023883	Phf10	1349.07	1120.85	1052.86	502.207	474.093	400.374	1455.51	1816.8	1180.67	1718.63	1034.94	724.019	1174.26	458.891	1484.33	1159.2		0.390792	0.780959	1.9984
ENSMUSG00000027323	Rad51	666.847	593.917	639.993	319.408	328.294	337.724	700.99	938.942	658.801	908.92	795.4	670.457	633.586	328.475	766.244	791.592		0.518439	1.03308	1.99268
ENSMUSG00000027203	Dut	1604.66	1307.29	1572.4	758.716	740.894	739.077	1311.4	1457.52	1287.92	1522.11	1169.05	1342.76	1494.78	746.229	1352.28	1344.64		0.499223	0.994354	1.9918
ENSMUSG00000040675	Mthfd1l	1497.04	1238.07	1260.68	396.065	430.452	382.754	1694.32	1595.24	1487.09	1153.63	1049.74	666.763	1331.93	403.09	1592.22	956.712		0.302636	0.600868	1.98544
ENSMUSG00000086841	2410006H16Rik	3077.68	2279.66	2072.62	914.98	1104.89	1044.5	2272.81	4304.28	2396.77	4203.52	1692.54	1267.03	2476.65	1021.46	2991.29	2387.7		0.412434	0.798217	1.93538
ENSMUSG00000001228	Uhrf1	767.739	488.976	493.787	271.251	364.992	227.107	609.378	603.605	639.649	589.57	638.17	527.315	583.501	287.783	617.544	585.018		0.493201	0.94733	1.92078
ENSMUSG00000041431	Ccnb1	1525.87	1373.15	1652.39	897.29	1123.74	973.036	1298.02	1584.46	1495.71	1706.35	1784.1	2034.46	1517.14	998.021	1459.4	1841.64		0.657831	1.26192	1.9183
ENSMUSG00000027454	Gins1	260.397	205.415	258.388	98.2793	130.921	113.553	226.458	276.652	237.475	242.82	190.526	238.261	241.4	114.251	246.862	223.869		0.473286	0.90686	1.91609
ENSMUSG00000031821	Gins2	370.898	328.217	416.547	166.092	223.161	230.044	355.127	560.491	333.23	587.68	372.728	362.01	371.887	206.432	416.283	440.806		0.555093	1.05891	1.90762
ENSMUSG00000023940	Sgo1	918.597	742.396	637.234	282.061	416.567	345.555	956.27	922.175	986.286	816.327	812.048	852.385	766.076	348.061	954.91	826.92		0.454343	0.865966	1.90597
ENSMUSG00000058290	Espl1	233.493	194.251	258.388	126.78	136.872	142.921	229.546	237.131	251.838	259.826	217.348	320.452	228.71	135.524	239.505	265.875		0.592558	1.1101	1.87341
ENSMUSG00000062753	AI413582	476.594	369.523	336.548	261.423	236.055	145.858	531.147	609.594	526.657	596.183	538.282	555.943	394.222	214.445	555.799	563.47		0.54397	1.0138	1.86371
ENSMUSG00000017499	Cdc6	466.024	513.537	402.754	202.455	242.006	193.824	426.153	617.977	495.058	439.343	437.47	443.277	460.772	212.762	513.063	440.03		0.461751	0.857654	1.8574
ENSMUSG00000046179	E2f8	221.001	154.061	196.779	74.6922	72.4033	69.5026	246.016	174.854	265.244	191.799	135.033	155.147	190.614	72.1994	228.704	160.66		0.378773	0.702477	1.85461
ENSMUSG00000037474	Dtl	488.125	394.084	293.33	173.954	209.275	207.529	496.149	348.51	431.859	357.143	408.799	411.878	391.846	196.919	425.506	392.607		0.502543	0.922682	1.83603
ENSMUSG00000010095	Slc3a2	7254.61	7275.48	8060.6	4506.1	3256.16	4323.84	5805.56	9548.7	6558.32	9214.86	6558.35	5638.85	7530.23	4028.7	7304.19	7137.35		0.535004	0.977158	1.82645
ENSMUSG00000020042	Btbd11	242.141	149.596	81.8381	37.3461	68.436	22.5149	267.632	410.787	421.326	235.261	135.958	167.152	157.858	42.7657	366.582	179.457		0.270912	0.489542	1.80701
ENSMUSG00000019773	Fbxo5	354.563	227.742	316.318	139.557	176.545	201.655	374.685	281.443	338.976	341.081	362.554	323.223	299.541	172.586	331.701	342.286		0.576167	1.03191	1.79099
ENSMUSG00000027330	Cdc25b	1059.85	1012.56	1192.63	511.052	638.736	763.549	919.214	1844.35	1166.31	1817.84	1116.33	1173.76	1088.35	637.779	1309.96	1369.31		0.586008	1.04531	1.78378
ENSMUSG00000025001	Hells	1548.93	1186.72	1453.78	720.387	863.88	856.546	1680.94	1414.4	1446.87	1668.56	1481.66	1526.54	1396.47	813.604	1514.07	1558.92		0.582613	1.02962	1.76725
ENSMUSG00000021177	Tdp1	234.454	186.436	222.526	134.643	126.954	115.511	220.282	328.151	238.432	338.247	219.197	251.19	214.472	125.703	262.288	269.545		0.586102	1.02767	1.75339
ENSMUSG00000041168	Lonp1	1527.79	1267.1	1289.18	786.234	699.237	704.815	1746.81	1766.5	1577.1	2128.69	1436.34	1165.45	1361.36	730.095	1696.81	1576.83		0.5363	0.929291	1.73278
ENSMUSG00000001517	Foxm1	1346.19	1253.7	1037.23	678.127	820.24	725.372	1259.93	1513.8	1415.27	1379.44	1481.66	1572.71	1212.37	741.246	1396.34	1477.94		0.611402	1.05844	1.73117
ENSMUSG00000006378	Gcat	575.564	429.808	693.325	272.234	315.401	306.399	508.501	870.677	551.554	763.417	451.343	526.392	566.233	298.011	643.577	580.384		0.526305	0.901809	1.71347
ENSMUSG00000034667	Xpot	615.921	478.929	740.221	366.582	303.499	393.522	874.951	609.594	703.806	858.844	786.151	512.539	611.69	354.534	729.45	719.178		0.579597	0.985918	1.70104
ENSMUSG00000064326	Siva1	971.445	1080.66	996.77	548.398	592.12	464.982	1184.79	1307.81	969.05	1060.09	1137.61	902.254	1016.29	535.167	1153.88	1033.32		0.526588	0.895513	1.7006
ENSMUSG00000040749	Siah1b	337.267	296.958	255.629	171.989	169.602	119.427	332.482	558.095	346.636	427.06	371.803	285.36	296.618	153.673	412.404	361.408		0.518082	0.876343	1.69151
ENSMUSG00000028873	Cdca8	1396.15	1458	1544.81	843.236	862.889	936.816	1490.51	2505.44	1885.43	2543.46	1721.21	1709.39	1466.32	880.98	1960.46	1991.35		0.60081	1.01576	1.69065
ENSMUSG00000005410	Mcm5	1106.93	989.117	1311.25	376.41	632.785	727.33	1029.35	1900.64	1403.78	1512.66	1011.82	1191.31	1135.76	578.841	1444.59	1238.6		0.509649	0.857403	1.68234
ENSMUSG00000017716	Birc5	2753.87	2230.54	2750.31	1362.15	1757.52	1606.39	2606.33	3456.36	3745.97	3367.35	2975.35	3699.52	2578.24	1575.35	3269.55	3347.41		0.611019	1.02381	1.67558
ENSMUSG00000050410	Tcf19	343.993	347.196	326.433	187.713	237.046	167.394	391.155	394.02	379.193	327.854	430.071	375.862	339.207	197.384	388.123	377.929		0.581899	0.973735	1.67338
ENSMUSG00000031756	Cenpn	236.375	234.441	209.653	101.228	160.676	110.617	298.513	427.554	338.976	393.991	272.841	307.523	226.823	124.173	355.014	324.785		0.547446	0.914851	1.67112
ENSMUSG00000026605	Cenpf	2246.53	2211.56	2102.04	1366.08	1665.28	1554.51	2905.87	2215.61	2683.08	2849.59	3237.09	3012.44	2186.71	1528.62	2601.52	3033.04		0.699051	1.16587	1.66779
ENSMUSG00000045273	Cenph	991.623	769.189	665.74	366.582	543.521	389.606	810.102	979.661	922.129	795.541	765.804	859.773	808.851	433.236	903.964	807.039		0.535619	0.892778	1.66681
ENSMUSG00000004099	Dnmt1	1089.63	742.396	1163.21	457.981	510.79	588.325	1362.87	1723.39	1464.11	1674.23	1234.72	1029.7	998.411	519.032	1516.79	1312.88		0.519858	0.865567	1.66501
ENSMUSG00000030346	Rad51ap1	400.685	318.17	275.859	154.298	201.341	193.824	362.333	429.949	361	336.357	363.479	359.239	331.571	183.154	384.427	353.025		0.552383	0.918315	1.66246
ENSMUSG00000075266	Cenpw	991.623	975.72	1036.31	427.515	572.284	566.789	1212.58	1639.56	1002.56	1055.37	1167.2	1107.27	1001.22	522.196	1284.9	1109.95		0.52156	0.863839	1.65626
ENSMUSG00000010755	Cars	1250.1	1813.01	1083.21	607.366	352.098	485.539	1555.35	1578.48	1565.61	1067.65	897.137	742.489	1382.1	481.668	1566.48	902.425		0.348503	0.576085	1.65303
ENSMUSG00000027469	Tpx2	1718.04	1512.7	1924.58	985.741	1179.28	1318.59	1758.14	1851.54	1808.83	1912.32	2005.15	2126.81	1718.44	1161.2	1806.17	2014.76		0.675731	1.11549	1.65079
ENSMUSG00000074476	Spc24	440.081	404.131	449.65	195.576	308.458	266.263	590.85	1180.86	767.962	1080.88	702.912	674.151	431.287	256.766	846.558	819.313		0.595347	0.967817	1.62563
ENSMUSG00000040034	Nup43	163.349	125.035	137.01	62.8987	64.4687	83.2073	196.607	234.735	132.143	149.282	146.132	155.147	141.798	70.1916	187.828	150.187		0.495011	0.799596	1.61531
ENSMUSG00000037991	Rmi2	91.2831	151.828	151.722	37.3461	42.6485	42.0931	172.932	276.652	182.894	126.606	117.46	71.109	131.611	40.6959	210.826	105.059		0.309213	0.498319	1.61157
ENSMUSG00000003868	Ruvbl2	239.258	308.122	312.64	121.866	124.97	123.343	436.446	323.36	353.339	291.95	261.742	214.251	286.673	123.393	371.049	255.981		0.430431	0.689886	1.60278
ENSMUSG00000023004	Tuba1b	23227.2	26762	27376.2	15022	15658	16220.5	22419.3	33519.3	26177.7	26137.6	25240.1	27579.2	25788.5	15633.5	27372.1	26319		0.60622	0.961525	1.5861
ENSMUSG00000021569	Trip13	504.46	355.01	382.524	159.212	163.651	180.119	509.531	396.415	653.055	318.405	300.587	380.48	413.998	167.661	519.667	333.157		0.40498	0.641098	1.58303
ENSMUSG00000022369	Mtbp	218.119	238.906	223.446	98.2793	98.1908	106.701	317.041	328.151	285.353	256.992	227.521	170.846	226.824	101.057	310.181	218.453		0.445532	0.704276	1.58075
ENSMUSG00000025408	Ddit3	382.428	369.523	226.204	84.5202	144.807	185.993	672.169	1077.87	759.344	948.602	459.667	267.813	326.052	138.44	836.46	558.694		0.424594	0.667927	1.57309
ENSMUSG00000027018	Hat1	444.885	381.804	394.478	230.956	248.948	232.98	513.648	480.25	473.034	488.474	410.648	443.277	407.056	237.628	488.977	447.466		0.583774	0.915107	1.56757
ENSMUSG00000002870	Mcm2	1465.33	1101.87	1223.89	804.907	871.815	713.625	1264.05	1307.81	1430.59	1373.77	1145.93	1430.49	1263.7	796.782	1334.15	1316.73		0.630515	0.986944	1.5653
ENSMUSG00000062867	Impdh2	1627.72	1157.69	1482.28	574.934	766.681	787.043	1594.47	1556.92	1433.47	1313.3	1208.82	1050.01	1422.57	709.553	1528.28	1190.71		0.498784	0.779117	1.56203
ENSMUSG00000025747	Tyms	551.542	491.209	470.799	272.234	274.736	286.82	747.311	524.562	657.843	508.315	600.25	535.626	504.517	277.93	643.239	548.064		0.550883	0.852038	1.54668
ENSMUSG00000031928	Mre11a	496.773	461.067	376.088	235.87	242.997	234.938	506.442	826.364	584.111	717.121	434.695	425.731	444.642	237.935	638.973	525.849		0.535116	0.82296	1.53791
ENSMUSG00000023015	Racgap1	1726.69	2000.56	1898.83	952.326	1194.16	1146.3	1649.03	2807.24	2252.18	2277.97	1657.39	2094.48	1875.36	1097.6	2236.15	2009.95		0.585272	0.898843	1.53577
ENSMUSG00000068101	Cenpm	255.593	245.605	246.434	128.746	146.79	138.026	331.452	505.4	346.636	443.122	284.864	272.431	249.21	137.854	394.496	333.472		0.553163	0.845312	1.52814
ENSMUSG00000045751	Mms22l	234.454	214.346	202.297	98.2793	131.913	87.1229	295.425	394.02	274.819	275.888	229.371	210.557	217.032	105.772	321.421	238.605		0.487355	0.742344	1.52321
ENSMUSG00000041859	Mcm3	2134.1	2374.55	2171.93	982.793	1195.15	1153.16	2449.86	2822.81	2653.4	1987.91	2064.34	1943.03	2226.86	1110.37	2642.02	1998.43		0.498624	0.7564	1.51697
ENSMUSG00000021115	Vrk1	391.076	398.549	386.202	212.283	219.194	273.116	478.65	548.514	456.756	460.129	410.648	475.599	391.943	234.864	494.64	448.792		0.599231	0.907311	1.51413
ENSMUSG00000022752	Tomm70a	2080.29	2153.51	2045.03	1353.31	1155.48	1052.33	2413.84	2475.5	1972.57	2129.63	2117.06	1643.82	2092.95	1187.04	2287.3	1963.5		0.567161	0.858436	1.51357
ENSMUSG00000032783	Troap	617.843	715.603	615.165	403.928	405.657	480.645	618.642	976.068	833.076	736.017	766.729	917.953	649.537	430.076	809.262	806.9		0.662128	0.997081	1.50587
ENSMUSG00000032803	Cdv3	1252.98	1051.63	1018.84	724.318	693.286	512.949	1318.6	1255.12	1319.52	1214.1	1154.25	1032.47	1107.82	643.518	1297.75	1133.61		0.580887	0.87352	1.50377
ENSMUSG00000054717	Hmgb2	2284	2134.53	2715.37	943.481	1269.54	1686.66	2772.05	3359.35	2522.21	2646.45	2325.16	2135.12	2377.97	1299.89	2884.54	2368.91		0.546641	0.821244	1.50235
ENSMUSG00000001627	Ifrd1	1935.2	1967.07	1737.91	1406.38	1089.02	1111.06	1951.66	2886.29	3347.63	2754.16	2179.03	2928.4	1880.06	1202.15	2728.52	2620.53		0.639423	0.96042	1.50201
ENSMUSG00000028693	Nasp	2386.81	2239.47	2030.32	1015.22	1422.28	1291.18	2243.99	2801.26	2513.59	2102.23	2012.55	2240.4	2218.87	1242.89	2519.61	2118.39		0.560148	0.84076	1.50096
ENSMUSG00000031960	Aars	3666.7	3645	3617.43	1963.62	1924.14	2177.09	3197.18	6480.37	4075.37	5087.87	3163.1	3130.64	3643.04	2021.62	4584.31	3793.87		0.554926	0.827578	1.49133
ENSMUSG00000034329	Brip1	497.733	279.096	295.169	144.471	242.006	178.162	383.949	441.925	571.663	351.474	300.587	445.124	357.333	188.213	465.846	365.728		0.526715	0.785085	1.49053
ENSMUSG00000060950	Trmt61a	305.558	472.231	397.237	172.972	110.093	195.782	468.356	651.511	514.209	358.088	335.733	295.518	391.675	159.615	544.692	329.78		0.40752	0.605442	1.48568
ENSMUSG00000020973	Dnaaf2	295.95	262.35	278.618	158.23	177.537	182.077	352.039	301.803	386.854	325.964	270.066	347.234	278.972	172.615	346.899	314.421		0.618751	0.906378	1.46485
ENSMUSG00000002297	Dbf4	1532.6	1462.46	1474.93	833.408	1063.24	1035.69	1978.42	1876.69	2114.29	1775.32	1988.5	1967.04	1490	977.444	1989.8	1910.29		0.656005	0.960041	1.46347
ENSMUSG00000015880	Ncapg	626.491	456.601	473.558	249.629	322.343	364.154	713.343	592.827	613.795	530.991	578.977	566.102	518.883	312.042	639.988	558.69		0.601373	0.872969	1.45163
ENSMUSG00000026755	Arpc5l	1976.52	2057.5	2085.49	1462.4	1413.35	1376.35	1830.19	3013.24	1850.96	2598.26	2207.7	1919.02	2039.84	1417.36	2231.46	2241.66		0.694842	1.00457	1.44575
ENSMUSG00000020914	Top2a	10249.7	7500.99	6730.96	3357.22	5601.83	4300.35	9553.44	9363.07	11349	7789.12	7267.74	8597.73	8160.53	4419.8	10088.5	7884.86		0.541607	0.781569	1.44306
ENSMUSG00000026037	Orc2	806.174	944.461	689.647	376.41	394.747	345.555	975.828	1006.01	1014.05	666.1	670.541	640.905	813.428	372.237	998.631	659.182		0.457615	0.660086	1.44245
ENSMUSG00000028560	Usp1	1747.83	1809.66	1736.99	896.307	1096.96	1176.65	2146.2	2427.6	2166.96	2063.49	1740.63	1968.89	1764.83	1056.64	2246.92	1924.34		0.59872	0.856434	1.43044
ENSMUSG00000026234	Ncl	26551.9	29889	22316.1	13964.5	12293.7	12656.3	27842	27392.2	31436.7	22102.2	19962.7	18812.5	26252.3	12971.5	28890.3	20292.5		0.494109	0.702398	1.42154
ENSMUSG00000028811	Yars	611.117	589.451	661.142	291.889	268.785	404.29	750.399	1216.79	863.718	852.23	632.62	591.96	620.57	321.655	943.636	692.27		0.518321	0.73362	1.41538
ENSMUSG00000002835	Chaf1a	1203.02	916.552	837.692	442.257	687.335	464.003	1224.93	1402.42	1353.03	955.216	1052.52	1020.46	985.753	531.198	1326.8	1009.4		0.538876	0.760779	1.41179
ENSMUSG00000022881	Rfc4	187.371	238.906	200.457	107.124	131.913	104.743	246.016	331.743	259.498	222.978	222.897	202.245	208.911	114.594	279.086	216.04		0.548527	0.774099	1.41123
ENSMUSG00000004880	Lbr	1056.96	916.552	952.633	579.848	502.856	512.949	1441.1	1070.68	996.819	924.037	964.654	810.828	975.382	531.884	1169.53	899.839		0.545308	0.769401	1.41095
ENSMUSG00000039994	Timeless	385.311	333.799	353.099	163.144	249.94	217.318	569.233	433.542	529.53	381.709	487.414	394.332	357.403	210.134	510.768	421.151		0.587946	0.824545	1.40241
ENSMUSG00000007050	Lsm2	1105.97	896.457	988.494	497.293	756.763	646.08	1280.52	1180.86	1194.08	1119.62	1097.84	1020.46	996.973	633.379	1218.49	1079.3		0.635302	0.885775	1.39426
ENSMUSG00000024037	Wdr4	293.067	294.726	188.504	108.107	141.831	139.005	381.891	547.317	414.623	363.757	306.137	267.813	258.765	129.648	447.943	312.569		0.501025	0.697787	1.39272
ENSMUSG00000040354	Mars	1191.49	1164.39	1235.85	383.289	485.003	706.773	1736.52	1912.61	2116.21	1266.06	1248.59	1004.76	1197.24	525.022	1921.78	1173.14		0.438526	0.610444	1.39204
ENSMUSG00000030738	Eif3c	9725.98	11298.9	8351.17	6491.35	5685.15	5802	11023.4	13649.4	10585.8	12124	10055.3	7854.32	9792.03	5992.83	11752.9	10011.2		0.612011	0.851811	1.39182
ENSMUSG00000003038	Hmgn2	232.532	253.419	196.779	111.056	156.709	131.174	243.957	414.38	310.249	317.461	200.7	266.89	227.577	132.979	322.862	261.683		0.584327	0.810512	1.38709
ENSMUSG00000042406	Atf4	8191.46	10572.2	9445.41	2516.93	1988.61	4160.37	11353.8	16147.6	15831.3	8389.08	5807.34	4261.92	9403.01	2888.64	14444.2	6152.78		0.307203	0.425968	1.3866
ENSMUSG00000004356	Utp20	459.298	344.963	414.708	229.973	229.112	221.234	585.703	427.554	557.299	389.267	467.066	355.545	406.323	226.773	523.519	403.96		0.55811	0.771624	1.38257
ENSMUSG00000029730	Mcm7	4737.11	3720.91	3937.43	1929.22	2362.53	2738.01	4906.93	4624.05	4911.32	3780.24	4002.9	3524.05	4131.82	2343.25	4814.1	3769.06		0.567124	0.782921	1.38051
ENSMUSG00000031107	Rbmx2	309.402	276.863	243.675	179.851	161.668	176.204	426.153	432.344	366.745	384.543	359.78	299.212	276.647	172.574	408.414	347.845		0.623807	0.851697	1.36532
ENSMUSG00000024660	Incenp	2093.75	2343.29	2148.02	1108.59	1350.87	1546.68	2616.62	3067.13	2775.01	2548.19	2384.35	2077.86	2195.02	1335.38	2819.58	2336.8		0.608367	0.828774	1.36229
ENSMUSG00000024791	Cdca5	305.558	291.376	319.077	149.384	172.578	214.381	388.067	435.937	427.071	288.171	337.583	368.474	305.337	178.781	417.025	331.409		0.58552	0.794699	1.35725
ENSMUSG00000061979	Rcc1l	326.698	327.101	265.744	181.817	164.643	165.436	384.979	482.645	385.896	288.171	363.479	292.748	306.514	170.632	417.84	314.799		0.556685	0.753397	1.35336
ENSMUSG00000030431	Tmem238	527.521	812.728	594.936	344.96	306.474	313.251	843.041	1234.76	786.156	830.5	579.902	519.004	645.061	321.562	954.651	643.135		0.498498	0.673686	1.35143
ENSMUSG00000020739	Nup85	738.913	614.012	667.579	341.029	441.363	375.901	739.077	845.527	943.195	682.162	615.973	649.216	673.501	386.098	842.6	649.117		0.573269	0.770374	1.34383
ENSMUSG00000058799	Nap1l1	6116.93	4903.16	5107.99	2432.41	3159.96	2982.74	7317.68	7531.89	6520.02	5715.23	5387.45	4128.02	5376.03	2858.37	7123.2	5076.9		0.531688	0.712728	1.3405
ENSMUSG00000025574	Tk1	1582.56	1361.99	1443.66	517.932	736.927	706.773	1784.9	2188.07	2076.95	1171.58	1215.3	1222.71	1462.74	653.877	2016.64	1203.19		0.447023	0.596634	1.33468
ENSMUSG00000058392	Rrp1b	1322.16	1085.13	1013.32	518.915	588.153	520.78	1435.95	1300.63	1472.73	832.389	874.015	898.56	1140.2	542.616	1403.1	868.321		0.475894	0.618859	1.30041
ENSMUSG00000056209	Npm3	720.656	763.607	754.934	312.528	351.106	363.175	1371.1	1051.52	1114.6	836.168	708.461	550.402	746.399	342.27	1179.07	698.344		0.458562	0.592282	1.29161
ENSMUSG00000023106	Denr	2549.2	2375.67	2377.9	1743.47	1664.28	1414.52	3342.31	3185.69	2981.84	2775.89	2919.86	2325.36	2434.26	1607.43	3169.95	2673.7		0.660336	0.843453	1.27731
ENSMUSG00000028333	Anp32b	4416.18	5128.67	4513.05	1816.2	2314.92	2822.2	7653.25	8766.65	6586.09	6270.79	4799.22	3425.24	4685.97	2317.77	7668.66	4831.75		0.49462	0.630064	1.27384
ENSMUSG00000022972	1110004E09Rik	795.605	894.224	571.947	516.949	431.444	356.323	1103.47	1331.76	1034.16	947.658	852.743	744.336	753.925	434.905	1156.47	848.245		0.576855	0.733481	1.27152
ENSMUSG00000030512	Snrpa1	721.617	772.538	655.625	394.1	503.848	419.952	1122	1207.21	1152.9	904.196	895.287	893.942	716.593	439.3	1160.7	897.808		0.613039	0.773504	1.26175
ENSMUSG00000004100	Ppan	712.009	622.943	704.36	324.322	336.229	478.687	1003.62	1288.65	852.227	857.899	745.456	554.096	679.77	379.746	1048.17	719.151		0.558638	0.686104	1.22817
ENSMUSG00000026434	Nucks1	7028.8	8970.15	6809.12	4425.52	5347.93	5371.28	9986.8	9264.86	10633.7	8140.6	8418.29	7590.2	7602.69	5048.24	9961.78	8049.69		0.664007	0.808058	1.21694
ENSMUSG00000033294	Noc4l	526.56	611.779	439.535	294.838	278.703	336.745	838.924	813.191	852.227	618.859	635.395	496.84	525.958	303.429	834.781	583.698		0.576907	0.699223	1.21202
ENSMUSG00000006678	Pola1	488.125	529.166	388.042	255.526	271.76	202.634	850.247	671.87	670.291	472.412	554.005	345.387	468.444	243.307	730.803	457.268		0.519394	0.625706	1.20469
ENSMUSG00000007029	Vars	1356.76	1185.6	892.863	576.899	765.69	652.933	2052.53	1877.88	1903.63	1382.28	1408.6	1138.67	1145.07	665.174	1944.68	1309.85		0.580901	0.673554	1.1595
ENSMUSG00000036693	Nop14	1878.51	1800.73	1331.48	648.643	759.739	875.145	2667.06	2633.59	2731.92	1514.55	1492.76	1225.48	1670.24	761.176	2677.52	1410.93		0.455728	0.526954	1.15629
ENSMUSG00000020608	Smc6	2051.47	2121.13	1627.57	1124.31	1369.71	1331.32	2490.01	2621.61	2987.58	2126.8	1868.27	2167.44	1933.39	1275.11	2699.73	2054.17		0.659523	0.760878	1.15368
ENSMUSG00000053553	3110082I17Rik	346.876	347.196	206.894	187.713	166.627	132.153	517.765	477.854	524.742	388.322	305.212	246.573	300.322	162.164	506.787	313.369		0.539968	0.618344	1.14515
ENSMUSG00000013629	Cad	840.766	630.757	589.419	270.268	385.82	325.977	1286.69	997.626	1384.63	719.01	677.015	594.73	686.981	327.355	1222.98	663.585		0.476513	0.542596	1.13868
ENSMUSG00000000916	Nsun5	211.393	257.885	196.779	91.3997	116.044	122.364	429.241	416.775	395.472	245.654	251.568	201.322	222.019	109.936	413.829	232.848		0.495164	0.562667	1.13633
ENSMUSG00000040463	Mybbp1a	3394.77	2972.93	2434.91	1304.17	1490.71	1492.84	3557.45	4006.07	4532.13	2247.73	2101.34	2221.93	2934.21	1429.24	4031.88	2190.33		0.487096	0.543253	1.11529
ENSMUSG00000006732	Mettl1	243.101	206.531	198.618	97.2965	133.897	132.153	436.446	492.226	410.793	357.143	287.639	167.152	216.084	121.115	446.488	270.645		0.560502	0.606163	1.08147
ENSMUSG00000029363	Rfc5	807.135	676.529	558.155	335.132	493.929	430.72	903.773	1245.53	1160.56	756.803	762.104	675.074	680.606	419.927	1103.29	731.327		0.61699	0.66286	1.07435
ENSMUSG00000031939	Taf1d	2147.56	1717	1595.38	899.255	1187.22	1320.55	2932.63	3531.81	2504.97	1955.78	2052.32	1885.77	1819.98	1135.67	2989.81	1964.63		0.624003	0.657108	1.05305
ENSMUSG00000032239	Rp9	1617.15	1355.29	1248.72	767.561	971.989	830.115	2378.84	3869.54	2295.27	2550.08	1575.08	1284.58	1407.06	856.555	2847.88	1803.24		0.608757	0.633188	1.04013
ENSMUSG00000045349	Sh2d5	135.483	183.087	48.7351	31.4494	27.7711	25.4516	307.777	368.87	360.042	88.8134	74.9156	74.803	122.435	28.224	345.563	79.5107		0.230522	0.23009	0.998125
ENSMUSG00000067367	Lyar	1823.74	1680.16	1495.16	537.588	685.352	847.736	3134.38	2500.65	3308.37	1148.9	1355.88	1187.61	1666.35	690.225	2981.13	1230.8		0.414213	0.412863	0.99674
ENSMUSG00000022469	Rapgef3	211.393	175.272	46.896	35.3805	39.673	14.6836	492.031	493.423	464.416	102.986	83.2395	108.972	144.52	29.9124	483.29	98.3992		0.206977	0.203603	0.983696
ENSMUSG00000020561	Twistnb	864.788	1013.68	867.117	534.639	609.973	606.924	1348.45	1549.73	1691.05	949.547	947.081	935.499	915.194	583.845	1529.75	944.043		0.637947	0.617124	0.967359
ENSMUSG00000029014	Dnajc2	2556.89	2438.18	1881.36	1187.21	1607.75	1464.45	4055.66	3590.49	4236.24	2232.62	2527.71	2324.43	2292.14	1419.8	3960.8	2361.59		0.619422	0.59624	0.962575
