# Supplementary material for: The repressor Capicua is a barrier to lung tumor development driven by Kras/Trp53 mutations
Source: EMBO Mol Med. 2025 Nov 11;17(12):3377–406. doi: 10.1038/s44321-025-00326-z (PMC12686060; doi:10.1038/s44321-025-00326-z)
Supplement: Supplementary file 6 — DataSet EV4 [file 44321_2025_326_MOESM6_ESM.xlsx]

## Sheet: Legend
	Dataset EV4: Drug screening in KP (n=3) and KPCic (n=4) cell lines

## Sheet: Drug screen
Compound Id	KP1	KP2	KP3	KP4	KPCic1	KPCic2	KPCic3	KP MEAN	KP STDV	KPCic MEAN	KPCic STDV	p-Value	Difference	Compound	Description
ETP-00048261	84.285	97.09	100.835	72.18	29.26	65.56	43.52	88.5975	13.0385	46.1133	18.2884	0.0166083	42.4842	TX-1123 (src i)	SRC INHIBITOR
ETP-00050982	87.59	89.76	91.555	84.48	63.48	59.755	33.405	88.3462	3.04492	52.2133	16.3946	0.0294384	36.1329	S7289, PFK15	Selective 6-phosphofructo-2-kinase (PFKFB3) with IC50 of 207 nM.
ETP-00050570	86.105	107.78	113.945	80.755	58.54	48.705	82.56	97.1462	16.1849	63.2683	17.4157	0.0275576	33.8779	QUIZARTINIB	Second-generation FLT3 inhibitor for Flt3(ITD/WT) with IC50 of 1.1 nM/4.2 nM in MV4-11 and RS4;11 cells, respectively, 10-fold more selective for Flt3 than KIT, PDGFRα, PDGFRβ, RET, and CSF-1R
ETP-00047879	113.775	121.25	121.765	105.11	68.055	110.225	88.73	115.475	7.81533	89.0033	21.0863	0.0759311	26.4717	CNIO-PIM	CNIO-PIM
ETP-00051632	102.915	102.855	96.525	100.06	97.625	54.27	81.185	100.589	3.01888	77.6933	21.8874	0.105156	22.8954	ELESCLOMOL	Ros inhibitor
ETP-00051308	55.065	77.055	96.735	55.3	68	44.42	35.48	71.0388	19.9947	49.3	16.8002	0.0905478	21.7388	SN-38	Active metabolite of Irinotecan. Inhibits DNA topoisomerase I, DNA synthesis and causes frequent DNA single-strand breaks.
ETP-00051665	99.14	108.205	103.74	95.07	60.81	87.11	91.9	101.539	5.68281	79.94	16.7393	0.0730097	21.5987	BAY 87-2243	Hypoxia-inducible factor-1 (HIF-1) inhibitor. Phase 1
ETP-00048539	17.77	26.97	28.865	12.13	6.975	4.94	4.39	21.4337	7.87097	5.435	1.36174	0.0122608	15.9987	CNIO-DUAL	CNIO-DUAL
ETP-00051557	57.17	73.68	89.305	77.245	67.255	49.385	59.355	74.35	13.2619	58.665	8.95496	0.0606209	15.685	Mitomycin C	Antineoplastic, antibiotic, DNA cross-linker
ETP-00050958	81.285	86.95	96.635	86.335	70.885	78.19	81.3	87.8013	6.41278	76.7917	5.34645	0.0288089	11.0096	MK-2206	Selective inhibitor of Akt1/2/3 with IC50 of 8 nM/12 nM/65 nM in cell-free assays, respectively
ETP-00051644	121.16	121.22	109.275	108.105	103.755	103.8	104.31	114.94	7.23271	103.955	0.308261	0.0278938	10.985	4-PB (SODIUM 4-PHENYLBUTYRATE)	Histone deacetylase inhibitor
ETP-00039816	112.655	127.06	112.1	96.965	98.12	108.845	97.255	112.195	12.2901	101.407	6.45629	0.0988601	10.7883	IRINOTECAN, camptosar, CPT-11	Metastatic colorectal cancer, topoisomerase I inhibitor for LoVo cells and HT-29 cells with IC50 of 15.8 μM and 5.17 μM, respectively.
ETP-00047870	108.17	108.395	99.765	87.78	106.305	90.08	74.585	101.028	9.70198	90.3233	15.8614	0.187522	10.7042	BIRB 796, Doramapimod	pan-p38 MAPK inhibitor with IC50 of 38 nM, 65 nM, 200 nM and 520 nM for p38α/β/γ/δ in cell-free assays
ETP-00046107	121.48	122.52	111.155	109.065	103.345	103.93	109.655	116.055	6.93054	105.643	3.4865	0.0263036	10.4117	GLEEVEC, IMATINIB	Multi-target inhibitor of v-Abl, c-Kit and PDGFR with IC50 of 0.6 μM, 0.1 μM and 0.1 μM in cell-free or cell-based assays, respectively.
ETP-00051242	42.095	53.73	61.765	52.905	52.715	43.48	31.8	52.6238	8.07713	42.665	10.4813	0.124219	9.95875	AZ ATR inhib	ATR inhibitor
ETP-00051637	94.29	88.195	93.42	97.89	89.305	75.975	86.63	93.4487	4.00146	83.97	7.05187	0.064422	9.47875	VX-680, Tozasertib	Aurora A inhibitor with Kiapp of 0.6 nM in a cell-free assay
ETP-00046444	45.475	64.16	68.315	66.265	61.505	53.29	43.06	61.0537	10.5235	52.6183	9.24083	0.156842	8.43542	PI3K-CNIO	PI3K-CNIO
ETP-00048339	11.03	17.75	14.26	8.655	7.025	2.96	3.95	12.9238	3.95334	4.645	2.11975	0.00897663	8.27875	CNIO-TRIPLE	CNIO-TRIPLE
ETP-00050537	35.475	53.61	53.71	46.835	49.45	30.9	38.865	47.4075	8.58108	39.7383	9.30579	0.162064	7.66917	KU-0063794	Dual-mTOR inhibitor of mTORC1 and mTORC2 with IC50 of ~10 nM in cell-free assays
ETP-00051799	47.475	62.665	76.58	65.655	53.985	44.435	68.275	63.0938	12.0079	55.565	11.9983	0.226577	7.52875	GSK461364	PLK1 inhibitor with Ki of 2.2 nM in a cell-free assay. Selective againts isoforms
ETP-00046046	35.535	54.55	57.38	49.625	47.49	41.495	36.465	49.2725	9.70269	41.8167	5.51953	0.128696	7.45583	GDC-0941	PI3Kα/δ inhibitor with IC50 of 3 nM in cell-free assays.
ETP-00048792	45.045	70.76	57.11	55.735	60.035	40.555	49.03	57.1625	10.5478	49.8733	9.76734	0.195757	7.28917	KU-57788,NU7441	DNA-PK inhibitor with IC50 of 14 nM and also inhibits PI3K with IC50 of 5 μM in cell-free assays
ETP-00047323	18.81	24	30	12.08	16.52	14.095	15.6	21.2225	7.61937	15.405	1.2242	0.112295	5.8175	GSK2126458 Internal reference	PI3K, mTOR inhibitor
ETP-00050643	74.94	88.42	93.345	85.43	87.985	76.695	75.645	85.5338	7.77998	80.1083	6.84157	0.187375	5.42542	Pazopanib	Multi-target inhibitor of VEGFR1, VEGFR2, VEGFR3, PDGFR, FGFR, c-Kit and c-Fms with IC50 of 10 nM, 30 nM, 47 nM, 84 nM, 74 nM, 140 nM and 146 nM in cell-free assays, respectively
ETP-00039817	67.625	80.53	89.4	76.075	86.88	69.48	63.62	78.4075	9.07456	73.3267	12.0977	0.289047	5.08083	ETOPOSIDE, VP-16-213	Anticancer, topoisomerasa I inhibitor
ETP-00047548	93.35	96.805	104.21	95.54	91.03	92.91	93.905	97.4762	4.71059	92.615	1.46003	0.0645587	4.86125	SAHA o vorinostat	HDAC INHIBITOR with IC50 of ~10 nM in a cell-free assay
ETP-00050853	20.155	42.6	60.57	48.67	38.45	33.23	44	42.9988	16.9598	38.56	5.38584	0.325208	4.43875	GELDANAMYCIN	HSP90 inhibitor with Kd of 1.2 μM
ETP-00045315	22.46	44.065	43.745	33.53	38.885	28.995	27.2	35.95	10.238	31.6933	6.2925	0.264155	4.25667	BEZ-235	PI3K and mTOR inhibitor for p110α/γ/δ/β and mTOR(p70S6K) with IC50 of 4 nM /5 nM /7 nM /75 nM /6 nM in cell-free assays, respectively. Inhibits ATR with IC50 of 21 nM in 3T3TopBP1-ER cell.
ETP-00048968	34.19	43.455	49.4	46.7	47.385	36.105	34.22	43.4363	6.62601	39.2367	7.11933	0.234214	4.19958	CNIO-ATR	CNIO-ATR
ETP-00051634	86.805	84.29	92.83	96.24	91.755	77.31	89.4	90.0413	5.46967	86.155	7.74997	0.252929	3.88625	ALISERTIB	Selective Aurora A inhibitor with IC50 of 1.2 nM in a cell-free assay
ETP-00045336	13.285	14.24	9.35	11.235	6.95	12.26	5.575	12.0275	2.18125	8.26167	3.53025	0.0988984	3.76583	DOXORUBICINE	INTERACTION WITH DNA
ETP-00051636	88.575	95.895	98.845	101.965	103.425	85.345	90.195	96.32	5.72734	92.9883	9.35808	0.311214	3.33167	SNS-314 MESYLATE	Selective inhibitor of Aurora A, Aurora B and Aurora C with IC50 of 9 nM, 31 nM, and 3 nM, respectively
ETP-00047306	18.625	15.09	20.405	17.07	10.54	22.455	10.795	17.7975	2.26154	14.5967	6.80671	0.252683	3.20083	FLAVOPIRIDOL	CDKs inhibitor including CDK1, CDK2, CDK4 and CDK6 with IC50 of ~ 40 nM
ETP-00051666	89.575	79.295	76.275	84.39	72.015	82.38	83.66	82.3838	5.84797	79.3517	6.38589	0.27643	3.03208	GDC-0994	ERK1/2 inhibitor with IC50 of 1.1 nM and 0.3 nM, respectively
ETP-00047894	106.725	113.495	106.51	106.25	107.11	105.22	104.3	108.245	3.50538	105.543	1.43263	0.116472	2.70167	METFORMIN	Antidiabetic
ETP-00048208	19.775	36.485	41.79	36.705	31.6	27.795	33.815	33.6887	9.59409	31.07	3.04479	0.318446	2.61875	BKM120	PI3K INHIBITOR of p110α/β/δ/γ with IC50 of 52 nM/166 nM/116 nM/262 nM in cell-free assays, respectively
ETP-00045338	39.21	65.675	71.01	76.515	63.2	50.495	69.11	63.1025	16.5317	60.935	9.51195	0.418023	2.1675	VINCRISTINE	Inhibitor of polymerization of microtubules by binding to tubulin with IC50 of 32 μM in a cell-free assay.
ETP-00046641	75.6	76.025	94.735	85.025	77.89	81.075	83.52	82.8462	9.0393	80.8283	2.82309	0.348752	2.01792	RAPAMYCIN	mTOR inhibitor with IC50 of ~0.1 nM HEK293 cells
ETP-00051722	97.145	93.22	97.505	103	92.495	102.71	92.435	97.7175	4.021	95.88	5.91503	0.335654	1.8375	AZD5363	Potently inhibits all isoforms of Akt(Akt1/Akt2/Akt3) with IC50 of 3 nM/8 nM/8 nM in cell-free assays, similar to P70S6K/PKA and lower activity towards ROCK1/2
ETP-00039819	72.25	84.015	86.43	74.675	86.105	77.19	69.24	79.3425	6.93191	77.5117	8.4371	0.387582	1.83083	5-Fluoracil (5-FU)	Anticancer
ETP-00051681	77.86	72.71	82.24	88.17	72.275	78.9	84.275	80.245	6.56379	78.4833	6.01084	0.364173	1.76167	CUDC-101	Multi-targeted inhibitor against HDAC, EGFR and HER2 with IC50 of 4.4 nM, 2.4 nM, and 15.7 nM, and inhibits class I/II HDACs, but not class III, Sir-type HDACs
ETP-00039760	67.65	70.215	66.625	72.825	57.65	74.39	71.115	69.3287	2.77715	67.7183	8.87186	0.393438	1.61042	LAPATINIB	EGFR, ERBB2 INHIBITOR with IC50 of 10.8 and 9.2 nM in cell-free assays, respectively.
ETP-00047484	1.72	5.72	5.425	2.66	1.525	2.87	2.46	3.88125	1.99388	2.285	0.689366	0.106633	1.59625	BORTEZOMIB (Velcade)	20S proteasome inhibitor with Ki of 0.6 nM in a cell-free assay, citotoxic
ETP-00051698	26.54	40.625	45.025	39.09	42.425	34.22	32.15	37.82	7.92951	36.265	5.43419	0.385414	1.555	ZSTK474	Inhibits class I PI3K isoforms with IC50 of 37 nM in a cell-free assay, mostly PI3Kδ
ETP-00045337	25.95	26.43	20.325	36.67	30.735	29.92	17.605	27.3438	6.80733	26.0867	7.35663	0.414045	1.25708	GEMCITABINE	ANTIMETABOLITE
ETP-00050610	66.365	83.91	88.795	88.225	84.61	85.075	72.62	81.8237	10.5341	80.7683	7.06049	0.440154	1.05542	BYL-719	Selective PI3Kα inhibitor with IC50 of 5 nM in a cell-free assay
ETP-00051678	1.285	3.155	2.03	5.825	1.635	1.48	3.02	3.07375	1.98872	2.045	0.847924	0.201446	1.02875	PANOBINOSTAT, LBH589	Broad-spectrum HDAC inhibitor with IC50 of 5 nM in a cell-free assay
ETP-00051594	103.775	100.965	96.185	108.5	99.65	107.32	98.135	102.356	5.15682	101.702	4.92423	0.435928	0.654583	CX-4945, Silmitasertib	Potent and selective inhibitor of CK2 with IC50 of 1 nM in a cell-free assay
ETP-00051662	1.635	3.805	3.125	2.635	2.105	1.81	3.02	2.8	0.912889	2.31167	0.630919	0.220584	0.488333	CUDC-907	Dual PI3K and HDAC inhibitor for PI3Kα and HDAC1/2/3/10 with IC50 of 19 nM and 1.7 nM/5 nM/1.8 nM/2.8 nM, respectively
ETP-00039787	104.29	106.585	97.225	108.965	108.23	106.045	97.265	104.266	5.06737	103.847	5.80365	0.46259	0.419583	DISULFIRAM	Alcohol deterrent, antineoplastic
ETP-00051627	1.065	3.33	3.71	2.675	1.51	3.44	1.955	2.695	1.16773	2.30167	1.01062	0.3273	0.393333	CARFILZOMIB	Irreversible proteasome inhibitor with IC50 of <5 nM in ANBL-6 cells
ETP-00051671	77.47	70.835	68.34	84.74	65.025	77.68	82.62	75.3462	7.35282	75.1083	9.07503	0.486101	0.237917	GEFITINIB	EGFR inhibitor for Tyr1173, Tyr992, Tyr1173 and Tyr992 in the NR6wtEGFR and NR6W cells with IC50 of 37 nM, 37nM, 26 nM and 57 nM, respectively
ETP-00051679	101.69	105.725	100.42	112.635	106.045	110.845	97.82	105.117	5.49837	104.903	6.58712	0.482914	0.214167	VISMODEGIB, GDC-0449	hedgehog inhibitor with IC50 of 3 nM and also P-gp inhibitor with IC50 of 3.0 μM in a cell-free assay
ETP-00051664	100.685	102.58	95.99	108.57	99.12	110.035	96.165	101.956	5.20714	101.773	7.30578	0.486291	0.182917	Tempol	Neuroprotective, anti-inflammatory and analgesic effects
ETP-00051628	2.115	5.495	3.34	3.465	3.085	3.925	3.61	3.60375	1.40024	3.54	0.424352	0.46798	0.06375	Ixazomib (MLN2238)	Inhibits the chymotrypsin-like proteolytic (β5) site of the 20S proteasome with IC50 and Ki of 3.4 nM and 0.93 nM in cell-free assays, respectively, also inhibits the caspase-like (β1) and trypsin-like (β2) proteolytic sites, with IC50 of 31 and 3500 nM
ETP-00046567	80.565	89.085	91.84	89.42	98.56	88.36	76.165	87.7275	4.93023	87.695	11.2123	0.498297	0.0325	inh cdk4/6	CDK4/6 inhib
ETP-00048879	0.98	1.075	1.075	1.285	1.255	1.26	1.52	1.10375	0.128865	1.345	0.151575	0.0455037	-0.24125	CRIZOTINIB, PF-02341066	ROS1 inhibitor and c-Met and ALK inhibitor with IC50 of 11 nM and 24 nM in cell-based assays, respectively
ETP-00051667	102.345	107.735	103.915	107.44	107.555	111.355	98.065	105.359	2.65489	105.658	6.845	0.474075	-0.299583	GSK2636771	PI3Kβ-selective inhibitor, sensitive to PTEN null cell lines. Phase 1/2a.
ETP-00051801	51.43	59.925	72.595	66.755	70.79	59.775	58.765	62.6762	9.11163	63.11	6.67022	0.472429	-0.43375	DASATINIB	Inhibits the following kinases: BCR-ABL, SRC family (SRC, LCK, YES, FYN), c-KIT, EPHA2, and PDGFR?. (Inhibits Abl, Src and c-Kit, with IC50 of <1 nM, 0.8 nM and 79 nM in cell-free assays).
ETP-00046383	78.9	75.77	71.57	82.97	67.3	85.535	82.01	77.3025	4.82641	78.2817	9.67234	0.441602	-0.979167	ERLOTINIB	EGFR INHIBITOR with IC50 of 2 nM
ETP-00045335	58.1	81.055	93.83	88.185	95.675	64.745	83.58	80.2925	15.6912	81.3333	15.5869	0.467147	-1.04083	TAXOTERE, Docetaxel	ANTIMITOTIC MICROTUBULE DESTABILIZER
ETP-00051635	94.24	98.505	93.77	103.825	99.79	104.355	91.77	97.585	4.67359	98.6383	6.37105	0.411149	-1.05333	S-RUXOLITINIB	Potent and selective JAK1/2 inhibitor with IC50 of 3.3 nM/2.8 nM, >130-fold selectivity for JAK1/2 versus JAK3
ETP-00051673	100.115	91.78	86.78	105.5	93.13	105.315	93.315	96.0438	8.36645	97.2533	6.98222	0.42175	-1.20958	CC-930, TANZISERTIB	JNK1/JNK2/JNK3 inhibitor
ETP-00051696	100.74	99.405	91.165	108.46	100.155	108.67	95.425	99.9425	7.08325	101.417	6.71203	0.395526	-1.47417	PX-478	Selective hypoxia-inducible factor-1α (HIF-1α) inhibitor
ETP-00051617	93.355	98.985	92.39	104.865	98.125	106.87	91.87	97.3987	5.76485	98.955	7.53437	0.39082	-1.55625	TGX-221	A potent, selective and ATP-competitive inhibitor of PI 3-kinase β. Inhibits other PI3K isoforms at higher concentrations. p110β-specific inhibitor with IC50 of 5 nM in a cell-free assay, 1000-fold more selective for p110β than p110α
ETP-00049818	96.595	102.885	99.415	102.37	102.125	103.75	100.605	100.316	2.91412	102.16	1.57279	0.167356	-1.84375	LETROZOLE	Third generation inhibitor of aromatase with IC50 of 0.07-20 nM in cell-free assays
ETP-00051700	90.335	97.285	88.675	106.79	94.455	104.5	94.145	95.7713	8.2384	97.7	5.89101	0.366405	-1.92875	PF 4708671	p70 ribosomal S6 kinase (S6K1 isoform) with Ki/IC50 of 20 nM/160 nM in cell-free assays, 400-fold greater selectivity for S6K1 than S6K2, and 4- and >20-fold selectivity for S6K1 than MSK1 and RSK1/2, respectively. First S6K1-specific inhibitor to be reported
ETP-00051683	25.18	46.93	57.305	65.795	54.265	49.54	48.405	48.8025	17.5363	50.7367	3.10788	0.420886	-1.93417	GEDATOLISIB, PF-05212384, PKI-587	PI3Kα, PI3Kγ and mTOR inhibitor with IC50 of 0.4 nM, 5.4 nM and 1.6 nM in cell-free assays, respectively
ETP-00048478	105.565	103.89	94.99	101.915	104.81	109.33	96.58	101.59	4.64601	103.573	6.46434	0.339197	-1.98333	Galunisertib, LY2157299	TGFβ receptor I (TβRI) inhibitor with IC50 of 56 nM in a cell-free assay
ETP-00051633	90.92	95.95	86.7	103.46	97.54	103.91	88.07	94.2575	7.2066	96.5067	7.9704	0.359614	-2.24917	OSI-906	Selective inhibitor of IGF-1R with IC50 of 35 nM in cell-free assays; modestly potent to InsR with IC50 of 75 nM, and no activity towards Abl, ALK, BTK, EGFR, FGFR1/2, PKA etc
ETP-00051435	92.505	103.195	99.92	99.275	98.705	115.335	88.94	98.7237	4.48701	100.993	13.3455	0.400199	-2.26958	Fulvestrant	Antineoplastic, estrogen receptor (ER) antagonist with IC50 of 0.94 nM in a cell-free assay
ETP-00039898	93.855	102.555	92.9	98.505	101.74	114.22	82.34	96.9538	4.46526	99.4333	16.0647	0.408479	-2.47958	SB 505124	Selective inhibitor of TGFβR for ALK4, ALK5 with IC50 of 129 nM and 47 nM in cell-free assays, respectively, also inhibits ALK7.
ETP-00039729	96.26	90.385	89.945	103.235	96.11	105.225	91.175	94.9562	6.22485	97.5033	7.12788	0.323543	-2.54708	SORAFENIB	Multikinase inhibitor of Raf-1, B-Raf and VEGFR-2 with IC50 of 6 nM, 22 nM and 90 nM in cell-free assays, respectively.
ETP-00039832	36.03	38.75	38.435	49.875	51.05	37.395	42.575	40.7725	6.18873	43.6733	6.89344	0.297423	-2.90083	PEMETREXED, LY231514	Novel antifolate and antimetabolite for TS, DHFR and GARFT with Ki of 1.3 nM, 7.2 nM and 65 nM in cell-free assays, respectively.
ETP-00045339	53.07	79.33	91.3	78.69	93.38	64.255	77.96	75.5975	16.0992	78.5317	14.5709	0.405833	-2.93417	PACLITAXEL, TAXOL	Microtubule polymer stabilizer with IC50 of 0.1 pM in human endothelial cells.
ETP-00039696	54.99	56.23	46.76	55.165	50.07	50.925	67.975	53.2863	4.38521	56.3233	10.0997	0.332188	-3.03708	PD-0325901	MEK INHIBITOR / IC50 = 0.33 nM in cell-free assays
ETP-00051677	65.17	64.55	63.055	70.54	65.405	74.235	71.19	65.8287	3.26388	70.2767	4.48529	0.114417	-4.44792	SELUMETINIB, AZD6244	Highly selective MEK1 inhibitor with IC50 of 14 nM in cell-free assays, also inhibits ERK1/2 phosphorylation with IC50 of 10 nM, no inhibition to p38α, MKK6, EGFR, ErbB2, ERK2, B-Raf, etc
ETP-00045334	103.425	113.595	107.965	105.085	109.27	122.75	104.78	107.517	4.46475	112.267	9.35228	0.241013	-4.74917	OXALIPLATIN	Antineoplastic
ETP-00049068	100.69	98.44	97.57	97.655	95.98	113.845	101.065	98.5888	1.45455	103.63	9.20456	0.221701	-5.04125	Ricolinostat, ACY-1215	HDAC-6 inhibitor
ETP-00051631	37.565	70.93	75.385	76.625	74.385	71.685	64.685	65.1262	18.5362	70.2517	5.00633	0.314351	-5.12542	DOVITINIB	Multitargeted RTK inhibitor, mostly for class III (FLT3/c-Kit) with IC50 of 1 nM/2 nM, also potent to class IV (FGFR1/3) and class V (VEGFR1-4) RTKs with IC50 of 8-13 nM, less potent to InsR, EGFR, c-Met, EphA2, Tie2, IGF-1R and HER2 in cell-free assays
ETP-00049915	97.175	98.145	93.635	98.97	104.535	110.785	94.44	96.9813	2.34836	103.253	8.24753	0.15858	-6.27208	Mifepristone	Contraceptives,Menstruation-Inducing Agents, Luteolytic Agents; Active antagonist of progesterone receptor and glucocorticoid receptor with IC50 of 0.2 nM and 2.6 nM, respectively
ETP-00046744	91.16	103.35	99.81	101.755	105	114.05	99.88	99.0187	5.43546	106.31	7.17526	0.110908	-7.29125	SB 203580	p38 MAPK inhibitor with IC50 of 0.3-0.5 μM in THP-1 cells, 10-fold less sensitive to SAPK3(106T) and SAPK4(106T) and blocks PKB phosphorylation with IC50 of 3-5 μM
ETP-00051382	97.84	86.94	77.33	101.305	90.635	108.795	95.7	90.8538	10.8972	98.3767	9.37122	0.18693	-7.52292	DABRAFENIB	Mutant BRAFV600 specific inhibitor with IC50 of 0.8 nM in cell-free assays, with 4- and 6-fold less potency against B-Raf(wt) and c-Raf, respectively
ETP-00049835	89.935	94.49	92.56	100.025	94.625	114.59	98.66	94.2525	4.27721	102.625	10.5566	0.150844	-8.3725	LOMUSTINE	Alkylating agent of value against both hematologic malignancies and solid tumors
ETP-00039914	72.36	87.47	91.28	94.13	99.395	91.78	93.215	86.31	9.69195	94.7967	4.04639	0.0930984	-8.48667	BAY 61-3606	SYK inhibitor
ETP-00051672	91.305	96.86	96.445	96.3	95.555	101.53	116.625	95.2275	2.62575	104.57	10.859	0.136214	-9.3425	PILARALISIB, XL147	Selective and reversible class I PI3K inhibitor for PI3Kα/δ/γ with IC50 of 39 nM/36 nM/23 nM in cell-free assays, less potent to PI3Kβ. mTOR
ETP-00048558	81.695	92.355	91.65	95.275	97.63	106.2	94.96	90.2438	5.91128	99.5967	5.87241	0.0493619	-9.35292	CAL-101, IDELALISIB	PI3K_delta inhibitor; p110δ inhibitor with IC50 of 2.5 nM in cell-free assays
ETP-00047871	105.665	112.53	98.245	112.185	111.39	131.365	107.425	107.156	6.72804	116.727	12.8312	0.164447	-9.57042	LINIFANIB	VEGFR/PDGFR/FLT3/CDK8 inhibitor; VEGFR/PDGFR inhibitor for KDR, CSF-1R, Flt-1/3 and PDGFRβ with IC50 of 4 nM, 3 nM, 3 nM/4 nM and 66 nM respectively, mostly effective in mutant kinase-dependent cancer cells (i.e. FLT3)
ETP-00047403	89.205	94.74	89.58	96.29	93.19	118.615	95.805	92.4538	3.59428	102.537	13.9855	0.168712	-10.0829	KETOCONAZOLE	P450_3A4 inhib; inhibits cyclosporine oxidase and testosterone 6 beta-hydroxylase with IC50 of 0.19 mM and 0.22 mM, respectively
ETP-00050928	95.71	102.24	98.785	103.775	106.36	127.62	96.89	100.127	3.60941	110.29	15.7374	0.189911	-10.1625	PERIFOSINE	Akt inhibitor with IC50 of 4.7 μM
ETP-00039865	95.52	96.35	93.83	105.13	102.01	117.7	104.19	97.7075	5.05821	107.967	8.4995	0.0791472	-10.2592	GENISTEIN (phytoestrogen)	Antineoplastic. Protein-tyrosine kinase inhibitor (which blocks the mitogenic effect mediated by EGF on NIH-3T3 cells with IC50 of 12μM or by insulin with IC50 of 19 μM), topoisomerase-II inhibitor
ETP-00039896	91.07	100.04	94.305	98.5	105.36	109.955	103.68	95.9787	4.07217	106.332	3.24839	0.00689504	-10.3529	Roscovitine	CDKs INHIBITOR (Cdc2, CDK2 and CDK5 with IC50 of 0.65 μM, 0.7 μM and 0.16 μM, respectively)
ETP-00045333	94.355	100.76	94.255	102.89	104.105	120.13	101.405	98.065	4.42809	108.547	10.1219	0.103342	-10.4817	CISPLATINUM	Antineoplastic
ETP-00050940	93.77	99.06	90.565	102.73	103.04	116.115	102.325	96.5312	5.41725	107.16	7.76349	0.0620211	-10.6287	EX-527	Selective SIRT1 inhibitor with IC50 of 38 nM in a cell-free assay, exhibits >200-fold selectivity against SIRT2 and SIRT3
ETP-00047676	96.375	94.045	102.975	111.14	103.855	123.825	108.975	101.134	7.66836	112.218	10.3725	0.101164	-11.0846	ABIRATERONE	Androgen synthesis inhibitor; CYP17 inhibitor with IC50 of 2 nM in a cell-free assay.
ETP-00051381	88.005	90.06	85.93	93.525	108.33	104.25	89.805	89.38	3.23711	100.795	9.73379	0.085812	-11.415	LY2801653	DDR1 inhibitor
ETP-00051639	13.1	66.75	74.065	80.535	54.45	69.55	87.52	58.6125	30.8598	70.5067	16.5557	0.271474	-11.8942	NVP-BGJ398	FGFR inhibitor for FGFR1/2/3 with IC50 of 0.9 nM/1.4 nM/1 nM in cell-free assays, >40-fold selective for FGFR versus FGFR4 and VEGFR2, and little activity to Abl, Fyn, Kit, Lck, Lyn and Yes
ETP-00050728	22.19	36.2	39.105	38.48	40.11	37.31	62.755	33.9938	7.96759	46.725	13.9528	0.126087	-12.7312	SCH772984	Specific inhibitor of ERK1/2 with IC50 of 4 nM and 1 nM in cell-free assay, respectively
ETP-00050262	4.36	13.995	20	13.97	25.2	22.52	30.7	13.0813	6.46926	26.14	4.17023	0.0116242	-13.0587	Tamoxifen (ER antagonist)	Antineoplastic, Breast cancer
ETP-00045332	95.125	101.63	94.31	105.455	108.11	124.455	105.535	99.13	5.33941	112.7	10.2612	0.0669251	-13.57	CYCLOPHOSPHAMIDE MONOHYDRATE	Antineoplastic
ETP-00048865	94.12	103.01	92.415	105.16	108.49	123.875	105.025	98.6762	6.34516	112.463	10.0335	0.0613517	-13.7871	OLAPARIB	PARP1/2 with IC50 of 5 nM/1 nM in cell-free assays
ETP-00039833	95.235	101.805	95.065	104.31	109.32	125.645	104.09	99.1038	4.67905	113.018	11.2433	0.077051	-13.9146	Zileuton	Lipoxygenase Inhibitors, Leukotriene Antagonists
ETP-00039829	95.085	100.49	93.41	107.875	108.705	126.445	105.79	99.215	6.51604	113.647	11.1791	0.0696474	-14.4317	Suramin	Antineoplastic,Trypanocidal,Antinematodal
ETP-00039796	96.415	100.605	94.595	107.305	108.655	127.385	106.675	99.73	5.64221	114.238	11.4283	0.0725719	-14.5083	MK-906, Finasteride	baldness, anticancer studies, inhibitor of the rat type 1 5 alpha-reductase with Ki of 10.2 nM
ETP-00050971	93.495	97.205	90.77	100.365	107.015	121.895	101.765	95.4587	4.20164	110.225	10.4419	0.0607962	-14.7663	Deshydroxy LY-411575	Potent γ-secretase inhibitor with IC50 of 0.078 nM/0.082 nM (membrane/cell-based), also inhibits Notch cleavage with IC50 of 0.39 nM in APP or NΔE expressing HEK293 cells
ETP-00039812	92.38	100.03	93.06	106.225	108.985	124.925	104.64	97.9238	6.52524	112.85	10.6805	0.0593004	-14.9262	EFLORNITHINE	Antineoplastic
ETP-00048864	92.49	101.65	93.24	105.955	109.55	124.24	106.105	98.3338	6.56193	113.298	9.63105	0.0469022	-14.9646	TEMOZOLOMIDE	DNA alkylating agent
ETP-00039801	92.435	99.455	94.645	106.66	109.27	125.865	105.13	98.2987	6.29764	113.422	10.9733	0.0612385	-15.1229	VALPROIC ACID SODIUM SALT	Histone deacetylase inhibitor, antineoplastic. Anticonvulsant
ETP-00050611	90.58	95.16	89.185	104.17	107.94	120.59	103.91	94.7738	6.76413	110.813	8.70331	0.0308254	-16.0396	SEMAGACESTAT	Alzheimer’s disease. γ-secretase blocker for Aβ42, Aβ40 and Aβ38 with IC50 of 10.9 nM, 12.1 nM and 12.0 nM, also inhibits Notch signaling with IC50 of 14.1 nM in H4 human glioma cell
ETP-00047893	92.655	99.21	92.285	108.05	111.025	126.92	106.55	98.05	7.38663	114.832	10.7052	0.0459468	-16.7817	AICAR	AMPK activator
ETP-00051660	24.895	31.825	37.525	37.95	48.11	42.275	66.94	33.0487	6.1112	52.4417	12.8904	0.0526112	-19.3929	TRAMETINIB	MEK1/2 inhibitor with IC50 of 0.92 nM/1.8 nM in cell-free assays
ETP-00047500	89.48	95.575	91.845	104.275	120.925	126.26	103.435	95.2937	6.49193	116.873	11.9397	0.0344999	-21.5796	P-0956- Vemurafenib	BRAF INHIBITOR with IC50 of 31 nM
ETP-00050980	28.185	46.46	76.44	53.805	81.915	64.11	82.11	51.2225	19.9666	76.045	10.3365	0.0451247	-24.8225	AT7519	Multi-CDK inhibitor for CDK1, 2, 4, 6 and 9 with IC50 of 10-210 nM. It is less potent to CDK3 and little active to CDK7
ETP-00051638	7.42	15.82	13.555	107.23	102.005	93.82	112.04	36.0062	47.6149	102.622	9.12564	0.0324382	-66.6154	BARDOXOLONE METHYL	It is an IKK inhibitor, showing potent proapoptotic and anti-inflammatory activities
