# Supplementary material for: The repressor Capicua is a barrier to lung tumor development driven by Kras/Trp53 mutations
Source: EMBO Mol Med. 2025 Nov 11;17(12):3377–406. doi: 10.1038/s44321-025-00326-z (PMC12686060; doi:10.1038/s44321-025-00326-z)
Supplement: Supplementary file 7 — Source data Fig. 1 [file 44321_2025_326_MOESM7_ESM.zip]

Archive with 50 entries (44 files):
- Fig1/
- __MACOSX/._Fig1
- Fig1/.DS_Store
- __MACOSX/Fig1/._.DS_Store
- Fig1/Fig1c/
- __MACOSX/Fig1/._Fig1c
- Fig1/Fig1d/
- __MACOSX/Fig1/._Fig1d
- Fig1/Fig1e/
- __MACOSX/Fig1/._Fig1e
- Fig1/Fig1b/
- __MACOSX/Fig1/._Fig1b
- Fig1/Fig1f/
- __MACOSX/Fig1/._Fig1f
- Fig1/Fig1c/Fig1c.xlsx
- __MACOSX/Fig1/Fig1c/._Fig1c.xlsx
- Fig1/Fig1d/KPCic_CC10.tif
- __MACOSX/Fig1/Fig1d/._KPCic_CC10.tif
- Fig1/Fig1d/.DS_Store
- __MACOSX/Fig1/Fig1d/._.DS_Store
- Fig1/Fig1d/KPCic_TTF1.tiff
- __MACOSX/Fig1/Fig1d/._KPCic_TTF1.tiff
- Fig1/Fig1d/KP_HE.tif
- __MACOSX/Fig1/Fig1d/._KP_HE.tif
- Fig1/Fig1d/KP_SPC.tif
- __MACOSX/Fig1/Fig1d/._KP_SPC.tif
- Fig1/Fig1d/KPCic_SPC.tif
- __MACOSX/Fig1/Fig1d/._KPCic_SPC.tif
- Fig1/Fig1d/KP_TTF1.tiff
- __MACOSX/Fig1/Fig1d/._KP_TTF1.tiff
- Fig1/Fig1d/KP_CC10.tif
- __MACOSX/Fig1/Fig1d/._KP_CC10.tif
- Fig1/Fig1d/KPCic_HE.tiff
- __MACOSX/Fig1/Fig1d/._KPCic_HE.tiff
- Fig1/Fig1e/KP.tif
- __MACOSX/Fig1/Fig1e/._KP.tif
- Fig1/Fig1e/.DS_Store
- __MACOSX/Fig1/Fig1e/._.DS_Store
- Fig1/Fig1e/Fig1e.xlsx
- __MACOSX/Fig1/Fig1e/._Fig1e.xlsx
- Fig1/Fig1e/KPCic.tif
- __MACOSX/Fig1/Fig1e/._KPCic.tif
- Fig1/Fig1b/Fig1b.xlsx
- __MACOSX/Fig1/Fig1b/._Fig1b.xlsx
- Fig1/Fig1f/KP.tif
- __MACOSX/Fig1/Fig1f/._KP.tif
- Fig1/Fig1f/Fig1f.xlsx
- __MACOSX/Fig1/Fig1f/._Fig1f.xlsx
- Fig1/Fig1f/KPCic.tif
- __MACOSX/Fig1/Fig1f/._KPCic.tif
