# Supplementary material for: The repressor Capicua is a barrier to lung tumor development driven by Kras/Trp53 mutations
Source: EMBO Mol Med. 2025 Nov 11;17(12):3377–406. doi: 10.1038/s44321-025-00326-z (PMC12686060; doi:10.1038/s44321-025-00326-z)
Supplement: Supplementary file 7 — Source data Fig. 1 [file 44321_2025_326_MOESM7_ESM.zip › Fig1/Fig1c/Fig1c.xlsx]

## Sheet: Hoja1
Animal	KP	KPCic
1	7	11
2	13	21
3	8	34
4	12	31
5	19	17
6	8	27
7	7	27
8	4	34
9	4	20
10	18	22
11		13
