# Supplementary material for: The repressor Capicua is a barrier to lung tumor development driven by Kras/Trp53 mutations
Source: EMBO Mol Med. 2025 Nov 11;17(12):3377–406. doi: 10.1038/s44321-025-00326-z (PMC12686060; doi:10.1038/s44321-025-00326-z)
Supplement: Supplementary file 7 — Source data Fig. 1 [file 44321_2025_326_MOESM7_ESM.zip › Fig1/Fig1e/Fig1e.xlsx]

## Sheet: Hoja1
Tumor	KP	KPCic
1	79.44	44.44
2	82.68	32.85
3	89.01	58.58
4	42.3	65.71
5	93.57	72.51
6	89.5	97.99
7	81.95	49.27
8	60.79	63.16
9	64.57	86.97
10	50.57	24.31
11	91.62	89.41
12	66.75	60.07
13	32.74	45.76
14	90.46	44.61
15	46.95	35.54
16	74.64	71.84
17	71.78	55.92
18	99.17	37.05
19	97.05	73.09
20	81.79	57.53
21	82.89	57.01
22	23.66	64.64
23	76.08	45.48
24	64.76	85.82
25		72.39
26		84.64
27		53.71
28		44.32
29		53.14
30		55.47
31		83.92
32		16.35
33		16.49
34		82.65
35		74.78
36		22.29
37		23.58
38		85.13
39		40.24
40		8.19
41		12.67
42		21.21
43		30.88
44		25.81
45		27.5
46		53.52
47		34.39
