# Supplementary material for: The repressor Capicua is a barrier to lung tumor development driven by Kras/Trp53 mutations
Source: EMBO Mol Med. 2025 Nov 11;17(12):3377–406. doi: 10.1038/s44321-025-00326-z (PMC12686060; doi:10.1038/s44321-025-00326-z)
Supplement: Supplementary file 7 — Source data Fig. 1 [file 44321_2025_326_MOESM7_ESM.zip › Fig1/Fig1b/Fig1b.xlsx]

## Sheet: Hoja1
Time (weeks)	KP	KPCic
28		1
32		1
34	1
36	1
36		1
37		1
38		1
38		1
39		1
40		1
42	1
42		1
43	1
43		1
44	1
44		1
44		1
45	1
46		1
47		1
49	1
49	1
51	1
54	1
60	1
60	1
