# Supplementary material for: The repressor Capicua is a barrier to lung tumor development driven by Kras/Trp53 mutations
Source: EMBO Mol Med. 2025 Nov 11;17(12):3377–406. doi: 10.1038/s44321-025-00326-z (PMC12686060; doi:10.1038/s44321-025-00326-z)
Supplement: Supplementary file 7 — Source data Fig. 1 [file 44321_2025_326_MOESM7_ESM.zip › Fig1/Fig1f/Fig1f.xlsx]

## Sheet: Hoja1
Tumor	KP	KPCic
1	9.83	15.63
2	8.37	10.2
3	17.06	7.66
4	28.02	34.44
5	14.65	15.41
6	25.76	12.52
7	25.75	10.96
8	20.69	7.31
9	31.57	8.76
10	12.4	9.22
11	17.58	36.53
12	10.34	6.81
13	6.56	7.96
14	10.03	25.52
15	23.48	19.34
16	22.28	13.82
17	15.44	18.44
18	26.67	23.82
19	11.94	13.36
20	17.94	12.64
21	11.57	17.55
22	40.3	14.89
23		29.89
24		13.04
25		22.49
26		26.53
27		15.76
28		11.97
29		19.2
30		16.65
31		14.39
32		12.32
33		13.79
34		18.72
35		25.57
36		11.55
37		8.42
38		15.46
39		16.81
40		8.98
41		18.61
42		11.41
43		14.12
