# Supplementary material for: The repressor Capicua is a barrier to lung tumor development driven by Kras/Trp53 mutations
Source: EMBO Mol Med. 2025 Nov 11;17(12):3377–406. doi: 10.1038/s44321-025-00326-z (PMC12686060; doi:10.1038/s44321-025-00326-z)
Supplement: Supplementary file 8 — Source data Fig. 2 [file 44321_2025_326_MOESM8_ESM.zip]

Archive with 64 entries (57 files):
- Fig2/
- __MACOSX/._Fig2
- Fig2/.DS_Store
- __MACOSX/Fig2/._.DS_Store
- Fig2/Fig2b/
- __MACOSX/Fig2/._Fig2b
- Fig2/Fig2e/
- __MACOSX/Fig2/._Fig2e
- Fig2/Fig2d/
- __MACOSX/Fig2/._Fig2d
- Fig2/Fig2c/
- __MACOSX/Fig2/._Fig2c
- Fig2/Fig2f/
- __MACOSX/Fig2/._Fig2f
- Fig2/Fig2a/
- __MACOSX/Fig2/._Fig2a
- Fig2/Fig2b/Fig2b.xlsx
- __MACOSX/Fig2/Fig2b/._Fig2b.xlsx
- Fig2/Fig2e/KP - FISH.tif
- __MACOSX/Fig2/Fig2e/._KP - FISH.tif
- Fig2/Fig2e/Fig2e.xlsx
- __MACOSX/Fig2/Fig2e/._Fig2e.xlsx
- Fig2/Fig2e/KPCic - FISH.tif
- __MACOSX/Fig2/Fig2e/._KPCic - FISH.tif
- Fig2/Fig2d/Fig2d.xlsx
- __MACOSX/Fig2/Fig2d/._Fig2d.xlsx
- Fig2/Fig2c/Fig2c.xlsx
- __MACOSX/Fig2/Fig2c/._Fig2c.xlsx
- Fig2/Fig2f/Fig2f.xlsx
- __MACOSX/Fig2/Fig2f/._Fig2f.xlsx
- Fig2/Fig2a/pERK - 7 months.tif
- __MACOSX/Fig2/Fig2a/._pERK - 7 months.tif
- Fig2/Fig2a/Kras FISH - 5 months.tif
- __MACOSX/Fig2/Fig2a/._Kras FISH - 5 months.tif
- Fig2/Fig2a/CIC - 1 month.tif
- __MACOSX/Fig2/Fig2a/._CIC - 1 month.tif
- Fig2/Fig2a/.DS_Store
- __MACOSX/Fig2/Fig2a/._.DS_Store
- Fig2/Fig2a/CIC - 3 months.tif
- __MACOSX/Fig2/Fig2a/._CIC - 3 months.tif
- Fig2/Fig2a/ETV5 - 3 months.tif
- __MACOSX/Fig2/Fig2a/._ETV5 - 3 months.tif
- Fig2/Fig2a/pERK - 5 months.tif
- __MACOSX/Fig2/Fig2a/._pERK - 5 months.tif
- Fig2/Fig2a/Kras FISH - 7 months.tif
- __MACOSX/Fig2/Fig2a/._Kras FISH - 7 months.tif
- Fig2/Fig2a/ETV5 - 1 month.tif
- __MACOSX/Fig2/Fig2a/._ETV5 - 1 month.tif
- Fig2/Fig2a/pERK - 3 months.tif
- __MACOSX/Fig2/Fig2a/._pERK - 3 months.tif
- Fig2/Fig2a/ETV5 - 5 months.tif
- __MACOSX/Fig2/Fig2a/._ETV5 - 5 months.tif
- Fig2/Fig2a/CIC - 7 months.tif
- __MACOSX/Fig2/Fig2a/._CIC - 7 months.tif
- Fig2/Fig2a/Kras FISH - 3 months.tif
- __MACOSX/Fig2/Fig2a/._Kras FISH - 3 months.tif
- Fig2/Fig2a/pERK - 1 month.tif
- __MACOSX/Fig2/Fig2a/._pERK - 1 month.tif
- Fig2/Fig2a/Kras FISH - 1 month.tif
- __MACOSX/Fig2/Fig2a/._Kras FISH - 1 month.tif
- Fig2/Fig2a/ETV5 - 7 months.tif
- __MACOSX/Fig2/Fig2a/._ETV5 - 7 months.tif
- Fig2/Fig2a/CIC - 5 months.tif
- __MACOSX/Fig2/Fig2a/._CIC - 5 months.tif
