# Supplementary material for: The repressor Capicua is a barrier to lung tumor development driven by Kras/Trp53 mutations
Source: EMBO Mol Med. 2025 Nov 11;17(12):3377–406. doi: 10.1038/s44321-025-00326-z (PMC12686060; doi:10.1038/s44321-025-00326-z)
Supplement: Supplementary file 8 — Source data Fig. 2 [file 44321_2025_326_MOESM8_ESM.zip › Fig2/Fig2b/Fig2b.xlsx]

## Sheet: Hoja1
Tumor	1 month	3 months	5 months	7 months
1	100% 2 copies	100% 2 copies	100% 2 copies	50% 2 copies, 50% 3 copies
2	100% 2 copies	100% 2 copies	100% 2 copies	20% 2 copies, 80% 3 copies
3	100% 2 copies	100% 2 copies	100% 2 copies	50% 2 copies, 50% 3 copies
4	100% 2 copies	50% 2 copies, 50% 3 copies	10% 2 copies, 90% 3 copies	40% 2 copies, 40% 3 copies, 20% 4 copies
5	100% 2 copies	50% 2 copies, 50% 3 copies	20% 2 copies, 60% 3 copies, 20% 4 copies	40% 2 copies, 30% 3 copies, 30% 4 copies
6	100% 2 copies	40% 2 copies, 30% 3 copies, 30% 4 copies	30% 2 copies, 40% 3 copies, 30% 4 copies	20% 2 copies, 30% 3 copies, 40% 4 copies, 10% 5 copies
7		20% 2 copies, 60% 3 copies, 20% 6 copies	10% 2 copies, 50% 3 copies, 40% 4 copies	10% 2 copies, 50% 3 copies, 30% 4 copies, 10% 5 copies
8		40% 2 copies, 40% 3 copies, 20% 6 copies	10% 2 copies, 20% 3 copies, 70% 5 copies	20% 2 copies, 20% 3 copies, 40% 4 copies, 20% 6 copies
9		10% 2 copies, 30% 3 copies, 60% 6 copies	40% 4 copies, 60% 6 copies	20% 2 copies, 20% 3 copies, 40% 4 copies, 20% 6 copies
10		20% 2 copies, 10% 3 copies, 70% 6 copies	10% 2 copies, 10% 3 copies, 20% 4 copies, 20% 5 copies, 40% 6 copies	10% 2 copies, 20% 3 copies, 20% 4 copies, 20% 5 copies, 30% 6 copies
11			20% 2 copies, 40% 3 copies, 10% 6 copies, 10% 7 copies, 20% 8 copies
12			10% 2 copies, 10% 3 copies, 40% 5 copies, 40% 8 copies
