# Supplementary material for: The repressor Capicua is a barrier to lung tumor development driven by Kras/Trp53 mutations
Source: EMBO Mol Med. 2025 Nov 11;17(12):3377–406. doi: 10.1038/s44321-025-00326-z (PMC12686060; doi:10.1038/s44321-025-00326-z)
Supplement: Supplementary file 8 — Source data Fig. 2 [file 44321_2025_326_MOESM8_ESM.zip › Fig2/Fig2e/Fig2e.xlsx]

## Sheet: Hoja1
Tumor	KP	KPCic
1	25% 2 copies, 75% 3 copies	100% 2 copies
2	5% 2 copies, 15% 3 copies, 80% 4 copies	100% 2 copies
3	5% 2 copies, 15% 3 copies, 80% 4 copies	100% 2 copies
4	5% 2 copies, 5% 3 copies, 90% 4 copies	100% 2 copies
5	5% 2 copies, 5% 3 copies, 90% 4 copies	100% 2 copies
6	10% 2 copies, 20% 3 copies, 70% 4 copies	100% 2 copies
7	5% 2 copies, 5% 3 copies, 5% 4 copies, 40% 5 copies, 45% 6 copies	100% 2 copies
8	5% 3 copies, 50% 5 copies, 45% 6 copies	100% 2 copies
9	5% 2 copies, 95% 6 copies	100% 2 copies
10	10% 2 copies, 15% 3 copies, 15% 4 copies, 15% 5 copies, 15% 6 copies, 15% 7 copies, 15% 8 copies	100% 2 copies
11	5% 2 copies, 10% 3 copies, 15% 4 copies, 15% 5 copies, 15% 6 copies, 20% 7 copies, 20% 8 copies	100% 2 copies
12	20% 4 copies, 20% 5 copies, 20% 6 copies, 20% 7 copies, 20% 8 copies	100% 3 copies
13		100% 3 copies
14		100% 3 copies
15		15% 2 copies, 40% 4 copies, 45% 5 copies
16		10% 2 copies, 35% 4 copies, 30% 5 copies, 25% 6 copies
17		35% 4 copies, 65% 6 copies
