# Supplementary material for: The repressor Capicua is a barrier to lung tumor development driven by Kras/Trp53 mutations
Source: EMBO Mol Med. 2025 Nov 11;17(12):3377–406. doi: 10.1038/s44321-025-00326-z (PMC12686060; doi:10.1038/s44321-025-00326-z)
Supplement: Supplementary file 8 — Source data Fig. 2 [file 44321_2025_326_MOESM8_ESM.zip › Fig2/Fig2d/Fig2d.xlsx]

## Sheet: Hoja1
Tumor	1 month	3 months	5 months	7 months
1	17.6	68.18	46.28	34.47
2	10.75	63.8	36.09	13.18
3	7.69	31.97	50.28	26.9
4	5.11	31.63	54.93	55.4
5	12.65	33.48	50.64	21.07
6	4.16	39.9	45.24	50.86
7	5.37	56.7	49.26	55.8
8	2.87	21.95	58.81	41.46
9	0.71	43.54	72.79	44.48
10	4.61	14.53	22.05	58.4
11	12.05	11.43	44.43	67.51
12	10.16	1.81	37.48	21.17
13	9.61	14.3	34.27	50.39
14	12.85	24.4	59.79	58.21
15	20.27	29.99	61.7	14.35
16	30	28.9	66.34	23.83
17	16.66	13	42.78	70.39
18	10.34	7.55	43.04	39.81
19	57.57	9.89	77.06	38.38
20	21.83	1.9	53.26	66.67
21	58.33	9.51	49.36	48.31
22		10.99	55.95	42.06
23		18.89	80.98	51.76
24		7.45	74.77	47.79
25		4.99	18.5	29.96
26		3.66	11.11	47.57
27		8.6	5.57	37.18
