# Supplementary material for: The repressor Capicua is a barrier to lung tumor development driven by Kras/Trp53 mutations
Source: EMBO Mol Med. 2025 Nov 11;17(12):3377–406. doi: 10.1038/s44321-025-00326-z (PMC12686060; doi:10.1038/s44321-025-00326-z)
Supplement: Supplementary file 8 — Source data Fig. 2 [file 44321_2025_326_MOESM8_ESM.zip › Fig2/Fig2c/Fig2c.xlsx]

## Sheet: Hoja1
Tumor	1 month	3 months	5 months	7 months
1	21	50	4	100
2	27	80	43	90
3	49	36	73	8
4	43	14	59	77
5	35	93	78	72
6	31	49	73	100
7	23	14	81	74
8	15	35	22	85
9	56	95	74	92
10	51	67	82	31
11	34	11	26	67
12	22	26	0	54
13	18	8	6	38
14	52	44	62	89
15	27	19	46	69
16		27	51	16
17		17	47	62
18		14	26	94
19		47	31	76
20		25	42	100
21		36	38	100
22		17	58	74
23		18	23
