# Supplementary material for: The repressor Capicua is a barrier to lung tumor development driven by Kras/Trp53 mutations
Source: EMBO Mol Med. 2025 Nov 11;17(12):3377–406. doi: 10.1038/s44321-025-00326-z (PMC12686060; doi:10.1038/s44321-025-00326-z)
Supplement: Supplementary file 8 — Source data Fig. 2 [file 44321_2025_326_MOESM8_ESM.zip › Fig2/Fig2f/Fig2f.xlsx]

## Sheet: Hoja1
KP	KPCic
1.93	0.89
4.56	0.6
1.58	0.62
3.49	1.19
