# Supplementary material for: The repressor Capicua is a barrier to lung tumor development driven by Kras/Trp53 mutations
Source: EMBO Mol Med. 2025 Nov 11;17(12):3377–406. doi: 10.1038/s44321-025-00326-z (PMC12686060; doi:10.1038/s44321-025-00326-z)
Supplement: Supplementary file 9 — Source data Fig. 3 [file 44321_2025_326_MOESM9_ESM.zip]

Archive with 34 entries (29 files):
- Fig3/
- __MACOSX/._Fig3
- Fig3/.DS_Store
- __MACOSX/Fig3/._.DS_Store
- Fig3/Fig3a/
- __MACOSX/Fig3/._Fig3a
- Fig3/Fig3d/
- __MACOSX/Fig3/._Fig3d
- Fig3/Fig3c/
- __MACOSX/Fig3/._Fig3c
- Fig3/Fig3b/
- __MACOSX/Fig3/._Fig3b
- Fig3/Fig3a/KP.tif
- __MACOSX/Fig3/Fig3a/._KP.tif
- Fig3/Fig3a/KPCic.tif
- __MACOSX/Fig3/Fig3a/._KPCic.tif
- Fig3/Fig3d/Fig3d.xlsx
- __MACOSX/Fig3/Fig3d/._Fig3d.xlsx
- Fig3/Fig3c/KP - 20 weeks.tif
- __MACOSX/Fig3/Fig3c/._KP - 20 weeks.tif
- Fig3/Fig3c/.DS_Store
- __MACOSX/Fig3/Fig3c/._.DS_Store
- Fig3/Fig3c/KP - 4 weeks.tif
- __MACOSX/Fig3/Fig3c/._KP - 4 weeks.tif
- Fig3/Fig3c/KPCic - 4 weeks.tif
- __MACOSX/Fig3/Fig3c/._KPCic - 4 weeks.tif
- Fig3/Fig3c/KPCic - 20 weeks.tif
- __MACOSX/Fig3/Fig3c/._KPCic - 20 weeks.tif
- Fig3/Fig3c/KP - not infected.tif
- __MACOSX/Fig3/Fig3c/._KP - not infected.tif
- Fig3/Fig3c/KPCic - not infected.tif
- __MACOSX/Fig3/Fig3c/._KPCic - not infected.tif
- Fig3/Fig3b/Fig3b.xlsx
- __MACOSX/Fig3/Fig3b/._Fig3b.xlsx
