# Supplementary material for: The repressor Capicua is a barrier to lung tumor development driven by Kras/Trp53 mutations
Source: EMBO Mol Med. 2025 Nov 11;17(12):3377–406. doi: 10.1038/s44321-025-00326-z (PMC12686060; doi:10.1038/s44321-025-00326-z)
Supplement: Supplementary file 9 — Source data Fig. 3 [file 44321_2025_326_MOESM9_ESM.zip › Fig3/Fig3d/Fig3d.xlsx]

## Sheet: Hoja1
Mouse	WT 0	WT 1-4	WT 5-8	WT 9-12	WT 13-16	WT >16	KP 0	KP1-4	KP 5-8	KP 9-12	KP 13-16	KP >16	KPCic 0	KPCic 1-4	KPCic 5-8	KPCic 9-12	KPCic 13-16	KPCic >16
1	82	16	2	0	0	0	52	26	16	6	0	0	30	12	16	16	10	16
2	81	19	0	0	0	0	52	26	22	0	0	0	42	14	10	12	8	14
3	90	10	0	0	0	0	78	20	2	0	0	0	35	38	22	5	0	0
4							62	35	3	0	0	0	42	34	14	10	0	0
