# Supplementary material for: The repressor Capicua is a barrier to lung tumor development driven by Kras/Trp53 mutations
Source: EMBO Mol Med. 2025 Nov 11;17(12):3377–406. doi: 10.1038/s44321-025-00326-z (PMC12686060; doi:10.1038/s44321-025-00326-z)
Supplement: Supplementary file 9 — Source data Fig. 3 [file 44321_2025_326_MOESM9_ESM.zip › Fig3/Fig3b/Fig3b.xlsx]

## Sheet: Hoja1
Alveoli	KP 1-4	KP 5-8	KP 9-12	KP >12	KPCic 1-4	KPCic 5-8	KPCic 9-12	KPCic >12
1	75	25	0	0	75	20	5	0
2	100	0	0	0	89	0	0	11
3	100	0	0	0	63	26	7	4
4	84.61	7.69	0	7.69	77	23	0	0
5	77.78	22.22	0	0	92	8	0	0
6	100	0	0	0	93	7	0	0
Bronchioles	KP 1-4	KP 5-8	KP 9-12	KP >12	KPCic 1-4	KPCic 5-8	KPCic 9-12	KPCic >12
1	100	0	0	0	48	32	12	8
2	90	10	0	0	50	39	8	3
3	92	8	0	0	63	20	10	7
4	81	14	3	3	38	15	23	23
5	61	31	4	4	38	38	13	13
6	88	12	0	0	53	21	21	5
