# Supplementary material for: The repressor Capicua is a barrier to lung tumor development driven by Kras/Trp53 mutations
Source: EMBO Mol Med. 2025 Nov 11;17(12):3377–406. doi: 10.1038/s44321-025-00326-z (PMC12686060; doi:10.1038/s44321-025-00326-z)
Supplement: Supplementary file 10 — Source data Fig. 4 [file 44321_2025_326_MOESM10_ESM.zip]

Archive with 34 entries (29 files):
- Fig4/
- __MACOSX/._Fig4
- Fig4/.DS_Store
- __MACOSX/Fig4/._.DS_Store
- Fig4/Fig4f/
- __MACOSX/Fig4/._Fig4f
- Fig4/Fig4d/
- __MACOSX/Fig4/._Fig4d
- Fig4/Fig4c/
- __MACOSX/Fig4/._Fig4c
- Fig4/Fig4b/
- __MACOSX/Fig4/._Fig4b
- Fig4/Fig4f/KP.tif
- __MACOSX/Fig4/Fig4f/._KP.tif
- Fig4/Fig4f/PCic.tif
- __MACOSX/Fig4/Fig4f/._PCic.tif
- Fig4/Fig4f/Fig4f.xlsx
- __MACOSX/Fig4/Fig4f/._Fig4f.xlsx
- Fig4/Fig4d/PCic SPC.tif
- __MACOSX/Fig4/Fig4d/._PCic SPC.tif
- Fig4/Fig4d/PCic HE.tif
- __MACOSX/Fig4/Fig4d/._PCic HE.tif
- Fig4/Fig4d/PCic TTF1.tif
- __MACOSX/Fig4/Fig4d/._PCic TTF1.tif
- Fig4/Fig4d/PCic CC10.tif
- __MACOSX/Fig4/Fig4d/._PCic CC10.tif
- Fig4/Fig4c/pCic.tif
- __MACOSX/Fig4/Fig4c/._pCic.tif
- Fig4/Fig4c/Cic.tif
- __MACOSX/Fig4/Fig4c/._Cic.tif
- Fig4/Fig4c/p53.tif
- __MACOSX/Fig4/Fig4c/._p53.tif
- Fig4/Fig4b/Fig4b.xlsx
- __MACOSX/Fig4/Fig4b/._Fig4b.xlsx
