# Supplementary material for: The repressor Capicua is a barrier to lung tumor development driven by Kras/Trp53 mutations
Source: EMBO Mol Med. 2025 Nov 11;17(12):3377–406. doi: 10.1038/s44321-025-00326-z (PMC12686060; doi:10.1038/s44321-025-00326-z)
Supplement: Supplementary file 10 — Source data Fig. 4 [file 44321_2025_326_MOESM10_ESM.zip › Fig4/Fig4f/Fig4f.xlsx]

## Sheet: Hoja1
KP	Pcic
58.15	0.5
72.94	2.1
73.27	11.39
62.93	33.06
58.44	25.37
41.92	10.65
55.18	2.97
70.46	3.57
81.21	0.02
38.18	20.33
35.54	1.31
	8.51
	17.69
