# Supplementary material for: The repressor Capicua is a barrier to lung tumor development driven by Kras/Trp53 mutations
Source: EMBO Mol Med. 2025 Nov 11;17(12):3377–406. doi: 10.1038/s44321-025-00326-z (PMC12686060; doi:10.1038/s44321-025-00326-z)
Supplement: Supplementary file 10 — Source data Fig. 4 [file 44321_2025_326_MOESM10_ESM.zip › Fig4/Fig4b/Fig4b.xlsx]

## Sheet: Hoja1
p53	Cic	pCic
0	0	2
0	0	4
0	0	0
0	0	0
0	0	42
0	0	0
0	0	0
0		33
		4
		0
		0
		0
		12
		0
		5
		75
		0
		0
		5
		0
		8
		0
