# Supplementary material for: The repressor Capicua is a barrier to lung tumor development driven by Kras/Trp53 mutations
Source: EMBO Mol Med. 2025 Nov 11;17(12):3377–406. doi: 10.1038/s44321-025-00326-z (PMC12686060; doi:10.1038/s44321-025-00326-z)
Supplement: Supplementary file 11 — Source data Fig. 5 [file 44321_2025_326_MOESM11_ESM.zip]

Archive with 38 entries (31 files):
- Fig5/
- __MACOSX/._Fig5
- Fig5/Fig5b/
- __MACOSX/Fig5/._Fig5b
- Fig5/.DS_Store
- __MACOSX/Fig5/._.DS_Store
- Fig5/Fig5e/
- __MACOSX/Fig5/._Fig5e
- Fig5/Fig5d/
- __MACOSX/Fig5/._Fig5d
- Fig5/Fig5c/
- __MACOSX/Fig5/._Fig5c
- Fig5/Fig5f/
- __MACOSX/Fig5/._Fig5f
- Fig5/Fig5a/
- __MACOSX/Fig5/._Fig5a
- Fig5/Fig5b/Fig5b.xlsx
- __MACOSX/Fig5/Fig5b/._Fig5b.xlsx
- Fig5/Fig5e/Fig5e.xlsx
- __MACOSX/Fig5/Fig5e/._Fig5e.xlsx
- Fig5/Fig5e/Fig5e-colonies.tiff
- __MACOSX/Fig5/Fig5e/._Fig5e-colonies.tiff
- Fig5/Fig5d/Fig5d.xlsx
- __MACOSX/Fig5/Fig5d/._Fig5d.xlsx
- Fig5/Fig5c/GFP and GFP-CIC (GFP).tif
- __MACOSX/Fig5/Fig5c/._GFP and GFP-CIC (GFP).tif
- Fig5/Fig5c/HA-ATXN1L (HA).tif
- __MACOSX/Fig5/Fig5c/._HA-ATXN1L (HA).tif
- Fig5/Fig5c/Vinculin.tif
- __MACOSX/Fig5/Fig5c/._Vinculin.tif
- Fig5/Fig5c/GFP-CIC (CIC).tif
- __MACOSX/Fig5/Fig5c/._GFP-CIC (CIC).tif
- Fig5/Fig5f/Fig5f.xlsx
- __MACOSX/Fig5/Fig5f/._Fig5f.xlsx
- Fig5/Fig5f/Fig5F-colonies.tiff
- __MACOSX/Fig5/Fig5f/._Fig5F-colonies.tiff
- Fig5/Fig5a/Fig5a.xlsx
- __MACOSX/Fig5/Fig5a/._Fig5a.xlsx
