# Supplementary material for: The repressor Capicua is a barrier to lung tumor development driven by Kras/Trp53 mutations
Source: EMBO Mol Med. 2025 Nov 11;17(12):3377–406. doi: 10.1038/s44321-025-00326-z (PMC12686060; doi:10.1038/s44321-025-00326-z)
Supplement: Supplementary file 11 — Source data Fig. 5 [file 44321_2025_326_MOESM11_ESM.zip › Fig5/Fig5b/Fig5b.xlsx]

## Sheet: Hoja1
log(trametinib)	KP_1	KP_2	KP_3	KPCic_1	KPCic_2	KPCic_3
-1.08	100	104	92.55	100	93	100
-0.6	101.18	102	94.98	133.38	95	100
-0.12	98.55	101	87.4	117.47	91.91	95
0.36	95.3	81.38	76.08	117.38	70.69	80.47
0.84	81.88	79.28	56.51	100.86	73.41	82.55
1.31	51.52	48.34	36.66	74.77	63.92	79.52
1.79	40.98	38.19	30.44	68.59	55.81	71.43
2.27	27.57	29.74	26.55	59.65	46.69	65.97
2.74	26.77	23.2	22.67	59.09	44.87	64.77
3.22	26.41	24.27	21.6	49.16	45.57	62.75
3.78	25.64	23.88	24.2	55.29	47.52	66.64
