# Supplementary material for: The repressor Capicua is a barrier to lung tumor development driven by Kras/Trp53 mutations
Source: EMBO Mol Med. 2025 Nov 11;17(12):3377–406. doi: 10.1038/s44321-025-00326-z (PMC12686060; doi:10.1038/s44321-025-00326-z)
Supplement: Supplementary file 11 — Source data Fig. 5 [file 44321_2025_326_MOESM11_ESM.zip › Fig5/Fig5e/Fig5e.xlsx]

## Sheet: Hoja1
	KP2			KP3
	AdGFP	AdCIC	AdS173A	AdGFP	AdCIC	AdS173A
0 nM	160	80	80	184	100	108
	172	76	84	190	122	118
	144	86	75	192	118	108
100 nM	0	0	0	20	0	3
	2	0	0	38	0	0
	4	0	0	4	4	0
500 nM	0	0	0	2	0	0
	0	0	0	0	0	0
	0	0	0	0	0	0
