# Supplementary material for: The repressor Capicua is a barrier to lung tumor development driven by Kras/Trp53 mutations
Source: EMBO Mol Med. 2025 Nov 11;17(12):3377–406. doi: 10.1038/s44321-025-00326-z (PMC12686060; doi:10.1038/s44321-025-00326-z)
Supplement: Supplementary file 11 — Source data Fig. 5 [file 44321_2025_326_MOESM11_ESM.zip › Fig5/Fig5d/Fig5d.xlsx]

## Sheet: Hoja1
Etv4
KP1 AdGFP	KP1 AdCIC	KP1 AdS173A	KP2 AdGFP	KP2 AdCIC	KP2 AdS173A	KPCic1 AdGFP	KPCic1 AdCIC	KPCic1 AdS173A	KPCic2 AdGFP	KPCic2 AdCIC	KPCic2 AdS173A
1	0.97	0.14	1	0.63	0.1	1	0.78	0.45	1	0.81	0.07
1	0.13	0.01	1	0.63	0.46	1	1.63	0.04	1	0.02	0
1	0.16	1.08	1	0.62	0.23	1	0.77	0.04	1	0.02	0
Etv5
KP1 AdGFP	KP1 AdCIC	KP1 AdS173A	KP2 AdGFP	KP2 AdCIC	KP2 AdS173A	KPCic1 AdGFP	KPCic1 AdCIC	KPCic1 AdS173A	KPCic2 AdGFP	KPCic2 AdCIC	KPCic2 AdS173A
1	1.08	0.26	1	0.94	0.21	1	0.59	0.27	1	0.95	0.12
1	0.24	0.36	1	0.5	0.43	1	0.78	0.33	1	0.06	0.13
1	0.29	0.45	1	0.5	0.21	1	0.6	0.17	1	0.05	0.31
