# Supplementary material for: The repressor Capicua is a barrier to lung tumor development driven by Kras/Trp53 mutations
Source: EMBO Mol Med. 2025 Nov 11;17(12):3377–406. doi: 10.1038/s44321-025-00326-z (PMC12686060; doi:10.1038/s44321-025-00326-z)
Supplement: Supplementary file 11 — Source data Fig. 5 [file 44321_2025_326_MOESM11_ESM.zip › Fig5/Fig5f/Fig5f.xlsx]

## Sheet: Hoja1
	KPCic2			KPCic3
	AdGFP	AdCIC	AdS173A	AdGFP	AdCIC	AdS173A
0 nM	289	221	160	241	104	52
	318	209	172	256	116	33
	296	210	170	244	119	39
100 nM	124	52	36	87	0	3
	134	68	26	91	0	0
	135	41	17	76	4	0
500 nM	108	5	2	45	0	0
	120	4	0	32	0	0
	105	4	1	21	0	0
