# Supplementary material for: The repressor Capicua is a barrier to lung tumor development driven by Kras/Trp53 mutations
Source: EMBO Mol Med. 2025 Nov 11;17(12):3377–406. doi: 10.1038/s44321-025-00326-z (PMC12686060; doi:10.1038/s44321-025-00326-z)
Supplement: Supplementary file 11 — Source data Fig. 5 [file 44321_2025_326_MOESM11_ESM.zip › Fig5/Fig5a/Fig5a.xlsx]

## Sheet: Hoja1
Days	KP_1	KP_2	KP_3	KPCic_1	KPCic_2	KPCic_3
0	1	1	1	1	1	1
3	3.95	2.87	3.65	4.01	3.54	4.6
6	14.65	14.63	10.64	13.58	12.46	8.2
9	17.69	16.27	9.91	12.83	13.76	9.76
