# Supplementary material for: The repressor Capicua is a barrier to lung tumor development driven by Kras/Trp53 mutations
Source: EMBO Mol Med. 2025 Nov 11;17(12):3377–406. doi: 10.1038/s44321-025-00326-z (PMC12686060; doi:10.1038/s44321-025-00326-z)
Supplement: Supplementary file 12 — Source data Fig. 6 [file 44321_2025_326_MOESM12_ESM.zip]

Archive with 62 entries (54 files):
- Fig6/
- __MACOSX/._Fig6
- Fig6/Fig6c/
- __MACOSX/Fig6/._Fig6c
- Fig6/Fig6d/
- __MACOSX/Fig6/._Fig6d
- Fig6/.DS_Store
- __MACOSX/Fig6/._.DS_Store
- Fig6/Fig6e/
- __MACOSX/Fig6/._Fig6e
- Fig6/Fig6b/
- __MACOSX/Fig6/._Fig6b
- Fig6/Fig6g/
- __MACOSX/Fig6/._Fig6g
- Fig6/Fig6h/
- __MACOSX/Fig6/._Fig6h
- Fig6/Fig6f/
- __MACOSX/Fig6/._Fig6f
- Fig6/Fig6c/ERK.tif
- __MACOSX/Fig6/Fig6c/._ERK.tif
- Fig6/Fig6c/ETV5.tif
- __MACOSX/Fig6/Fig6c/._ETV5.tif
- Fig6/Fig6c/ETV4.tif
- __MACOSX/Fig6/Fig6c/._ETV4.tif
- Fig6/Fig6c/CIC.tif
- __MACOSX/Fig6/Fig6c/._CIC.tif
- Fig6/Fig6c/pERK.tif
- __MACOSX/Fig6/Fig6c/._pERK.tif
- Fig6/Fig6c/Vinculin.tif
- __MACOSX/Fig6/Fig6c/._Vinculin.tif
- Fig6/Fig6d/Fig6d-colonies.tiff
- __MACOSX/Fig6/Fig6d/._Fig6d-colonies.tiff
- Fig6/Fig6d/Fig6d.xlsx
- __MACOSX/Fig6/Fig6d/._Fig6d.xlsx
- Fig6/Fig6e/Fig6e-colonies.tif
- __MACOSX/Fig6/Fig6e/._Fig6e-colonies.tif
- Fig6/Fig6e/.DS_Store
- __MACOSX/Fig6/Fig6e/._.DS_Store
- Fig6/Fig6e/Fig6e.xlsx
- __MACOSX/Fig6/Fig6e/._Fig6e.xlsx
- Fig6/Fig6b/Fig6b.xlsx
- __MACOSX/Fig6/Fig6b/._Fig6b.xlsx
- Fig6/Fig6g/.DS_Store
- __MACOSX/Fig6/Fig6g/._.DS_Store
- Fig6/Fig6g/ETV5.tif
- __MACOSX/Fig6/Fig6g/._ETV5.tif
- Fig6/Fig6g/Vinculin ETV5 blot.tiff
- __MACOSX/Fig6/Fig6g/._Vinculin ETV5 blot.tiff
- Fig6/Fig6g/ETV4.tif
- __MACOSX/Fig6/Fig6g/._ETV4.tif
- Fig6/Fig6g/Vinculin ETV4 blot.tif
- __MACOSX/Fig6/Fig6g/._Vinculin ETV4 blot.tif
- Fig6/Fig6h/Fig6h.xlsx
- __MACOSX/Fig6/Fig6h/._Fig6h.xlsx
- Fig6/Fig6f/.DS_Store
- __MACOSX/Fig6/Fig6f/._.DS_Store
- Fig6/Fig6f/ETV5.tif
- __MACOSX/Fig6/Fig6f/._ETV5.tif
- Fig6/Fig6f/ETV4.tif
- __MACOSX/Fig6/Fig6f/._ETV4.tif
- Fig6/Fig6f/Vinculin.tif
- __MACOSX/Fig6/Fig6f/._Vinculin.tif
