# Supplementary material for: The repressor Capicua is a barrier to lung tumor development driven by Kras/Trp53 mutations
Source: EMBO Mol Med. 2025 Nov 11;17(12):3377–406. doi: 10.1038/s44321-025-00326-z (PMC12686060; doi:10.1038/s44321-025-00326-z)
Supplement: Supplementary file 12 — Source data Fig. 6 [file 44321_2025_326_MOESM12_ESM.zip › Fig6/Fig6d/Fig6d.xlsx]

## Sheet: Hoja1
	KP1		KP2
	sh-control	sh-Etv4/Etv5	sh-control	sh-Etv4/Etv5
0 nM	244	204	275	256
	235	194	291	267
	238	189	302	269
100 nM	0	0	30	0
	0	0	46	0
	0	0	57	0
500 nM	0	0	2	0
	0	0	4	0
	0	0	3	0
