# Supplementary material for: The repressor Capicua is a barrier to lung tumor development driven by Kras/Trp53 mutations
Source: EMBO Mol Med. 2025 Nov 11;17(12):3377–406. doi: 10.1038/s44321-025-00326-z (PMC12686060; doi:10.1038/s44321-025-00326-z)
Supplement: Supplementary file 12 — Source data Fig. 6 [file 44321_2025_326_MOESM12_ESM.zip › Fig6/Fig6e/Fig6e.xlsx]

## Sheet: Hoja1
	KPCic1		KPCic2
	sh-control	sh-Etv4/Etv5	sh-control	sh-Etv4/Etv5
0 nM	249	125	302	26
	240	133	277	36
	247	130	284	19
100 nM	188	61	74	1
	186	75	81	0
	171	50	90	0
500 nM	92	16	77	0
	100	10	75	0
	95	24	94	0
