# Supplementary material for: The repressor Capicua is a barrier to lung tumor development driven by Kras/Trp53 mutations
Source: EMBO Mol Med. 2025 Nov 11;17(12):3377–406. doi: 10.1038/s44321-025-00326-z (PMC12686060; doi:10.1038/s44321-025-00326-z)
Supplement: Supplementary file 12 — Source data Fig. 6 [file 44321_2025_326_MOESM12_ESM.zip › Fig6/Fig6b/Fig6b.xlsx]

## Sheet: Hoja1
Etv4					Etv5
KP(-)	KP(+)	KPCic(-)	KPCic(+)		KP(-)	KP(+)	KPCic(-)	KPCic(+)
199.51	0.76	242.62	199.49		0.66	0.001	0.83	0.78
111.11	2.26	168.44	219.61		0.77	0.0012	1.29	0.32
79.85	2.24	287.85	173.73		0.43	0.0018	0.52	0.67
