# Supplementary material for: The repressor Capicua is a barrier to lung tumor development driven by Kras/Trp53 mutations
Source: EMBO Mol Med. 2025 Nov 11;17(12):3377–406. doi: 10.1038/s44321-025-00326-z (PMC12686060; doi:10.1038/s44321-025-00326-z)
Supplement: Supplementary file 12 — Source data Fig. 6 [file 44321_2025_326_MOESM12_ESM.zip › Fig6/Fig6h/Fig6h.xlsx]

## Sheet: Hoja1
PDX-dc1											H358
	sh-control			sh-ETV4_A			sh_ETV4_B					sh-control			sh-ETV4_A			sh_ETV4_B
day 0	0.1514	0.1464	0.14666	0.1122	0.121	0.1117	0.1537	0.1199	0.1393		day 0	0.0708	0.0719	0.0694	0.0656	0.0635	0.0638	0.0718	0.0738	0.0753
day 3	0.2774	0.3326	0.4003	0.1211	0.1284	0.1316	0.1919	0.226	0.2061		day 3	0.1721	0.1742	0.1772	0.1104	0.099	0.1054	0.1219	0.1251	0.1206
day 6	0.5307	0.5752	0.5744	0.1062	0.1099	0.109	0.2552	0.2537	0.2868		day 6	0.2385	0.3177	0.3121	0.1124	0.1007	0.1048	0.1666	0.1581	0.1422
day 9	1.0864	1.2854	1.2854	0.12	0.1391	0.1514	0.3709	0.4962	0.4235		day 9	0.4404	0.6761	0.5621	0.0954	0.0881	0.0949	0.1133	0.1199	0.1142
PDX-dc1														H358
	sh-control				sh-ETV5_B				sh_ETV5_A						sh-control				sh-ETV5_B				sh_ETV5_A
day 0	0.984718	0.971403	1.03314	1.01074	0.981466	1.01493	0.992619	1.01099	0.989093	1.0223	0.983884	1.00472		day 0	0.986047	0.962618	1.04944	1.00189	0.978095	0.996434	1.03209	0.993377	1.01635	0.967308	1	1.01635
day 3	1.55909	1.642	1.57543	1.57059	0.981466	1.02345	1.03395	0.982122	1.05095	0.978024	0.967605	0.965001		day 3	4.00207	3.74229	3.70439	4.0627	1.86042	1.68823	1.74121	1.75751	1.77692	1.72692	1.77115	1.76058
day 6	3.70949	3.9649	3.8723	3.399	1.01886	1.08381	1.09628	1.10349	1.49178	1.37913	1.32053	1.20983		day 6	6.86581	6.80172	5.27683	6.19811	1.56088	1.58635	1.52827	1.66378	1.6875	1.76923	1.68654	1.85481
day 9	5.60266	7.30035	7.46497	5.91436	1.70969	1.8678	1.81991	1.4991	2.23865	1.86293	2.93472	1.93		day 9	9.2155	11.0925	11.3481	10.6453	1.22262	1.00255	1.75038	2.054	1.23558	1.61154	1.58846	2.55096
