# Supplementary material for: The repressor Capicua is a barrier to lung tumor development driven by Kras/Trp53 mutations
Source: EMBO Mol Med. 2025 Nov 11;17(12):3377–406. doi: 10.1038/s44321-025-00326-z (PMC12686060; doi:10.1038/s44321-025-00326-z)
Supplement: Supplementary file 13 — Source data Fig. 7 [file 44321_2025_326_MOESM13_ESM.zip]

Archive with 61 entries (54 files):
- Fig7/
- Fig7/.DS_Store
- __MACOSX/Fig7/._.DS_Store
- Fig7/Fig7f/
- Fig7/Fig7g/
- Fig7/Fig7e/
- Fig7/Fig7b/
- Fig7/Fig7c/
- Fig7/Fig7d/
- Fig7/Fig7f/.DS_Store
- __MACOSX/Fig7/Fig7f/._.DS_Store
- Fig7/Fig7f/TP40 ETV5.tif
- __MACOSX/Fig7/Fig7f/._TP40 ETV5.tif
- Fig7/Fig7f/TP91 ETV5.tif
- __MACOSX/Fig7/Fig7f/._TP91 ETV5.tif
- Fig7/Fig7f/TP91 CIC.tif
- __MACOSX/Fig7/Fig7f/._TP91 CIC.tif
- Fig7/Fig7f/TP40 CIC.tif
- __MACOSX/Fig7/Fig7f/._TP40 CIC.tif
- Fig7/Fig7g/Fig7g.xlsx
- __MACOSX/Fig7/Fig7g/._Fig7g.xlsx
- Fig7/Fig7e/.DS_Store
- __MACOSX/Fig7/Fig7e/._.DS_Store
- Fig7/Fig7e/sg-control-PFK15.tif
- __MACOSX/Fig7/Fig7e/._sg-control-PFK15.tif
- Fig7/Fig7e/sg-CIC-PFK15.tif
- __MACOSX/Fig7/Fig7e/._sg-CIC-PFK15.tif
- Fig7/Fig7e/sg-CIC DMSO.tif
- __MACOSX/Fig7/Fig7e/._sg-CIC DMSO.tif
- Fig7/Fig7e/sg-control-trametinib+PFK.tif
- __MACOSX/Fig7/Fig7e/._sg-control-trametinib+PFK.tif
- Fig7/Fig7e/sg-control-trametinib.tif
- __MACOSX/Fig7/Fig7e/._sg-control-trametinib.tif
- Fig7/Fig7e/sg-CIC-trametinib+PFK15.tif
- __MACOSX/Fig7/Fig7e/._sg-CIC-trametinib+PFK15.tif
- Fig7/Fig7e/Fig7e.xlsx
- __MACOSX/Fig7/Fig7e/._Fig7e.xlsx
- Fig7/Fig7e/sg-CIC-trametinib.tif
- __MACOSX/Fig7/Fig7e/._sg-CIC-trametinib.tif
- Fig7/Fig7e/sg-control DMSO.tif
- __MACOSX/Fig7/Fig7e/._sg-control DMSO.tif
- Fig7/Fig7b/Fig7b-TX-1123.xlsx
- __MACOSX/Fig7/Fig7b/._Fig7b-TX-1123.xlsx
- Fig7/Fig7b/Fig7b-quizartinib.xlsx
- __MACOSX/Fig7/Fig7b/._Fig7b-quizartinib.xlsx
- Fig7/Fig7b/Fig7b-PFK15.xlsx
- __MACOSX/Fig7/Fig7b/._Fig7b-PFK15.xlsx
- Fig7/Fig7c/Fig7c KPCic-PFK.xlsx
- __MACOSX/Fig7/Fig7c/._Fig7c KPCic-PFK.xlsx
- Fig7/Fig7c/Fig7c KPCic-TX.xlsx
- __MACOSX/Fig7/Fig7c/._Fig7c KPCic-TX.xlsx
- Fig7/Fig7c/Fig7c KP-PFK.xlsx
- __MACOSX/Fig7/Fig7c/._Fig7c KP-PFK.xlsx
- Fig7/Fig7c/Fig7c KP-TX.xlsx
- __MACOSX/Fig7/Fig7c/._Fig7c KP-TX.xlsx
- Fig7/Fig7d/.DS_Store
- __MACOSX/Fig7/Fig7d/._.DS_Store
- Fig7/Fig7d/CIC.tif
- __MACOSX/Fig7/Fig7d/._CIC.tif
- Fig7/Fig7d/Vinculin.tiff
- __MACOSX/Fig7/Fig7d/._Vinculin.tiff
