# Supplementary material for: The repressor Capicua is a barrier to lung tumor development driven by Kras/Trp53 mutations
Source: EMBO Mol Med. 2025 Nov 11;17(12):3377–406. doi: 10.1038/s44321-025-00326-z (PMC12686060; doi:10.1038/s44321-025-00326-z)
Supplement: Supplementary file 13 — Source data Fig. 7 [file 44321_2025_326_MOESM13_ESM.zip › Fig7/Fig7g/Fig7g.xlsx]

## Sheet: Hoja1
TP91_R1					TP40_R1
	CTR	PFK 5 uM	PFK 15 uM			CTR	PFK 5 uM	PFK 15 uM
CTR	100	113.87	100.32		CTR	100	76.73	47
TRA 10 nM	101.75	107.07	103.49		TRA 10 nM	93.57	61.48	28.35
TRA 25 nM	90.71	101.76	92.83		TRA 25 nM	112.35	56.5	26.92
TRA 50 nM	89.08	89.46	77		TRA 50 nM	70.04	39.67	22.65
TP91_R2					TP40_R2
	CTR	PFK 5 uM	PFK 15 uM			CTR	PFK 5 uM	PFK 15 uM
CTR	100	98.38	89.76		CTR	100	61.1	29.47
TRA 10 nM	92.92	88.18	83.01		TRA 10 nM	96.32	59.36	23.07
TRA 25 nM	77.35	78.3	72.76		TRA 25 nM	86.63	63.99	18.97
TRA 50 nM	69	68.04	67.05		TRA 50 nM	85.73	39.94	14.9
TP91_R3					TP40_R3
	CTR	PFK 5 uM	PFK 15 uM			CTR	PFK 5 uM	PFK 15 uM
CTR	100	97.13	79.02		CTR	100	59.67	36.92
TRA 10 nM	93.7	88.56	74.95		TRA 10 nM	100.9	63.41	41.8
TRA 25 nM	77.84	84.2	65.27		TRA 25 nM	85.53	56.89	37.86
TRA 50 nM	73.18	72.04	62.92		TRA 50 nM	89.87	57.84	41.02
