# Supplementary material for: The repressor Capicua is a barrier to lung tumor development driven by Kras/Trp53 mutations
Source: EMBO Mol Med. 2025 Nov 11;17(12):3377–406. doi: 10.1038/s44321-025-00326-z (PMC12686060; doi:10.1038/s44321-025-00326-z)
Supplement: Supplementary file 13 — Source data Fig. 7 [file 44321_2025_326_MOESM13_ESM.zip › Fig7/Fig7e/Fig7e.xlsx]

## Sheet: Hoja1
Replicate	sg-control DMSO	sg-control 100 Tram	sg-control 1 PFK	sg-control Tram+PFK	sg-CIC DMSO	sg-CIC 100 Tram	sg-CIC 1 PFK	sg-CIC Tram+PFK
1	178	10	154	0	159	53	141	2
2	184	6	172	0	168	59	147	4
3	167	6	156	0	172	54	151	14
