# Supplementary material for: The repressor Capicua is a barrier to lung tumor development driven by Kras/Trp53 mutations
Source: EMBO Mol Med. 2025 Nov 11;17(12):3377–406. doi: 10.1038/s44321-025-00326-z (PMC12686060; doi:10.1038/s44321-025-00326-z)
Supplement: Supplementary file 13 — Source data Fig. 7 [file 44321_2025_326_MOESM13_ESM.zip › Fig7/Fig7b/Fig7b-TX-1123.xlsx]

## Sheet: Hoja1
Concentration	KP_1	KP_2	KP_3	KPCic_1	KPCic_2	KPCic_3
0.00169351	100.289	100.663	93.79	100.382	100.049	100.62
0.00508053	97.8402	102.182	91.43	96.2048	98.3718	91.53
0.0152416	97.9294	99.904	96.22	97.3111	98.2027	94.78
0.0457247	99.5826	102.615	98.09	96.2494	96.0407	92.11
0.137174	98.3862	104.3	95.12	95.9423	97.1089	94.55
0.411523	96.6354	104.802	89.86	94.6081	96.0644	91.19
1.23457	97.0489	102.462	94.26	95.0374	97.1533	91.71
3.7037	98.2524	106.378	94.93	99.8803	99.8029	93.31
11.1111	97.199	104.965	92.71	84.0913	93.1912	65.08
33.3333	24.3893	45.0188	13.34	8.32198	7.03484	8.75
100	7.7239	7.01621	9.12	8.36135	6.83674	9.39
