# Supplementary material for: The repressor Capicua is a barrier to lung tumor development driven by Kras/Trp53 mutations
Source: EMBO Mol Med. 2025 Nov 11;17(12):3377–406. doi: 10.1038/s44321-025-00326-z (PMC12686060; doi:10.1038/s44321-025-00326-z)
Supplement: Supplementary file 13 — Source data Fig. 7 [file 44321_2025_326_MOESM13_ESM.zip › Fig7/Fig7b/Fig7b-quizartinib.xlsx]

## Sheet: Hoja1
Concentration	KP_1	KP_2	KP_3	KPCic_1	KPCic_2	KPCic_3
0.0152416	93.9214	94.84	91.3112	102.6	98.5327	98.0188
0.0457247	94.6416	96.559	94.4986	100.95	98.5997	100.51
0.137174	94.1251	102.924	93.349	101.632	99.8197	108.512
0.411523	99.8712	105.131	97.0072	100.551	103.405	105.633
1.23457	115.255	111.358	105.701	122.753	112.176	126.856
3.7037	99.065	84.1662	131.453	115.443	109.106	112.373
11.1111	90.1398	84.392	101.83	107.925	92.5911	117.542
33.3333	86.6558	91.4974	101.602	101.622	92.94	108.058
100	63.6189	58.2803	87.473	63.628	66.2719	70.8443
