# Supplementary material for: The repressor Capicua is a barrier to lung tumor development driven by Kras/Trp53 mutations
Source: EMBO Mol Med. 2025 Nov 11;17(12):3377–406. doi: 10.1038/s44321-025-00326-z (PMC12686060; doi:10.1038/s44321-025-00326-z)
Supplement: Supplementary file 13 — Source data Fig. 7 [file 44321_2025_326_MOESM13_ESM.zip › Fig7/Fig7b/Fig7b-PFK15.xlsx]

## Sheet: Hoja1
Concentration	KP_1	KP_2	KP_3	KPCic_1	KPCic_2	KPCic_3
0.0685871	100.81	98.85	99.26	111.51	107.31	106.8
0.205761	100.81	98.85	93.16	108.57	108.27	104.03
0.617284	100.97	100.97	95.06	102.18	106.62	106.1
1.85185	97.07	97.98	92.85	103.83	107.86	106.83
5.55556	94.18	96.99	92.82	99.46	104.89	104.72
16.6667	87.79	86.19	94.82	31.34	14.48	14.65
50	2.82	4.55	7.06	0.08	0.05	8.02
