# Supplementary material for: The repressor Capicua is a barrier to lung tumor development driven by Kras/Trp53 mutations
Source: EMBO Mol Med. 2025 Nov 11;17(12):3377–406. doi: 10.1038/s44321-025-00326-z (PMC12686060; doi:10.1038/s44321-025-00326-z)
Supplement: Supplementary file 13 — Source data Fig. 7 [file 44321_2025_326_MOESM13_ESM.zip › Fig7/Fig7c/Fig7c KPCic-PFK.xlsx]

## Sheet: Hoja1
Log concentration	KPCic1	KPCic2	KPCic3	KPCic1+PFK	KPCic2+PFK	KPCic3+PFK
-0.60206	100.449	109.341	98.404	50.8997	33.9235	44.151
-0.119186	97.8949	97.2967	80.595	50.958	35.2282	38.299
0.359076	89.2729	91.9843	73.558	43.4809	37.8581	26.528
0.836324	77.126	70.49	50.589	29.8911	43.0135	24.328
1.31345	63.3524	47.9149	37.686	18.6085	30.8327	17.032
1.7905	52.5669	49.4563	32.326	11.8156	29.6023	11.634
2.26717	52.0607	41.9313	31.402	11.0134	30.7726	11.06
2.74036	51.2676	41.3242	31.65	14.2899	31.4004	16.52
3.22011	49.2209	32.0118	31.184	13.1588	27.8763	13.368
3.69897	44.1251	41.3412	29.684	22.3782	21.655	21.301
