# Supplementary material for: The repressor Capicua is a barrier to lung tumor development driven by Kras/Trp53 mutations
Source: EMBO Mol Med. 2025 Nov 11;17(12):3377–406. doi: 10.1038/s44321-025-00326-z (PMC12686060; doi:10.1038/s44321-025-00326-z)
Supplement: Supplementary file 13 — Source data Fig. 7 [file 44321_2025_326_MOESM13_ESM.zip › Fig7/Fig7c/Fig7c KPCic-TX.xlsx]

## Sheet: Hoja1
Log concentration	KPCic1	KPCic2	KPCic3	KPCic1+TX	KPCic2+TX	KPCic3+TX
-0.60206	133.387	137.441	131.303	96.2121	94.0606	64.0727
-0.119186	117.48	124.98	101.267	67.6579	74.2971	59.0536
0.359076	117.382	117.756	101.064	66.7396	75.9871	47.8653
0.836324	100.861	94.2638	60.5328	64.3477	61.7031	45.9801
1.31345	74.778	61.9568	55.6819	50.032	45.3212	42.4823
1.7905	68.5999	64.8845	54.5062	47.3929	45.2188	40.2626
2.26717	59.6515	54.5291	48.1578	43.324	45.338	39.1856
2.74036	59.0998	48.6584	45.651	39.7985	38.5047	34.7443
3.22011	49.1624	41.3101	44.6125	37.1913	41.3132	32.0199
3.69897	55.2984	50.2919	47.8543	30.7054	33.8228	28.2972
