# Supplementary material for: The repressor Capicua is a barrier to lung tumor development driven by Kras/Trp53 mutations
Source: EMBO Mol Med. 2025 Nov 11;17(12):3377–406. doi: 10.1038/s44321-025-00326-z (PMC12686060; doi:10.1038/s44321-025-00326-z)
Supplement: Supplementary file 13 — Source data Fig. 7 [file 44321_2025_326_MOESM13_ESM.zip › Fig7/Fig7c/Fig7c KP-PFK.xlsx]

## Sheet: Hoja1
Log concentration	KP1	KP2	KP3	KP1+PFK	KP2+PFK	KP3+PFK
-0.60206	107.548	113.577	102.431	98.5034	97.9524	81.6771
-0.119186	100.907	107.97	99.8295	64.9606	80.2876	87.8745
0.359076	105.021	112.149	103.449	65.6622	76.3847	71.0086
0.836324	105.254	96.4934	100.166	56.0504	42.3925	67.0693
1.31345	80.2759	71.827	94.0899	26.1696	35.0101	63.1455
1.7905	43.7208	50.2668	79.7396	19.6117	27.2173	60.6631
2.26717	22.7099	38.4071	54.4478	18.6599	23.81	49.3234
2.74036	18.2231	33.0813	38.4164	19.0492	22.7046	33.7677
3.22011	17.8259	33.8651	29.1107	15.7614	21.1269	26.1359
3.69897	13.443	30.5073	48.2826	10.4132	8.2966	21.4193
