# Supplementary material for: The repressor Capicua is a barrier to lung tumor development driven by Kras/Trp53 mutations
Source: EMBO Mol Med. 2025 Nov 11;17(12):3377–406. doi: 10.1038/s44321-025-00326-z (PMC12686060; doi:10.1038/s44321-025-00326-z)
Supplement: Supplementary file 13 — Source data Fig. 7 [file 44321_2025_326_MOESM13_ESM.zip › Fig7/Fig7c/Fig7c KP-TX.xlsx]

## Sheet: Hoja1
Log concentration	KP1	KP2	KP3	KP1+TX	KP2+TX	KP3+TX
-0.60206	118.319	102.431		113.338	84.331
-0.119186	109.992	99.83		110.33	85.535
0.359076	108.243	103.449		108.338	75.412
0.836324	112.449	100.166		92.407	66.056
1.31345	78.582	94.09		51.232	67.774
1.7905	39.728	79.74		24.141	60.753
2.26717	14.468	54.448		11.452	42.736
2.74036	13.707	38.416		10.728	25.139
3.22011	10.865	29.111		10.689	22.335
3.69897	9.693	48.283		11.147	16.146
